# Supplementary material for: Multifunctional IgG/IgM antibodies and cellular cytotoxicity are elicited by the full-length MSP1 SumayaVac-1 malaria vaccine
Source: NPJ Vaccines. 2023 Aug 9;8:112. doi: 10.1038/s41541-023-00701-2 (PMC10412566; doi:10.1038/s41541-023-00701-2)
Supplement: Supplementary file 3 — supplementary data file 1 [file 41541_2023_701_MOESM3_ESM.xlsx]

## Sheet: Fig 2A-THP1 OPA IgG
THP1 OPA IgG
sample #	D0 % phagocytosis	D85 % phagocytosis		Wilcoxon matched-pairs signed rank test
3	3.84	15.3		P value	<0,0001
4	3.75	28.35		Exact or approximate P value?	Exact
6	5.14	30.75		P value summary	****
7	5.88	48		Significantly different (P < 0.05)?	Yes
9	2.35	38.65		One- or two-tailed P value?	Two-tailed
10	8.94	43.2		Sum of positive, negative ranks	300,0 , 0,000
11	6.68	29.6		Sum of signed ranks (W)	300
12	6.32	33.9		Number of pairs	24
13	2.41	17.2		Number of ties (ignored)	0
14	2.83	38.65
15	1.66	14.9
16	1.83	32.05
19	6.49	23.05
21	4.67	22.25
22	3.04	7.32
24	7.76	15.6
25	4.64	13.1
26	5.13	16.95
27	2.41	25.1
28	4.66	11.45
29	2.52	24.9
30	4.86	20.75
31	1.05	18.45
32	6.07	22.65
median	4.65	22.85

## Sheet: Fig 2A-Neutrophils OPA IgG
Neutrophils OPA IgG
sample #	D0 %phagocytosis	D85 %phagocytosis		Wilcoxon matched-pairs signed rank test
3	8.4	35.1		P value	<0,0001
4	13.2	37.15		Exact or approximate P value?	Exact
6	7.6	26.6		P value summary	****
7	12.6	36.4		Significantly different (P < 0.05)?	Yes
9	9.2	33.1		One- or two-tailed P value?	Two-tailed
10	12.6	33.25		Sum of positive, negative ranks	300,0 , 0,000
11	10.85	31.6		Sum of signed ranks (W)	300
12	9.9	33.3		Number of pairs	24
13	10.3	33.55		Number of ties (ignored)	0
14	10.95	45.95
15	9.38	32.35
16	13.6	22.65
19	20.85	27.65
21	9.28	38.55
22	12.1	28.3
24	14.79	26.9
25	15.45	22
26	15.9	26.65
27	13.5	42.2
28	8.94	27.75
29	10.45	34.05
30	13.35	37.1
31	11.47	32.1
32	12.35	39.2
median	11.785	33.175

## Sheet: Fig 2B-ADRB IgG
Neutrophils OPA IgG
Sample #	D0 RLU	D85 RLU		Wilcoxon matched-pairs signed rank test
3	968.5	16440		P value	<0,0001
4	358	13412.5		Exact or approximate P value?	Exact
6	655.5	14486		P value summary	****
7	453	16466		Significantly different (P < 0.05)?	Yes
9	1008.5	17016.5		One- or two-tailed P value?	Two-tailed
10	216	15079.5		Sum of positive, negative ranks	300,0 , 0,000
11	213	9753		Sum of signed ranks (W)	300
12	386	13651		Number of pairs	24
13	1824	11298		Number of ties (ignored)	0
14	431	15825
15	657	10392
16	240.5	18819.5
19	2737.5	10197.5
21	570.5	20083
22	7689	11288.5
24	2511.5	8236.5
25	4377.5	9546.5
26	7840.5	10422.5
27	369	16941.5
28	643.5	10349
29	6087	20461.5
30	977.5	15079
31	174.5	1335
32	952.5	19881
median	656.25	14068.5

## Sheet: Fig 2C-AbNK CD107a
Ab-NK CD107a+
Sample #	D0 % CD107a+	D85 % CD107a+		Wilcoxon matched-pairs signed rank test
3	21	26.85		P value	0.001
6	22.05	25.5		Exact or approximate P value?	Exact
9	19.55	27.1		P value summary	***
12	14.75	24.25		Significantly different (P < 0.05)?	Yes
13	19.8	24.1		One- or two-tailed P value?	Two-tailed
14	16.85	22.75		Sum of positive, negative ranks	66,00 , 0,000
15	14.15	21.75		Sum of signed ranks (W)	66
21	19.55	23.6		Number of pairs	11
28	16.3	22.65		Number of ties (ignored)	0
29	22.55	26.1
32	20.9	21.15
median	19.55	24.1

## Sheet: Fig 2C-AbNK INF-g
Ab-NK INF-g	Ab-NK INF-γ
Sample #	D0 % INF-γ+	D85 % INF-γ+		Wilcoxon matched-pairs signed rank test
3	12.35	16.25		P value	0.001
6	11.5	15.4		Exact or approximate P value?	Exact
9	7.09	12.8		P value summary	***
12	6.62	13.55		Significantly different (P < 0.05)?	Yes
13	7.81	9.31		One- or two-tailed P value?	Two-tailed
14	5.93	10.91		Sum of positive, negative ranks	66,00 , 0,000
15	4.56	8.72		Sum of signed ranks (W)	66
21	9.55	12.7		Number of pairs	11
28	6.96	9.48		Number of ties (ignored)	0
29	5.93	9.26
32	9.26	9.65
median	7.09	10.91

## Sheet: Fig 2D-C1q fixation
C1q fixation
Sample #	D0 OD	D85 OD		Wilcoxon matched-pairs signed rank test
3	0.2655	2.3465		P value	<0,0001
4	0.093	1.8045		Exact or approximate P value?	Exact
6	0.088	2.137		P value summary	****
7	0.1295	2.2645		Significantly different (P < 0.05)?	Yes
9	0.1205	2.2715		One- or two-tailed P value?	Two-tailed
10	0.5155	2.1905		Sum of positive, negative ranks	300,0 , 0,000
11	0.073	2.1045		Sum of signed ranks (W)	300
12	0.1135	2.5235		Number of pairs	24
13	0.0805	1.873		Number of ties (ignored)	0
14	0.0715	2.402
15	0.1225	1.586
16	0.126	2.567
19	0.4755	1.8625
21	0.1875	2.3625
22	1.218	1.44
24	0.544	2.0605
25	0.4945	1.7925
26	1.176	2.0135
27	0.1045	2.2445
28	0.1015	2.355
29	0.0925	2.2245
30	0.115	2.0585
31	0.1425	2.6445
32	0.5225	2.2515
median	0.12425	2.2075

## Sheet: Fig 2D-C3b deposition IgG
C3b deposition IgG
Sample #	D0 OD	D85 OD		Wilcoxon matched-pairs signed rank test
6	0.5185	2.4		P value	0.0002
13	0.279	2.289		Exact or approximate P value?	Exact
14	0.218	2.196		P value summary	***
16	0.1735	2.2225		Significantly different (P < 0.05)?	Yes
19	1.9745	2.2625		One- or two-tailed P value?	Two-tailed
21	0.2275	2.489		Sum of positive, negative ranks	91,00 , 0,000
27	0.382	2.193		Sum of signed ranks (W)	91
28	0.2335	2.436		Number of pairs	13
29	0.4345	2.1135		Number of ties (ignored)	0
31	0.1815	2.335
32	0.6345	2.417
12	0.117	1.587
15	0.11	1.634
median	0.2335	2.2625
WHO IgG		WHO serum		WHO serum (hi)
2.3375	2.2305	2.6655	2.5785	0.1985	0.2115

## Sheet: C5-C9 deposition
C5-C9 deposition
Sample #	D0 OD	D85 OD		Wilcoxon matched-pairs signed rank test
6	0.3295	3.489		P value	0.0002
13	0.2635	3.859		Exact or approximate P value?	Exact
14	0.176	3.554		P value summary	***
16	0.221	3.3795		Significantly different (P < 0.05)?	Yes
19	3.4605	3.5085		One- or two-tailed P value?	Two-tailed
21	0.229	3.024		Sum of positive, negative ranks	91,00 , 0,000
27	0.294	3.4995		Sum of signed ranks (W)	91
28	0.204	3.7375		Number of pairs	13
29	0.3005	3.046		Number of ties (ignored)	0
31	0.513	3.571
32	0.4225	3.628
12	1.036	2.996
25	0.28	3.1145
median	0.294	3.4995
WHO IgG		WHO serum		WHO serum (hi)
2.869	2.869	3.068	3.098	0.242	0.401

## Sheet: Beads vs merozoite-Fig S1
Samples #	beads D85	merozoites D85
Proband 21 d85	21.3	31.4
Proband 9 d85	40.8	42.7
D0 Pool	2.85	3.8

## Sheet: ADRB 3D7 vs FCB1
ADRB 3D7 vs FCB1	Sample #	3D7 D85	FCB1 D85		ADRB 3D7 vs FCB1	3D7 vs FCB1
	21	223.5	207.3		Spearman r
	24	49.4	71.9		r	0.7011
	25	191.7	145.6		95% confidence interval	0,2553 to 0,9011
	28	182.6	279.1
	3	310.1	874.4		P value
	4	261.8	383.1		P (two-tailed)	0.0067
	6	269.5	625.2		P value summary	**
	7	637.8	490.1		Exact or approximate P value?	Exact
	9	950.7	219.2		Significant? (alpha = 0.05)	Yes
	10	563.6	291.4
	19	58.8	-45.7		Number of XY Pairs	14
	22	149.4	89.7
	26	173.6	94.9
	27	331.6	132.2
ADRB MSP1-F vs titers	Sample #	Titers	MSP1-F		ADRB MSP1-F vs titers	Titers vs. MSP1F
	21	27017.8	207.3		Spearman r
	24	9097.1	71.9		r	0.5692
	25	5628.7	145.6		95% confidence interval	0,03794 to 0,8496
	28	7168.3	279.1
	3	18152.7	874.4		P value
	4	12182	383.1		P (two-tailed)	0.0366
	6	15138.5	625.2		P value summary	*
	7	24957.9	490.1		Exact or approximate P value?	Exact
	9	11358.6	219.2		Significant? (alpha = 0.05)	Yes
	10	16574.2	291.4
	19	9521.4	-45.7		Number of XY Pairs	14
	22	5436.3	89.7
	26	6646.3	94.9
	27	17638.2	132.2

[truncated: 2 more sheets: OPA MSP1-D vs MSP1-F, C1q MSP1-D vs MSP1-F]
