# Supplementary material for: Multifunctional IgG/IgM antibodies and cellular cytotoxicity are elicited by the full-length MSP1 SumayaVac-1 malaria vaccine
Source: NPJ Vaccines. 2023 Aug 9;8:112. doi: 10.1038/s41541-023-00701-2 (PMC10412566; doi:10.1038/s41541-023-00701-2)
Supplement: Supplementary file 4 — supplementary data file 2 [file 41541_2023_701_MOESM4_ESM.xlsx]

## Sheet: Fig 3A-AbC-C1q fixation
C1q fixation IgG			Days post-vaccionation
		Sample #	D0	D85	D182	D210	D365
		3	0.2655	2.3465	2.235	2.451	0.4305
		6	0.088	2.137	0.6995	2.2885	0.349
		9	0.1205	2.2715	1.959	2.38	0.468
		12	0.1135	2.5235	1.4175	2.431	1.5935
		13	0.0805	1.873	0.2085	1.638	0.2165
		14	0.0715	2.402	0.359	2.2035	1.4075
		15	0.1225	1.586	0.2355	1.673	0.344
		21	0.1875	2.3625	1.294	1.11	0.079
		22	1.218	1.44	0.408	1.2745	1.223
		28	0.1015	2.355	0.6625	2.009	0.149
		29	0.0925	2.2245	1.1055	2.1205	1.019
		30	0.115	2.0585	1.3305	1.843	1.375
		32	0.5225	2.2515	0.233	1.2315	0.163
Friedman Test
Number of families	1
Number of comparisons per family	10
Alpha	0.05
Dunn's multiple comparisons test	Rank sum diff,	Significant?	Summary	Adjusted P Value
D0 vs. D85	-44	Yes	****	<0,0001
D0 vs. D182	-15	No	ns	0.6281
D0 vs. D210	-38	Yes	****	<0,0001
D0 vs. D365	-13	No	ns	>0,9999
D85 vs. D182	29	Yes	**	0.0032
D85 vs. D210	6	No	ns	>0,9999
D85 vs. D365	31	Yes	**	0.0012
D182 vs. D210	-23	Yes	*	0.0433
D182 vs. D365	2	No	ns	>0,9999
D210 vs. D365	25	Yes	*	0.0193
Wilcoxon matched-pairs signed rank test	D0 vs D365
P value	0.0171
Exact or approximate P value?	Exact
P value summary	*
Significantly different (P < 0.05)?	Yes
One- or two-tailed P value?	Two-tailed
Sum of positive, negative ranks	79,00 , -12,00
Sum of signed ranks (W)	67
Number of pairs	13
Number of ties (ignored)	0

## Sheet: Fig 3B-THP1 OPA IgG
THP1 OPA IgG			Days post-vaccionation
		Sample #	D0	D85	D182	D210	D365
		3	3.84	15.3	13.45	24.7	6.53
		6	5.14	30.75	4.3	13	4.52
		9	2.35	38.65	13.35	36.6	8.94
		12	6.32	33.9	21	15.25	26.1
		13	2.41	17.2	3.82	14.6	2.47
		14	2.83	38.65	13.2	10.55	13.4
		15	1.66	14.9	5.36	14.5	6
		21	4.67	22.25	5.12	19.35	7.06
		22	3.04	7.32	6.21	7.12	3.45
		28	4.66	11.45	2	10.46	4.45
		29	2.52	24.9	17.65	12.2	14.35
		30	4.86	20.75	4.82	9.68	8.35
		32	6.07	22.65	18.95	13.28	8.41
Friedman Test
Number of families	1
Number of comparisons per family	10
Alpha	0.05
Dunn's multiple comparisons test	Rank sum diff,	Significant?	Summary	Adjusted P Value
D0 vs. D85	-46	Yes	****	<0,0001
D0 vs. D182	-15	No	ns	0.6281
D0 vs. D210	-28	Yes	**	0.0051
D0 vs. D365	-16	No	ns	0.4719
D85 vs. D182	31	Yes	**	0.0012
D85 vs. D210	18	No	ns	0.2557
D85 vs. D365	30	Yes	**	0.002
D182 vs. D210	-13	No	ns	>0,9999
D182 vs. D365	-1	No	ns	>0,9999
D210 vs. D365	12	No	ns	>0,9999
Wilcoxon matched-pairs signed rank test	D0 vs D365
P value	0.0034
Exact or approximate P value?	Exact
P value summary	**
Significantly different (P < 0.05)?	Yes
One- or two-tailed P value?	Two-tailed
Sum of positive, negative ranks	85,00 , -6,000
Sum of signed ranks (W)	79
Number of pairs	13
Number of ties (ignored)	0

## Sheet: Fig 3C-Neutrophils OPA IgG
Neutrophils OPA IgG			Days post-vaccionation
		Sample #	D0	D85	D182	D210	D365
		3	8.4	35.1	26.25	30.4	14.7
		6	7.6	26.6	8.95	28.15	9.79
		9	9.2	33.1	28.25	40.95	18.35
		12	9.9	33.3	27.65	38.05	26.85
		13	10.3	33.55	21.15	36.9	19.3
		14	10.95	45.95	23.3	40.3	30.6
		15	9.38	32.35	17.9	30.45	22.5
		21	9.28	38.55	16.7	34	16.8
		22	12.1	28.3	15.05	23.55	16.25
		28	8.94	27.75	12.05	28.85	15.35
		29	10.45	34.05	24.45	38.2	31.25
		30	13.35	37.1	18.5	34.6	24.05
		32	12.35	39.2	21.35	34.55	17.95
Friedman Test
Number of families	1
Number of comparisons per family	10
Alpha	0.05
Dunn's multiple comparisons test	Rank sum diff,	Significant?	Summary	Adjusted P Value
D0 vs. D85	-46	Yes	****	<0,0001
D0 vs. D182	-18	No	ns	0.2557
D0 vs. D210	-45	Yes	****	<0,0001
D0 vs. D365	-21	No	ns	0.0919
D85 vs. D182	28	Yes	**	0.0051
D85 vs. D210	1	No	ns	>0,9999
D85 vs. D365	25	Yes	*	0.0193
D182 vs. D210	-27	Yes	**	0.0081
D182 vs. D365	-3	No	ns	>0,9999
D210 vs. D365	24	Yes	*	0.0291
Wilcoxon matched-pairs signed rank test	D0 vs D365
P value	0.0002
Exact or approximate P value?	Exact
P value summary	***
Significantly different (P < 0.05)?	Yes
One- or two-tailed P value?	Two-tailed
Sum of positive, negative ranks	91,00 , 0,000
Sum of signed ranks (W)	91
Number of pairs	13
Number of ties (ignored)	0

## Sheet: Fig 3D-ADRB IgG
ADRB IgG			Days post-vaccionation
		Sample #	D0	D85	D182	D210	D365
		3	968.5	16440	12062	29332	1113
		6	655.5	14486	6621.5	19029.5	724
		9	1008.5	17016.5	9592.5	16673	2545
		12	386	13651	7565.5	18352	7537.5
		13	1824	11298	3459	11603.5	1549.5
		14	431	15825	3410	17197.5	4754
		15	657	10392	2676.5	14398	4598
		21	570.5	20083	9199	16487.5	3393.5
		22	7689	11288.5	4508.5	11114	5270.5
		28	643.5	10349	1823	13417.5	1034.5
		29	6087	20461.5	8753.5	22859	8014
		30	977.5	15079	4953.5	14974	8290.5
		32	952.5	19881	3253.5	23614	2143
Friedman Test
Number of families	1
Number of comparisons per family	10
Alpha	0.05
Dunn's multiple comparisons test	Rank sum diff,	Significant?	Summary	Adjusted P Value
D0 vs. D85	-40	Yes	****	<0,0001
D0 vs. D182	-18	No	ns	0.2557
D0 vs. D210	-45	Yes	****	<0,0001
D0 vs. D365	-12	No	ns	>0,9999
D85 vs. D182	22	No	ns	0.0636
D85 vs. D210	-5	No	ns	>0,9999
D85 vs. D365	28	Yes	**	0.0051
D182 vs. D210	-27	Yes	**	0.0081
D182 vs. D365	6	No	ns	>0,9999
D210 vs. D365	33	Yes	***	0.0004
Wilcoxon matched-pairs signed rank test	D0 vs D365
P value	0.0134
Exact or approximate P value?	Exact
P value summary	*
Significantly different (P < 0.05)?	Yes
One- or two-tailed P value?	Two-tailed
Sum of positive, negative ranks	80,00 , -11,00
Sum of signed ranks (W)	69
Number of pairs	13
Number of ties (ignored)	0

## Sheet: Fig 3E-Ab-NK CD107a+ IgG
Ab-Nk CD107a IgG			Days post-vaccionation
		Sample #	D0	D85	D182	D210	D365
		3	21	26.85	25.8	27.65	22.8
		6	22.05	25.5	25.1	26.6	24.75
		9	19.55	27.1	24.9	24.65	22.55
		12	14.75	24.25	23	25.35	23.5
		13	19.8	24.1	23.65	25	24.05
		14	16.85	22.75	20.3	22.35	22
		15	14.15	21.75	19.8	21.3	21.3
		21	19.55	23.6	24.3	24.25	23.9
		28	16.3	22.65	18.4	23.4	18.9
		29	22.55	26.1	22.5	23	21.4
		32	20.9	21.15	19.85	21.65	20.25
Friedman Test
Number of families	1
Number of comparisons per family	10
Alpha	0.05
Dunn's multiple comparisons test	Rank sum diff,	Significant?	Summary	Adjusted P Value
D0 vs. D85	-31	Yes	***	0.0003
D0 vs. D182	-13	No	ns	0.7962
D0 vs. D210	-33.5	Yes	****	<0,0001
D0 vs. D365	-12.5	No	ns	0.9189
D85 vs. D182	18	No	ns	0.1522
D85 vs. D210	-2.5	No	ns	>0,9999
D85 vs. D365	18.5	No	ns	0.1261
D182 vs. D210	-20.5	No	ns	0.0571
D182 vs. D365	0.5	No	ns	>0,9999
D210 vs. D365	21	Yes	*	0.0463
Wilcoxon matched-pairs signed rank test	D0 vs D365
P value	0.0049
Exact or approximate P value?	Exact
P value summary	**
Significantly different (P < 0.05)?	Yes
One- or two-tailed P value?	Two-tailed
Sum of positive, negative ranks	63,00 , -3,000
Sum of signed ranks (W)	60
Number of pairs	11
Number of ties (ignored)	0

## Sheet: Fig 3F-Ab-NK IFN-γ IgG
Ab-NK IFN-γ IgG			Days post-vaccionation
		Sample #	D0	D85	D182	D210	D365
		3	12.35	16.25	15.8	18.75	12.2
		6	11.5	15.4	14.1	17.35	13
		9	7.09	12.8	13.9	14.6	11.65
		12	6.62	13.55	10.9	14.8	11.65
		13	7.81	9.31	7.27	8.48	10.21
		14	5.93	10.91	8.05	11.55	8.81
		15	4.56	8.72	6.27	8.65	6.08
		21	9.55	12.7	12.35	12.6	11.2
		28	6.96	9.48	7.18	9.35	5.2
		29	5.93	9.26	11.05	12.7	10.3
		32	9.26	9.65	8.87	10.14	7.79
Friedman Test
Number of families	1
Number of comparisons per family	10
Alpha	0.05
Dunn's multiple comparisons test	Rank sum diff,	Significant?	Summary	Adjusted P Value
D0 vs. D85	-28	Yes	**	0.0016
D0 vs. D182	-14	No	ns	0.5906
D0 vs. D210	-34	Yes	****	<0,0001
D0 vs. D365	-9	No	ns	>0,9999
D85 vs. D182	14	No	ns	0.5906
D85 vs. D210	-6	No	ns	>0,9999
D85 vs. D365	19	No	ns	0.1041
D182 vs. D210	-20	No	ns	0.07
D182 vs. D365	5	No	ns	>0,9999
D210 vs. D365	25	Yes	**	0.0075
Wilcoxon matched-pairs signed rank test	D0 vs D365
P value	0.0322
Exact or approximate P value?	Exact
P value summary	*
Significantly different (P < 0.05)?	Yes
One- or two-tailed P value?	Two-tailed
Sum of positive, negative ranks	57,00 , -9,000
Sum of signed ranks (W)	48
Number of pairs	11
Number of ties (ignored)	0

## Sheet: Fig 3G-H--Functions correlation
Sample #	Day	AbC'	CD107a	IFN-γ	THP1 OPA	Neutrophil OPA	ADRB		IgG titer
3	D0	0.2655	21	12.35	3.84	8.4	968.5		24.3
6	D0	0.088	22.05	11.5	5.14	7.6	655.5		48.6
9	D0	0.1205	19.55	7.09	2.35	9.2	1008.5		5.6
12	D0	0.1135	14.75	6.62	6.32	9.9	386		51.7
13	D0	0.0805	19.8	7.81	2.41	10.3	1824		103.8
14	D0	0.0715	16.85	5.93	2.83	10.95	431		32.3
15	D0	0.1225	14.15	4.56	1.66	9.38	657		24.9
21	D0	0.1875	19.55	9.55	4.67	9.28	570.5		21.7
28	D0	0.1015	16.3	6.96	4.66	8.94	643.5		2.9
29	D0	0.0925	22.55	5.93	2.52	10.45	6087		16.5
32	D0	0.5225	20.9	9.26	6.07	12.35	952.5		81
3	D85	2.3465	26.85	16.25	15.3	35.1	16440		18152.7
6	D85	2.137	25.5	15.4	30.75	26.6	14486		15138.5
9	D85	2.2715	27.1	12.8	38.65	33.1	17016.5		11358.6
12	D85	2.5235	24.25	13.55	33.9	33.3	13651		13746.3
13	D85	1.873	24.1	9.31	17.2	33.55	11298		6713.4
14	D85	2.402	22.75	10.91	38.65	45.95	15825		26259.1
15	D85	1.586	21.75	8.72	14.9	32.35	10392		5974.4
21	D85	2.3625	23.6	12.7	22.25	38.55	20083		27017.8
28	D85	2.355	22.65	9.48	11.45	27.75	10349		7168.3
29	D85	2.2245	26.1	9.26	24.9	34.05	20461.5		42446.1
32	D85	2.2515	21.15	9.65	22.65	39.2	19881		24325.9
3	D182	2.235	25.8	15.8	13.45	26.25	12062		4263.7
6	D182	0.6995	25.1	14.1	4.3	8.95	6621.5		2969.9
9	D182	1.959	24.9	13.9	13.35	28.25	9592.5		4083.3
12	D182	1.4175	23	10.9	21	27.65	7565.5		4007.1
13	D182	0.2085	23.65	7.27	3.82	21.15	3459		1109.9
14	D182	0.359	20.3	8.05	13.2	23.3	3410		2907.4
15	D182	0.2355	19.8	6.27	5.36	17.9	2676.5		1471.4
21	D182	1.294	24.3	12.35	5.12	16.7	9199		3451.4
28	D182	0.6625	18.4	7.18	2	12.05	1823		1499.7
29	D182	1.1055	22.5	11.05	17.65	24.45	8753.5		5037.7
32	D182	0.233	19.85	8.87	18.95	21.35	3253.5		1677.3
3	D210	2.451	27.65	18.75	24.7	30.4	29332		9743.1
6	D210	2.2885	26.6	17.35	13	28.15	19029.5		10464.3
9	D210	2.38	24.65	14.6	36.6	40.95	16673		14224.8
12	D210	2.431	25.35	14.8	15.25	38.05	18352		12210.1
13	D210	1.638	25	8.48	14.6	36.9	11603.5		6775.4
14	D210	2.2035	22.35	11.55	10.55	40.3	17197.5		19440.7
15	D210	1.673	21.3	8.65	14.5	30.45	14398		11445.7
21	D210	1.11	24.25	12.6	19.35	34	16487.5		12198.8
28	D210	2.009	23.4	9.35	10.46	28.85	13417.5		9214.6
29	D210	2.1205	23	12.7	12.2	38.2	22859		24655.8
32	D210	1.2315	21.65	10.14	13.28	34.55	23614		22230.2
3	D365	0.4305	22.8	12.2	6.53	14.7	1113		1838.5
6	D365	0.349	24.75	13	4.52	9.79	724		2097
9	D365	0.468	22.55	11.65	8.94	18.35	2545		1790.2
12	D365	1.5935	23.5	11.65	26.1	26.85	7537.5		6251.1
13	D365	0.2165	24.05	10.21	2.47	19.3	1549.5		997.3
14	D365	1.4075	22	8.81	13.4	30.6	4754		2891.5
15	D365	0.344	21.3	6.08	6	22.5	4598		3668.7
21	D365	0.079	23.9	11.2	7.06	16.8	3393.5		3051.6
28	D365	0.149	18.9	5.2	4.45	15.35	1034.5		1661.7
29	D365	1.019	21.4	10.3	14.35	31.25	8014		4068.7
32	D365	0.163	20.25	7.79	8.41	17.95	2143		2869.1
Spearman r	IgG titer	AbC'	CD107a	IFN-γ	THP1 OPA	Neutrophil OPA	ADRB
IgG titer		0,86998556998557*	0,605224234161754*	0,552719403348648*	0,802251122986263*	0,907936507936508*	0,931673881673882*
AbC'	0.869986		0,66352780271051*	0,650671960795879*	0,775627266130257*	0,820923520923521*	0,858441558441558*
CD107a	0.605224	0.663528		0,78433671917363*	0,525607492261345*	0,486813150017558*	0,651910383729879*
IFN-γ	0.552719	0.650672	0.784337		0,509001697035339*	0,380229098687428*	0,546261389432238*
THP1 OPA	0.802251	0.775627	0.525607	0.509002		0,795685347989253*	0,736881978510541*
Neutrophil OPA	0.907937	0.820924	0.486813	0.380229	0.795685		0,880735930735931*
ADRB	0.931674	0.858442	0.65191	0.546261	0.736882	0.880736
P value	IgG titer	AbC'	CD107a	IFN-γ	THP1 OPA	Neutrophil OPA	ADRB
IgG titer		6.61043e-18	9.84161e-07	1.211e-05	1.80011e-13	1.15157e-21	5.76888e-25
AbC'	6.61043e-18		3.3714e-08	7.54934e-08	3.56077e-12	1.67093e-14	5.41391e-17
CD107a	9.84161e-07	3.3714e-08		1.4049e-12	3.77793e-05	0.00016403	6.99689e-08
IFN-γ	1.211e-05	7.54934e-08	1.4049e-12		7.2386e-05	0.00419003	1.6023e-05
THP1 OPA	1.80011e-13	3.56077e-12	3.77793e-05	7.2386e-05		3.91368e-13	1.41854e-10
Neutrophil OPA	1.15157e-21	1.67093e-14	0.00016403	0.00419003	3.91368e-13		7.72405e-19
ADRB	5.76888e-25	5.41391e-17	6.99689e-08	1.6023e-05	1.41854e-10	7.72405e-19
Confidence Interval	IgG titer	AbC'	CD107a	IFN-γ	THP1 OPA	Neutrophil OPA	ADRB
IgG titer		0,7830 to 0,9236	0,3982 to 0,7536	0,3297 to 0,7173	0,6778 to 0,8820	0,8443 to 0,9463	0,8834 to 0,9604
AbC'	0,7830 to 0,9236		0,4771 to 0,7928	0,4595 to 0,7842	0,6378 to 0,8653	0,7063 to 0,8936	0,7647 to 0,9166
CD107a	0,3982 to 0,7536	0,4771 to 0,7928		0,6508 to 0,8708	0,2952 to 0,6983	0,2468 to 0,6705	0,4612 to 0,7851
IFN-γ	0,3297 to 0,7173	0,4595 to 0,7842	0,6508 to 0,8708		0,2743 to 0,6865	0,1199 to 0,5916	0,3214 to 0,7128
THP1 OPA	0,6778 to 0,8820	0,6378 to 0,8653	0,2952 to 0,6983	0,2743 to 0,6865		0,6679 to 0,8779	0,5809 to 0,8407
Neutrophil OPA	0,8443 to 0,9463	0,7063 to 0,8936	0,2468 to 0,6705	0,1199 to 0,5916	0,6679 to 0,8779		0,8002 to 0,9301
ADRB	0,8834 to 0,9604	0,7647 to 0,9166	0,4612 to 0,7851	0,3214 to 0,7128	0,5809 to 0,8407	0,8002 to 0,9301

## Sheet: Fig 3I- Matrix responders
sample #	AbC'	ADRB	Neutrophil OPA	THP1 OPA	all 4	IgG		sample #	AbC'	ADRB	Neutrophil OPA	THP1 OPA	all 4
7	2.2645	16466	36.4	48	4	24957.9		3	1	1	1	0	3
14	2.402	15825	45.95	38.65	4	26259.1		4	0	0	1	1	2
27	2.2445	16941.5	42.2	25.1	4	17638.2		6	0	1	0	1	2
29	2.2245	20461.5	34.05	24.9	4	42446.1		7	1	1	1	1	4
3	2.3465	16440	35.1	15.3	3	18152.7		9	1	1	0	1	3
9	2.2715	17016.5	33.1	38.65	3	11358.6		10	0	1	1	1	3
10	2.1905	15079.5	33.25	43.2	3	16574.2		11	0	0	0	1	1
12	2.5235	13651	33.3	33.9	3	13746.3		12	1	0	1	1	3
16	2.567	18819.5	22.65	32.05	3	14525.1		13	0	0	1	0	1
21	2.3625	20083	38.55	22.25	3	27017.8		14	1	1	1	1	4
32	2.2515	19881	39.2	22.65	3	24325.9		15	0	0	0	0	0
4	1.8045	13412.5	37.15	28.35	2	12182		16	1	1	0	1	3
6	2.137	14486	26.6	30.75	2	15138.5		19	0	0	0	1	1
30	2.0585	15079	37.1	20.75	2	17196.7		21	1	1	1	0	3
11	2.1045	9753	31.6	29.6	1	4389.4		22	0	0	0	0	0
13	1.873	11298	33.55	17.2	1	6713.4		24	0	0	0	0	0
19	1.8625	10197.5	27.65	23.05	1	9521.4		25	0	0	0	0	0
28	2.355	10349	27.75	11.45	1	7168.3		26	0	0	0	0	0
31	2.6445	1335	32.1	18.45	1	18849		27	1	1	1	1	4
15	1.586	10392	32.35	14.9	0	5974.4		28	1	0	0	0	1
22	1.44	11288.5	28.3	7.32	0	5436.3		29	1	1	1	1	4
24	2.0605	8236.5	26.9	15.6	0	9097.1		30	0	1	1	0	2
25	1.7925	9546.5	22	13.1	0	5628.7		31	1	0	0	0	1
26	2.0135	10422.5	26.65	16.95	0	6646.3		32	1	1	1	0	3
median	2.2075	14068.5	33.175	22.85		14135.7

## Sheet: Fig 3J-Function Breadth
								Dunn's multiple comparisons test	Mean rank diff,	Significant?	Summary	Adjusted P Value
Breadth score	0	1	2	3	4			0 vs. 1	-4	No	ns	>0,9999
Anti-MSP1FL IgG titer	5974.4	4389.4	12182	18152.7	24957.9			0 vs. 2	-9.267	No	ns	0.7274
	5436.3	6713.4	15138.5	11358.6	26259.1			0 vs. 3	-11.46	No	ns	0.0565
	9097.1	9521.4	17196.7	16574.2	17638.2			0 vs. 4	-16.6	Yes	**	0.0047
	5628.7	7168.3		13746.3	42446.1			1 vs. 2	-5.267	No	ns	>0,9999
	6646.3	18849		14525.2				1 vs. 3	-7.457	No	ns	0.7169
				27017.8				1 vs. 4	-12.6	No	ns	0.079
				24325.9				2 vs. 3	-2.19	No	ns	>0,9999
								2 vs. 4	-7.333	No	ns	>0,9999
								3 vs. 4	-5.143	No	ns	>0,9999
