# Supplementary material for: Multifunctional IgG/IgM antibodies and cellular cytotoxicity are elicited by the full-length MSP1 SumayaVac-1 malaria vaccine
Source: NPJ Vaccines. 2023 Aug 9;8:112. doi: 10.1038/s41541-023-00701-2 (PMC10412566; doi:10.1038/s41541-023-00701-2)
Supplement: Supplementary file 5 — supplementary data file 3 [file 41541_2023_701_MOESM5_ESM.xlsx]

## Sheet: ABC´- C1q fragments
C1q fragments
P83	Sample #	D0 OD	D85 OD
	3	0.231	2.237		Wilcoxon matched-pairs signed rank test
	9	0.171	2.251		P value	<0,0001
	13	0.161	2.129		Exact or approximate P value?	Exact
	15	0.154	0.924		P value summary	****
	22	0.323	0.961		Significantly different (P < 0.05)?	Yes
	29	0.157	2.161		One- or two-tailed P value?	Two-tailed
	32	0.186	2.232		Sum of positive, negative ranks	276,0 , 0,000
	16	0.156	2.257		Sum of signed ranks (W)	276
	25	0.228	0.584		Number of pairs	23
	6	0.175	2.174		Number of ties (ignored)	0
	12	0.148	2.227
	14	0.127	2.18
	21	0.19	2.123
	28	0.181	0.745
	30	0.197	2.221
	26	0.314	0.661
	31	0.162	2.072
	27	0.244	2.124
	7	0.199	2.088
	10	0.2	2.034
	11	0.167	2.003
	19	0.52	1.527
	24	0.912	1.606
P30	Sample #	D0 OD	D85 OD
	3	0.426	0.376		Wilcoxon matched-pairs signed rank test
	9	0.31	0.333		P value	0.0282
	13	0.373	0.501		Exact or approximate P value?	Exact
	15	0.204	0.215		P value summary	*
	22	0.245	0.257		Significantly different (P < 0.05)?	Yes
	29	0.421	0.473		One- or two-tailed P value?	Two-tailed
	32	0.459	0.48		Sum of positive, negative ranks	209,5 , -66,50
	16	0.277	0.366		Sum of signed ranks (W)	143
	25	0.369	0.386		Number of pairs	23
	6	0.273	0.28		Number of ties (ignored)	0
	12	0.424	0.409
	14	0.234	0.303
	21	0.346	0.408
	28	0.44	0.515
	30	0.329	0.387
	26	0.435	0.346
	31	0.631	0.667
	27	0.545	0.563
	7	0.445	0.366
	10	0.519	0.569
	11	0.282	0.314
	19	0.369	0.475
	24	0.544	0.503
P38	Sample #	D0 OD	D85 OD
	3	0.128	0.362		Wilcoxon matched-pairs signed rank test
	9	0.109	0.309		P value	<0,0001
	13	0.098	0.215		Exact or approximate P value?	Exact
	15	0.094	0.135		P value summary	****
	22	0.113	0.142		Significantly different (P < 0.05)?	Yes
	29	0.095	0.725		One- or two-tailed P value?	Two-tailed
	32	0.154	0.5		Sum of positive, negative ranks	276,0 , 0,000
	16	0.098	0.64		Sum of signed ranks (W)	276
	25	0.095	0.135		Number of pairs	23
	6	0.15	0.163		Number of ties (ignored)	0
	12	0.102	0.419
	14	0.1	0.206
	21	0.133	0.649
	28	0.118	0.156
	30	0.122	0.357
	26	0.124	0.139
	31	0.124	0.427
	27	0.132	0.54
	7	0.133	0.322
	10	0.132	0.194
	11	0.119	0.152
	19	0.127	0.168
	24	0.132	0.157
P42	Sample #	D0 OD	D85 OD
	3	0.779	2.174		Wilcoxon matched-pairs signed rank test
	9	0.64	2.128		P value	<0,0001
	13	0.491	2.111		Exact or approximate P value?	Exact
	15	0.279	2.018		P value summary	****
	22	1.791	2.048		Significantly different (P < 0.05)?	Yes
	29	0.768	1.909		One- or two-tailed P value?	Two-tailed
	32	0.711	2.16		Sum of positive, negative ranks	276,0 , 0,000
	16	0.422	2.11		Sum of signed ranks (W)	276
	25	1.283	2.096		Number of pairs	23
	6	0.591	2.047		Number of ties (ignored)	0
	12	0.507	2.065
	14	0.268	1.967
	21	0.533	1.85
	28	0.557	1.773
	30	0.639	1.776
	26	1.719	1.744
	31	0.566	1.66
	27	0.913	2.173
	7	0.861	2.059
	10	0.81	2.067
	11	0.4	2.047
	19	1.585	2.116
	24	2.224	2.33

## Sheet: ADRB fragments
ADRB fragments
P83	Sample #	D0 RLU	D85 RLU
	3	294.5	5370.5		Wilcoxon matched-pairs signed rank test
	9	295	6132		P value	<0,0001
	13	307.5	2425		Exact or approximate P value?	Exact
	15	224.5	1256		P value summary	****
	22	361	1938.5		Significantly different (P < 0.05)?	Yes
	32	351	4451.5		One- or two-tailed P value?	Two-tailed
	16	194	7310.5		Sum of positive, negative ranks	252,0 , -1,000
	25	259.5	1549.5		Sum of signed ranks (W)	251
	6	272	3794.5		Number of pairs	22
	12	256	11758.5		Number of ties (ignored)	0
	14	260	9812.5
	21	200.5	2472
	28	284	692.5
	30	264	2685
	4	238.5	3260
	26	391.5	906.5
	27	238	2216.5
	7	233	4179.5
	10	226.5	3144
	11	212	4876
	19	470	298.5
	24	342	2966
P30	Sample #	D0 RLU	D85 RLU
	3	108	124.5		Wilcoxon matched-pairs signed rank test
	9	135	60		P value	0.3333
	13	121.5	153.5		Exact or approximate P value?	Exact
	15	94	108		P value summary	ns
	22	95	99		Significantly different (P < 0.05)?	No
	32	100	98		One- or two-tailed P value?	Two-tailed
	16	94.5	99.5		Sum of positive, negative ranks	144,0 , -87,00
	25	128	136		Sum of signed ranks (W)	57
	6	105	96.5		Number of pairs	22
	12	112.5	176		Number of ties (ignored)	1
	14	118	107
	21	105	105
	28	89	132
	30	125	104
	4	142	156.5
	26	71.5	84.5
	27	141	175.5
	7	118.5	138.5
	10	153.5	96
	11	128.5	127
	19	131	73.5
	24	77	124.5
P38	Sample #	D0 RLU	D85 RLU
	3	115.5	139.5		Wilcoxon matched-pairs signed rank test
	9	79.5	145		P value	0.0005
	13	119	156		Exact or approximate P value?	Exact
	15	99	73		P value summary	***
	22	119.5	118		Significantly different (P < 0.05)?	Yes
	32	86	126		One- or two-tailed P value?	Two-tailed
	16	87.5	119		Sum of positive, negative ranks	227,0 , -26,00
	25	95.5	127.5		Sum of signed ranks (W)	201
	6	102.5	156		Number of pairs	22
	12	94.5	130		Number of ties (ignored)	0
	14	91.5	156.5
	21	103	141.5
	28	78	77
	30	72.5	147
	4	94.5	161
	26	97.5	78.5
	27	88	159.5
	7	85.5	160
	10	81.5	145
	11	105.5	149.5
	19	115	74.5
	24	109.5	124.5
P42	Sample #	D0 RLU	D85 RLU
	3	359.5	4512		Wilcoxon matched-pairs signed rank test
	9	373.5	3669		P value	<0,0001
	13	418	2827.5		Exact or approximate P value?	Exact
	15	336	2043.5		P value summary	****
	22	1138	2222		Significantly different (P < 0.05)?	Yes
	32	463	2961		One- or two-tailed P value?	Two-tailed
	16	281	4231		Sum of positive, negative ranks	253,0 , 0,000
	25	761	2922.5		Sum of signed ranks (W)	253
	6	373.5	2877.5		Number of pairs	22
	12	333.5	3555		Number of ties (ignored)	0
	14	274	3237.5
	21	331	3856.5
	28	306	3219
	30	382.5	4112
	4	370.5	3447
	26	1214	2071.5
	27	365	2467
	7	417.5	3170
	10	421.5	2542
	11	273.5	3604
	19	572.5	617
	24	798	2632.5

## Sheet: OPA-THP1 fragments
OPA-THP1 fragments
P83	Sample #	D0 % phagocytosis	D85 % phagocytosis
	3	7.09	14.4		Wilcoxon matched-pairs signed rank test
	9	11.2	44.85		P value	<0,0001
	13	16.75	41.35		Exact or approximate P value?	Exact
	15	12.25	38.7		P value summary	****
	22	25.2	40.7		Significantly different (P < 0.05)?	Yes
	29	15.3	26.35		One- or two-tailed P value?	Two-tailed
	32	5.2	22.1		Sum of positive, negative ranks	300,0 , 0,000
	16	7.19	35.25		Sum of signed ranks (W)	300
	25	23	29.55		Number of pairs	24
	6	17.05	27.15		Number of ties (ignored)	0
	12	11.6	34
	14	8.65	20.35
	21	5.25	20.55
	28	9.17	23.8
	30	10.39	27.4
	4	7.47	25
	26	11.1	29.35
	31	6.28	16.95
	27	13.85	35.1
	7	9.33	35.45
	10	10.6	30.6
	11	8.4	21.15
	19	13.25	23.3
	24	21.1	37
P30	Sample #	D0 % phagocytosis	D85 % phagocytosis
	3	13.2	6.95		Wilcoxon matched-pairs signed rank test
	9	25.8	20.15		P value	0.2995
	13	22.45	23.3		Exact or approximate P value?	Exact
	15	18.2	17.25		P value summary	ns
	22	25.65	23		Significantly different (P < 0.05)?	No
	29	27.5	18.2		One- or two-tailed P value?	Two-tailed
	32	15	25.7		Sum of positive, negative ranks	113,0 , -187,0
	16	13.35	17.9		Sum of signed ranks (W)	-74
	25	33.1	28.05		Number of pairs	24
	6	19.1	15.8		Number of ties (ignored)	0
	12	22.8	26.15
	14	18.6	21.4
	21	13.5	19
	28	17	19.8
	30	14.2	15.3
	4	20.7	17.65
	26	19.65	17.8
	31	20.65	28.25
	27	32.8	28.6
	7	23.6	14.4
	10	31.55	27.5
	11	23.5	20.3
	19	22.95	20.4
	24	46.5	44.8
P38	Sample #	D0 % phagocytosis	D85 % phagocytosis
	3	10.15	4.75		Wilcoxon matched-pairs signed rank test
	9	13.95	28.2		P value	<0,0001
	13	12.9	29.85		Exact or approximate P value?	Exact
	15	12.52	19.6		P value summary	****
	22	17.2	32.75		Significantly different (P < 0.05)?	Yes
	29	12.9	21.5		One- or two-tailed P value?	Two-tailed
	32	7.29	21.95		Sum of positive, negative ranks	289,0 , -11,00
	16	9.06	32.45		Sum of signed ranks (W)	278
	25	13.65	17.4		Number of pairs	24
	6	18.05	20.75		Number of ties (ignored)	0
	12	15.55	38.25
	14	12.55	19.2
	21	7.53	23.8
	28	9.52	11.46
	30	11.9	18.4
	4	12.05	11.95
	26	13.6	17.3
	31	9.99	19.35
	27	22.75	47.65
	7	16.9	36.55
	10	23.6	33.3
	11	21.9	21.1
	19	20.8	21.75
	24	28.7	40.7
P42	Sample #	D0 % phagocytosis	D85 % phagocytosis
	3	26.05	18.75		Wilcoxon matched-pairs signed rank test
	9	29.8	65.25		P value	<0,0001
	13	20.35	56.4		Exact or approximate P value?	Exact
	15	18.8	57.05		P value summary	****
	22	45.25	53.7		Significantly different (P < 0.05)?	Yes
	29	26.15	52.1		One- or two-tailed P value?	Two-tailed
	32	20.8	52.45		Sum of positive, negative ranks	298,0 , -2,000
	16	17.8	62.2		Sum of signed ranks (W)	296
	25	30.1	46.3		Number of pairs	24
	6	23.1	61.6		Number of ties (ignored)	0
	12	23.6	62.85
	14	21	80.2
	21	16.3	52.15
	28	23.4	50.25
	30	20.8	54.15
	4	19.65	55.75
	26	33.45	47.2
	31	20.05	46.8
	27	23.85	58.35
	7	23.6	68.7
	10	26.85	61.55
	11	12.45	47.5
	19	36.05	48.3
	24	43.45	47.7

## Sheet: Subunit functions-Fig. S3
AbC' D85	sample #	p83	p30	p38	p42
	3	2.237	0.376	0.362	2.174		Friedman test
	9	2.251	0.333	0.309	2.128		Dunn's multiple comparisons test	Rank sum diff,	Significant?	Summary	Adjusted P Value
	13	2.129	0.501	0.215	2.111		p83 vs. p30	41	Yes	****	<0,0001
	15	0.924	0.215	0.135	2.018		p83 vs. p38	54	Yes	****	<0,0001
	22	0.961	0.257	0.142	2.048		p83 vs. p42	3	No	ns	>0,9999
	29	2.161	0.473	0.725	1.909		p30 vs. p38	13	No	ns	0.8257
	32	2.232	0.48	0.5	2.16		p30 vs. p42	-38	Yes	****	<0,0001
	16	2.257	0.366	0.64	2.11		p38 vs. p42	-51	Yes	****	<0,0001
	25	0.584	0.386	0.135	2.096
	6	2.174	0.28	0.163	2.047
	12	2.227	0.409	0.419	2.065
	14	2.18	0.303	0.206	1.967
	21	2.123	0.408	0.649	1.85
	28	0.745	0.515	0.156	1.773
	30	2.221	0.387	0.357	1.776
	26	0.661	0.346	0.139	1.744
	31	2.072	0.667	0.427	1.66
	27	2.124	0.563	0.54	2.173
	7	2.088	0.366	0.322	2.059
	10	2.034	0.569	0.194	2.067
	11	2.003	0.314	0.152	2.047
	19	1.527	0.475	0.168	2.116
	24	1.606	0.503	0.157	2.33
THP1 OPA	sample #	p83	p30	p38	p42
	3	14.4	6.95	4.75	18.75		Friedman test
	9	44.85	20.15	28.2	65.25		Dunn's multiple comparisons test	Rank sum diff,	Significant?	Summary	Adjusted P Value
	13	41.35	23.3	29.85	56.4		p83 vs. p30	24	Yes	*	0.0437
	15	38.7	17.25	19.6	57.05		p83 vs. p38	15	No	ns	0.5612
	22	40.7	23	32.75	53.7		p83 vs. p42	-35	Yes	***	0.0005
	29	26.35	18.2	21.5	52.1		p30 vs. p38	-9	No	ns	>0,9999
	32	22.1	25.7	21.95	52.45		p30 vs. p42	-59	Yes	****	<0,0001
	16	35.25	17.9	32.45	62.2		p38 vs. p42	-50	Yes	****	<0,0001
	25	29.55	28.05	17.4	46.3
	6	27.15	15.8	20.75	61.6
	12	34	26.15	38.25	62.85
	14	20.35	21.4	19.2	80.2
	21	20.55	19	23.8	52.15
	28	23.8	19.8	11.46	50.25
	30	27.4	15.3	18.4	54.15
	4	25	17.65	11.95	55.75
	26	29.35	17.8	17.3	47.2
	31	16.95	28.25	19.35	46.8
	27	35.1	28.6	47.65	58.35
	7	35.45	14.4	36.55	68.7
	10	30.6	27.5	33.3	61.55
	11	21.15	20.3	21.1	47.5
	19	23.3	20.4	21.75	48.3
	24	37	44.8	40.7	47.7
ADRB	sample #	p83	p30	p38	p42
	3	5370.5	124.5	139.5	4512
	9	6132	60	145	3669		Friedman test
	13	2425	153.5	156	2827.5		Dunn's multiple comparisons test	Rank sum diff,	Significant?	Summary	Adjusted P Value
	15	1256	108	73	2043.5		p83 vs. p30	48.5	Yes	****	<0,0001
	22	1938.5	99	118	2222		p83 vs. p38	39.5	Yes	****	<0,0001
	32	4451.5	98	126	2961		p83 vs. p42	0	No	ns	>0,9999
	16	7310.5	99.5	119	4231		p30 vs. p38	-9	No	ns	>0,9999
	25	1549.5	136	127.5	2922.5		p30 vs. p42	-48.5	Yes	****	<0,0001
	6	3794.5	96.5	156	2877.5		p38 vs. p42	-39.5	Yes	****	<0,0001
	12	11758.5	176	130	3555
	14	9812.5	107	156.5	3237.5
	21	2472	105	141.5	3856.5
	28	692.5	132	77	3219
	30	2685	104	147	4112
	4	3260	156.5	161	3447
	26	906.5	84.5	78.5	2071.5
	27	2216.5	175.5	159.5	2467
	7	4179.5	138.5	160	3170
	10	3144	96	145	2542
	11	4876	127	149.5	3604
	19	298.5	73.5	74.5	617
	24	2966	124.5	124.5	2632.5
