# Supplementary material for: Multifunctional IgG/IgM antibodies and cellular cytotoxicity are elicited by the full-length MSP1 SumayaVac-1 malaria vaccine
Source: NPJ Vaccines. 2023 Aug 9;8:112. doi: 10.1038/s41541-023-00701-2 (PMC10412566; doi:10.1038/s41541-023-00701-2)
Supplement: Supplementary file 6 — supplementary data file 4 [file 41541_2023_701_MOESM6_ESM.xlsx]

## Sheet: IgM epitope mapping 
AA No	Peptides	Placebo #2	Placebo #8	Placebo #20	Placebo #23	25µg #21	25µg #24	25µg #25	25µg #28	25µg #30	25µg #31	50µg #3	50µg #4	50µg #6	50µg #7	50µg #9	50µg #10	50µg #11	50µg #12	50µg #13	50µg #14	50µg #15	50µg #16	150µg #19	150µg #22	150µg #26	150µg #27	150µg #29	150µg #32
	GSGSGSGMKIIFFLC	0	0	0	0	0	740.25	0	0	0	0	0	0	0	0	0	0	0	0	197.5	0	0	333.5	0	0	0	0	0	0
	SGSGSGMKIIFFLCS	0	0	0	0	0	0	0	0	0	0	0	0	0	0	0	0	0	0	0	0	0	0	0	0	0	0	0	0
	GSGSGMKIIFFLCSF	0	0	0	0	0	932.25	0	0	0	0	17.5	0	0	0	0	0	0	0	0	0	0	110.25	0	48.5	0	0	0	8.5
	SGSGMKIIFFLCSFL	0	0	0	0	0	0	0	0	0	0	0	0	0	0	0	0	0	0	0	0	0	0	0	0	0	0	0	0
	GSGMKIIFFLCSFLF	0	0	0	0	0	955.5	0	0	0	0	0	0	0	0	0	0	0	0	0	0	0	0	0	0	0	0	0	0
	SGMKIIFFLCSFLFF	0	0	0	0	0	0	0	0	0	0	0	0	0	0	0	0	0	0	0	0	0	0	0	0	0	0	0	0
	GMKIIFFLCSFLFFI	0	0	0	0	0	1251	0	0	0	0	0	0	0	0	0	0	0	0	0	0	0	0	0	0	0	0	0	40
1	MKIIFFLCSFLFFII	0	0	0	0	0	0	0	0	0	0	0	0	0	0	0	0	0	0	0	0	0	0	0	0	0	0	0	0
2	KIIFFLCSFLFFIIN	0	0	0	0	0	0	0	0	0	0	0	0	0	0	0	0	0	0	0	0	0	0	0	0	0	0	0	0
3	IIFFLCSFLFFIINT	0	0	0	0	0	0	0	0	0	0	0	0	293	0	0	0	0	0	0	26.5	0	0	0	0	0	0	0	0
4	IFFLCSFLFFIINTQ	0	0	0	0	30	0	0	0	0	0	0	0	0	110.75	0	0	156.5	0	0	0	0	0	0	14	0	0	0	0
5	FFLCSFLFFIINTQC	0	0	0	0	46	0	0	0	0	0	0	644	409.5	210.5	0	0	381.75	0	0	0	0	0	0	0	0	0	0	42.5
6	FLCSFLFFIINTQCV	0	0	0	0	0	0	0	0	0	0	0	0	0	0	0	0	0	0	0	0	0	0	0	75	0	0	0	0
7	LCSFLFFIINTQCVT	0	0	0	0	0	0	0	0	0	0	0	543.25	1052.5	0	0	269.5	0	0	0	412.5	0	0	0	0	0	0	0	0
8	CSFLFFIINTQCVTH	0	0	0	0	0	0	0	0	0	0	0	0	0	0	0	0	0	0	0	0	0	0	0	0	0	0	0	0
9	SFLFFIINTQCVTHE	135.5	176.5	230	0	200	0	339.5	13.5	134.5	0	43	585.5	2323	723	231.5	0	259	18.75	640	123.5	86	0	0	115.5	0	0	0	141.5
10	FLFFIINTQCVTHES	0	0	198	0	0	131	0	0	0	0	0	372	0	0	0	0	260.5	0	289	0	0	0	0	0	0	0	0	0
11	LFFIINTQCVTHESY	242.5	37	474	0	0	0	0	36.5	339.5	871.25	0	2022.5	0	376.75	564	838.5	580	0	389	0	137.5	0	0	170	0	111	15	119
12	FFIINTQCVTHESYQ	96	0	138	0	0	0	0	0	0	1859.75	0	0	1645.75	518.5	532.5	0	1211.5	0	517.5	0	0	0	0	79.5	240	168	0	50.5
13	FIINTQCVTHESYQE	258.25	787	2526.75	224.5	0	434.25	1139.75	165.5	2328.5	651.75	379.75	2000.75	4511	1141.5	1784.5	1123.5	3085.75	120.5	779	339.5	836.5	178	1377	1207.5	0	913.25	220.75	582
14	IINTQCVTHESYQEL	0	0	0	0	0	0	0	0	0	0	0	367	0	452.5	0	278.75	0	0	340.25	0	0	0	0	158	0	0	0	0
15	INTQCVTHESYQELV	0	0	1484	0	0	0	262.75	0	242	152.5	0	576.5	392.5	466.5	0	0	265.5	0	345	0	0	0	0	114	0	181.5	0	35.75
16	NTQCVTHESYQELVK	0	0	0	0	0	0	0	0	0	0	0	0	0	2162	0	0	0	0	0	0	0	0	0	0	0	0	0	0
17	TQCVTHESYQELVKK	251	0	0	0	0	0	0	0	0	0	0	0	0	0	0	0	0	182	0	0	0	0	0	0	0	0	0	0
18	QCVTHESYQELVKKL	0	0	0	106	0	0	0	0	0	0	0	0	0	1101	0	0	0	0	0	0	0	0	0	0	0	0	0	0
19	CVTHESYQELVKKLE	0	92.5	0	0	276	0	237.5	0	17	0	158	227	787	1944.75	108	302.75	0	0	0	0	0	0	0	0	0	32.75	36.5	0
20	VTHESYQELVKKLEA	0	349.5	312	53.25	0	0	3670	362.5	327.25	0	126.5	0	0	1762	0	41.75	0	0	1036	1416	544.5	259.5	0	340.5	0	0	0	338.25
21	THESYQELVKKLEAL	3740.5	0	58.5	0	0	214.5	427	134.5	0	0	143	0	0	119	0	0	0	361	467.75	471	50.5	0	169	288.5	90.5	0	0	214.5
22	HESYQELVKKLEALE	0	193	54.75	0	528	0	294.25	0	411	0	382.5	394.5	2626	852.25	0	0	10.5	0	0	271	0	0	308.25	0	0	59.5	0	0
23	ESYQELVKKLEALED	254.5	207	206.5	24	571.5	1728.25	812.5	0	2499	519.75	528.5	551.25	1727.5	1087.75	479.75	0	149.5	59	379.25	420.5	95	0	952.5	758	311.5	0	439.25	628
24	SYQELVKKLEALEDA	0	21.5	0	0	0	0	0	135.5	0	0	0	0	304.5	469	0	0	0	0	0	0	0	0	0	68.5	0	0	0	0
25	YQELVKKLEALEDAV	0	76	429.5	120.5	0	0	1124.75	0	794	0	0	333	572.75	726	241.5	0	0	0	422	1030.5	0	0	140	905.5	106	0	0	250.75
26	QELVKKLEALEDAVL	0	0	0	0	0	0	0	0	768	0	21	0	96.5	135	0	0	636	0	0	0	0	0	0	243.5	0	0	12	0
27	ELVKKLEALEDAVLT	0	0	0	0	0	152	0	0	1592.5	0	0	0	0	0	0	0	662.5	92.5	248.75	1016.25	0	0	0	434.5	93.5	0	0	112
28	LVKKLEALEDAVLTG	0	0	0	0	0	0	0	0	249	0	0	0	0	0	0	0	0	0	0	0	0	0	0	725	0	0	0	0
29	VKKLEALEDAVLTGY	0	0	0	0	66.25	0	0	0	184.5	26	0	0	0	295	0	0	709.25	0	0	0	0	0	0	0	0	0	0	0
30	KKLEALEDAVLTGYS	0	0	0	0	0	0	0	0	227.5	0	0	0	416	562.75	0	0	213.25	0	0	0	0	0	0	434	0	0	0	0
31	KLEALEDAVLTGYSL	0	329.75	384.25	0	143.75	136	711	461.5	827.5	0	78	0	220	0	0	136	554	44	104.5	791.5	0	0	0	509	0	398.5	161.5	203.5
32	LEALEDAVLTGYSLF	0	232	1037.5	0	0	232.25	914	0	0	0	75	68.5	160.25	0	0	410	487	0	165	0	0	0	114.25	56	0	0	0	0
33	EALEDAVLTGYSLFQ	359.75	27.75	0	47	0	905.5	583	30.25	1957	414.75	124	0	127	223.5	244	93.5	273	0	204.5	0	0	0	222	837.5	147.25	314.75	162	0
34	ALEDAVLTGYSLFQK	0	0	0	0	168	0	0	415	0	0	0	0	0	0	0	0	0	0	141.5	0	0	0	441	0	0	0	0	0
35	LEDAVLTGYSLFQKE	28	193	1459	0	317.25	295.75	1101.25	278.5	359	240.25	464	540	4100.5	363.75	0	0	107.5	0	57.5	0	0	0	682	153.5	116.5	126.25	160.75	297
36	EDAVLTGYSLFQKEK	159.5	0	0	0	0	0	0	0	206.5	413.5	149	0	0	0	0	0	0	0	0	0	0	0	0	134.5	0	10.75	294	0
37	DAVLTGYSLFQKEKM	109	58	0	0	0	0	0	0	0	0	0	0	0	0	0	0	0	0	189.25	0	0	0	169	0	85	0	0	0
38	AVLTGYSLFQKEKMV	0	0	0	0	0	0	0	32.5	0	0	0	0	0	0	0	55.5	0	0	0	0	0	0	0	0	0	0	0	0
39	VLTGYSLFQKEKMVL	0	0	0	0	0	0	0	0	0	0	0	0	0	0	0	0	0	0	0	0	0	0	0	0	0	0	0	0
40	LTGYSLFQKEKMVLN	0	0	0	0	0	0	0	0	0	0	0	0	0	0	0	0	0	0	0	0	0	0	0	0	0	0	0	0
41	TGYSLFQKEKMVLNE	0	0	0	0	63.5	229	0	0	0	0	0	0	4274.5	0	0	0	0	127	0	0	385	0	705.75	225	0	0	36.5	0
42	GYSLFQKEKMVLNEE	350.5	0	0	0	709	478	1176	0	504.5	293.5	1162.75	1439	6083.5	0	0	0	802.5	0	177.5	0	0	0	1421.5	155.5	0	253.75	184	271
43	YSLFQKEKMVLNEEE	761.5	208	530.5	364.5	976	911.5	3423.75	558.5	1291.75	973.5	1732	3995.75	6545.5	2543.5	1523.75	673.5	1819.5	257	759.5	523	276.75	0	3513.75	1716	986.5	679.5	576.5	1673.75
44	SLFQKEKMVLNEEEI	1021.25	217.5	1006.5	163	301.5	512.5	1159.25	656	928.5	782.5	476	1621	956.5	1746	1054	0	751	0	406.5	0	0	0	1239.5	738.5	0	520	275.5	548
45	LFQKEKMVLNEEEIT	317	151	699.75	64	0	0	0	219.5	0	169	115	0	0	886.5	1195.5	385.5	159	0	319.5	507	0	0	580	314.75	0	131	43	266
46	FQKEKMVLNEEEITT	0	0	932.25	0	193.5	49.5	0	0	2061.25	157	0	317.5	0	0	0	0	131.5	0	138.75	0	610	0	717	249	0	0	31.5	0
47	QKEKMVLNEEEITTK	0	0	105.25	0	0	0	76	0	0	0	0	0	0	0	0	0	0	0	0	0	0	0	371	0	0	0	0	0
48	KEKMVLNEEEITTKG	0	0	0	0	68	0	0	0	930	0	0	0	0	0	0	0	0	0	130.75	0	0	0	0	0	0	0	0	0
49	EKMVLNEEEITTKGA	187	0	0	0	0	98.5	117.5	0	927	0	0	0	0	0	0	0	0	0	0	0	0	0	212.25	253.5	0	0	76	0
50	KMVLNEEEITTKGAS	0	0	0	0	165.5	0	0	0	0	0	0	0	0	0	0	0	0	0	0	0	0	0	0	0	0	0	0	0
51	MVLNEEEITTKGASA	0	215	0	0	131.25	320.75	718.5	0	0	0	89	0	0	803	0	0	0	129	0	0	0	0	0	575.75	0	0	0	133.5
52	VLNEEEITTKGASAQ	0	183	0	0	0	238	2216.5	197.5	140.5	0	0	424.5	0	0	83	0	0	0	0	178	0	0	0	183	0	0	0	119
53	LNEEEITTKGASAQS	282	0	242	78	0	0	0	0	0	0	0	0	455.5	660.5	0	0	0	0	0	0	0	0	0	427	65.5	0	0	109
54	NEEEITTKGASAQSG	380.5	0	0	0	0	0	0	0	0	614.75	438.25	0	0	0	0	0	0	0	0	1566	0	0	0	559.5	0	0	0	0
55	EEEITTKGASAQSGA	0	249.5	0	112.5	0	966	352	39	613	1092	0	29.5	701	0	0	52	0	35.5	0	0	0	221.5	206	2417.5	126	85	624	521
56	EEITTKGASAQSGAS	0	0	0	0	0	0	0	0	776.5	247.5	0	0	696.75	1631	0	0	0	0	0	0	0	0	0	417.5	0	0	219.5	0
57	EITTKGASAQSGASA	0	0	0	0	0	0	0	0	2550.25	525.25	0	0	828.5	2603.75	0	350.5	0	0	0	0	0	146	0	0	0	545.5	0	0
58	ITTKGASAQSGASAQ	0	0	0	0	0	98.5	0	0	706	613.5	366	986.5	913.5	1339.5	596	0	70	150.75	0	0	0	671	618.5	0	0	4385.25	33.5	0
59	TTKGASAQSGASAQS	0	0	0	0	0	211	0	0	1132.25	1344	0	148	3473	2311	560.5	487	0	234.5	0	0	0	471	405	0	0	4011.5	105.75	0
60	TKGASAQSGASAQSG	0	0	0	0	0	0	0	0	564.75	378.25	0	166	3102.5	389.5	308.75	0	0	291	0	0	80	0	0	0	91	6966	0	0
61	KGASAQSGASAQSGA	0	0	0	0	0	0	0	0	447	0	0	256	3091.5	312.75	129.5	0	0	0	0	0	0	0	0	0	0	4368	0	0
62	GASAQSGASAQSGAS	0	0	0	0	0	0	0	0	3462.25	1570.5	927.5	395	3974.5	1538	0	880.5	0	0	0	0	0	367	48.5	0	70	10220	0	88.5
63	ASAQSGASAQSGASA	0	0	0	0	0	171.5	0	77	6199.75	2013	590.25	459.5	4182	468.5	458.5	0	0	0	0	0	0	1028.5	416	0	0	13294.2	0	228
64	SAQSGASAQSGASAQ	0	0	0	0	0	0	0	0	3232.5	4792	311	2015.75	6279.25	763.25	1159.5	1222	0	0	0	0	0	451	247	0	113.5	14055.5	195.5	0
65	AQSGASAQSGASAQS	0	0	0	50	0	0	0	0	2268.5	2816.25	883.75	661.75	5095.5	1339	916.5	932.5	0	196.5	274	0	0	811.5	396.25	0	0	12582.5	0	117
66	QSGASAQSGASAQSG	0	0	0	106	0	0	0	4	1598	1990.5	245	361	4088	632.75	878	968.25	0	134	0	0	0	480.75	204	0	0	10243	13.5	0
67	SGASAQSGASAQSGA	13.25	0	0	0	0	0	0	0	1304.5	411.75	0	553.5	3135	506.5	0	0	0	0	0	0	0	0	0	17.5	0	4420	0	123
68	GASAQSGASAQSGAS	0	0	0	0	0	698.25	0	0	2763.75	1372.5	1067.5	460.5	3347	2432	0	1283	0	0	0	0	0	442.5	282.25	0	0	10194.5	0	135.5
69	ASAQSGASAQSGASA	0	0	0	0	44	261	0	56.5	6579.5	4730.5	695.75	549.75	2386.5	3337	852	915.75	0	376.5	0	0	0	875.75	257.5	0	181.75	13991.5	145	312.5
70	SAQSGASAQSGASAQ	33.5	0	0	0	0	247	0	17.25	3460.75	5272.25	246.5	1844.5	3104.25	2058.5	1458	1445.75	0	229.25	92	0	40.5	1112.75	0	32.5	0	9263.75	158.5	106
71	AQSGASAQSGASAQS	0	0	0	30.75	0	301	0	0	2441.25	3611.5	1245	570.75	5659	2308	1028.75	1330.75	0	509.5	342	0	0	1389	781.5	0	0	10825	0	121.25
72	QSGASAQSGASAQSG	0	0	0	112	0	289.5	0	19.5	2237.25	3172.5	503.5	417	4687.25	1345	370	974	0	194	183	0	0	906.5	0	0	0	12713.2	58	0
73	SGASAQSGASAQSGA	0	0	0	0	0	0	0	0	1771.5	243.25	0	620.25	1638.5	0	0	0	0	50.5	98.5	0	0	0	0	0	0	6109.25	0	165.5
74	GASAQSGASAQSGAS	0	0	0	0	0	649	0	16.5	3985.75	1385.25	561	726.5	1598.5	2921.75	261.25	1134.75	0	203.5	0	0	0	402.5	283.5	0	0	9149	0	119.25
75	ASAQSGASAQSGASA	0	0	0	0	0	0	0	63	8782	3538	900.5	459.75	864	3427.5	0	1040.25	0	550	0	0	0	814	283.75	0	220	12182	92.5	275
76	SAQSGASAQSGASAQ	0	0	0	0	0	222.5	0	8.5	1605.25	1925	1073	1990.5	0	0	1154.25	1313.5	0	0	229	0	0	1054.75	745	0	310	12931	127	101.5
77	AQSGASAQSGASAQS	0	0	0	0	0	182.5	0	0	4202	4632	839	529.25	2770.5	2692.5	1094	1183.5	0	274	278	0	0	815	564.5	0	0	11736.2	119	115
78	QSGASAQSGASAQSG	0	0	0	151	0	214.5	0	0	2194.25	3734	362	285.25	1913	592.5	788	0	0	108	0	0	0	512.5	0	0	0	11751.8	34	0
79	SGASAQSGASAQSGA	0	0	0	0	0	0	0	0	1669.5	133.25	0	522.25	0	485	0	0	0	0	0	0	0	0	0	0	0	6489	0	118.5
80	GASAQSGASAQSGAS	0	0	0	0	0	596.5	0	0	3557.75	1227.75	444.25	666.75	0	2895.25	0	1038.25	0	69.25	0	0	0	507	351	0	0	10231.2	0	115
81	ASAQSGASAQSGASA	0	0	0	0	106	291	0	52.5	7489.25	2912	900	426	2437.5	3399.25	437	902.25	0	350	0	0	0	969.5	588.5	0	310.75	12951.2	200.25	390
82	SAQSGASAQSGASAQ	26.75	0	0	0	0	206	0	0	3590.5	5172.5	493.5	1979	3101	2517.75	1102.5	1210.25	0	244.5	266.75	0	0	1144.25	769	0	161.5	15729.5	236.5	59.5
83	AQSGASAQSGASAQS	0	0	0	0	0	127	0	0	5444	4633.75	528	547.5	5285	3290	871	1216	0	320	466	0	0	1027	472	0	161.5	13607.8	144	0
84	QSGASAQSGASAQSG	0	0	0	0	0	86	0	0	1900.25	2035	286.5	414.75	3903.75	1971	597	742	0	187.5	0	0	0	682.5	0	0	0	10064.5	18	0
85	SGASAQSGASAQSGT	0	0	0	0	0	0	0	0	3716.5	1101.5	0	363.75	3004.75	1606.5	188.5	475.5	0	0	288.25	0	11	0	517.5	0	0	6230.75	0	122
86	GASAQSGASAQSGTS	0	0	0	0	0	409.5	0	0	1324	1442.5	13	578	2482.75	1657.75	546.25	815.5	0	0	0	0	0	0	737.5	0	0	8809.75	6	49
87	ASAQSGASAQSGTSG	0	0	0	0	0	0	0	0	0	857	0	0	0	559	0	0	0	0	0	0	0	95.25	712.5	0	0	8676.5	0	0
88	SAQSGASAQSGTSGP	0	0	0	0	0	0	0	0	1577.5	3990.5	0	122.5	2024	726.5	573.5	1355.5	44	0	0	404	0	234	0	0	0	3526.75	67.75	0
89	AQSGASAQSGTSGPS	0	0	0	0	0	0	0	0	0	1660.75	0	0	1913	245	449.5	1148	0	0	202.5	0	0	446	568.5	0	27.25	6850.5	0	0
90	QSGASAQSGTSGPSG	0	0	0	0	0	0	0	0	824	2070.25	0	494.5	1863.5	0	436	1230	317	0	0	0	0	508	542.5	0	0	6279.5	0	0
91	SGASAQSGTSGPSGP	0	0	0	0	0	0	0	0	0	443	0	87	2020.25	433.5	0	888.5	0	92	0	967.25	14.25	312.5	191.5	0	0	816.5	0	77.5
92	GASAQSGTSGPSGPS	0	0	0	0	0	633.75	0	0	0	328.5	0	0	1858	0	0	717.5	0	18	0	0	0	67	325	0	0	778.75	0	0
93	ASAQSGTSGPSGPSG	0	0	0	0	0	0	21	0	0	963	0	508.5	1911.25	0	369.75	577	402	0	0	157	0	221	254.25	0	0	818	0	0
94	SAQSGTSGPSGPSGT	0	0	0	0	0	0	93	0	0	596	0	0	1492.25	0	0	537.5	0	0	0	235.5	0	85.5	0	0	0	484.25	0	0
95	AQSGTSGPSGPSGTS	0	0	0	0	0	0	0	0	0	166.5	0	0	1314.5	0	0	502	0	0	0	0	0	0	0	0	0	0	0	0
96	QSGTSGPSGPSGTSP	7.25	0	0	0	0	0	0	0	1141.5	1757	0	0	1747.75	0	52	880	0	0	0	5495	0	0	0	0	0	1532.5	0	0
97	SGTSGPSGPSGTSPS	0	0	0	0	0	0	0	0	740.75	0	0	0	2105.25	0	0	0	117.5	0	0	7067.5	48.5	0	0	0	0	116.5	0	0
98	GTSGPSGPSGTSPSS	0	40.5	0	0	0	483	0	25.5	388	0	0	0	944.5	0	0	0	255.5	0	294.75	3251	0	191.5	0	0	0	114.5	0	70.5
99	TSGPSGPSGTSPSSR	518	0	0	0	0	0	0	0	0	0	102	0	0	0	0	471	168	144.75	59.5	793.5	624.5	0	56.5	0	153.5	80.5	0	121
100	SGPSGPSGTSPSSRS	0	0	0	0	0	0	0	0	114.5	0	0	0	211.75	196	0	492.5	0	0	0	0	0	0	0	115	0	0	0	39.5
101	GPSGPSGTSPSSRSN	0	0	0	0	0	1602.25	0	0	0	0	0	138	357.25	199	0	532.5	826	0	0	100	0	571.5	0	0	0	79.75	0	0
102	PSGPSGTSPSSRSNT	227.5	8.5	0	0	0	309	187.5	0	142.5	221.5	0	172.5	0	1324.5	0	853.5	0	0	2165.5	202	182.5	261.5	13.5	128.75	0	0	0	0
103	SGPSGTSPSSRSNTL	0	0	0	0	0	0	0	0	0	0	0	0	0	383.5	0	0	0	0	0	0	0	0	0	0	0	0	0	0
104	GPSGTSPSSRSNTLP	0	0	0	0	0	1120	0	0	0	0	0	0	0	789	0	64	544	0	0	0	0	285	0	0	0	0	0	0
105	PSGTSPSSRSNTLPR	148	0	0	0	0	0	0	51	0	114.5	0	0	0	650	0	0	451.75	0	1648.5	1777.5	96.5	154	0	0	0	3.25	0	152
106	SGTSPSSRSNTLPRS	0	0	0	0	0	0	0	61	0	0	0	0	0	0	0	0	0	0	0	1408.5	0	0	0	0	0	0	0	0
107	GTSPSSRSNTLPRSN	0	0	0	0	0	228	0	0	0	0	0	0	0	0	0	0	0	0	186.5	636.5	0	0	0	0	0	0	0	0
108	TSPSSRSNTLPRSNT	412	0	0	0	0	0	0	0	0	0	0	0	0	340.5	0	170.5	167	78	0	0	531.5	0	78.5	0	0	0	50.5	0
109	SPSSRSNTLPRSNTS	0	0	0	44	0	0	0	0	0	0	0	195	0	0	0	0	590.5	0	0	0	2570.75	0	0	0	0	0	0	0
110	PSSRSNTLPRSNTSS	0	0	0	0	0	0	0	0	0	0	0	1501.25	0	271.75	0	0	224.5	0	437	0	3301.25	0	0	0	0	0	0	0
111	SSRSNTLPRSNTSSG	0	0	0	0	0	0	0	0	0	0	0	497	0	0	0	0	0	666.25	276	383.25	1093	0	0	202	0	0	574.25	0
112	SRSNTLPRSNTSSGA	0	0	0	0	0	0	0	0	427.5	0	0	353.75	0	92.5	0	144.5	0	0	0	1088.5	1614.5	0	0	0	0	0	0	117
113	RSNTLPRSNTSSGAS	0	0	0	0	0	0	0	0	766.25	0	0	393	0	3855	0	157	335.5	0	0	2088	1528	0	0	0	0	0	0	0
114	SNTLPRSNTSSGASP	0	0	0	153.5	0	0	0	0	2337	0	0	431.75	846.5	5062	0	234	151.5	0	60.5	5794.5	923	323	0	0	3	0	178	51.5
115	NTLPRSNTSSGASPP	0	0	0	0	0	0	0	0	1588.5	0	0	593.5	1101.5	4618	0	0	0	0	0	3784.25	1417.75	425.5	0	68	0	0	148.5	0
116	TLPRSNTSSGASPPA	0	0	0	0	54.25	0	0	79	1693.75	101	0	203.5	4101.5	3481.75	0	0	0	0	0	3893	646.75	144	0	0	0	63	309.5	0
117	LPRSNTSSGASPPAD	0	228	502.5	0	576.5	32.75	167.5	0	2101.25	184	38.5	347	2438	3606.75	500.25	331.5	465.5	1216	494.5	3638.5	465	230.5	596.5	206.5	0	244.5	401	369
118	PRSNTSSGASPPADA	0	0	261.5	0	97	54.5	0	246.5	426	0	0	155	1041.5	2444.75	0	152	0	56.75	0	2643.5	526.5	0	265	0	0	0	128	110.5
119	RSNTSSGASPPADAS	0	0	0	0	0	0	0	0	703	0	0	0	468.25	2271	0	0	0	0	0	2908	234	0	0	0	0	0	0	0
120	SNTSSGASPPADASD	0	18	3756	290.5	0	0	573	0	1663.25	150.5	0	282	1331.75	3488.5	178.5	434	565.5	98	392.5	1123.5	445.25	86.5	554.75	211	0	292.5	131.5	253
121	NTSSGASPPADASDS	0	0	3518	0	282.5	0	218.5	50.5	0	0	0	234.25	572	2959.75	0	284.75	247.5	0	0	340	944	0	0	0	0	32.5	152.75	0
122	TSSGASPPADASDSD	598.75	112.5	3384.75	85.5	542	0	2389	0	917.25	273.5	50.75	740.5	1205	2262	447	857.5	468.5	161.5	712.25	0	339.5	203.5	851.5	202.75	520.75	805.25	302.5	885.5
123	SSGASPPADASDSDA	205	253	6100.5	85.5	489.5	27	1009.5	272	424	562.75	0	526.5	751	1786	374	666.25	380	336.25	980	0	0	294	416.25	464.5	382.5	911	329.5	603.5
124	SGASPPADASDSDAK	0	0	3147.5	0	0	0	0	0	0	0	0	0	0	1627	0	0	0	0	0	0	0	0	0	0	0	0	0	23.5
125	GASPPADASDSDAKS	0	0	3081.5	0	0	1521.5	0	0	0	0	0	193	0	1112	0	0	38.5	0	235	0	28	0	0	146	0	0	0	94
126	ASPPADASDSDAKSY	70	47	2674.5	69	0	0	433	1436.75	0	5.5	0	0	748	0	0	0	75	46.25	137.5	0	79	208	0	320.5	89	481.75	355	176.5
127	SPPADASDSDAKSYA	58.5	0	0	192	317	0	0	0	0	294	130	264.5	0	0	0	614.5	0	0	0	0	105.75	0	0	77	0	0	0	0
128	PPADASDSDAKSYAD	232.5	247.5	6233.75	363	457.75	0	1698.5	287	0	271.5	411.75	0	1458.5	134	449.5	0	426	331.5	3675.75	257	690.5	251	1098	756.5	335	0	112	663
129	PADASDSDAKSYADL	250.5	231.5	2931.25	82.5	271.5	0	1482.5	798.75	0	533	641.5	291.25	626	0	202.5	0	193.5	273	3323.25	527.5	313	247.5	696	823.5	188.5	715.5	32	549.25
130	ADASDSDAKSYADLK	0	0	0	28	229.5	0	312.5	0	0	0	199.5	0	0	428	0	0	0	0	379.5	0	24.5	0	0	85.5	119.75	0	12.5	0
131	DASDSDAKSYADLKH	458.5	0	333.25	192.5	0	844.5	623.5	20.25	398.75	165	221	0	0	0	0	0	0	436.75	2239.75	0	175.5	298	913.75	515.5	694.5	172	110	683.25
132	ASDSDAKSYADLKHR	0	0	0	0	0	0	0	0	0	0	196	0	0	0	0	0	0	51	833.25	0	0	0	0	593	0	0	0	0
133	SDSDAKSYADLKHRV	0	0	0	0	0	0	0	0	0	0	0	0	0	0	0	0	0	0	0	0	0	0	0	0	0	0	39.5	0
134	DSDAKSYADLKHRVR	116	0	0	0	0	190	234	0	0	226	0	161	372.25	0	0	437	0	288.75	570.75	1052.5	0	0	0	117	239.5	0	0	0
135	SDAKSYADLKHRVRN	0	0	0	0	0	0	0	0	0	0	0	0	0	0	0	260	0	0	0	465	0	0	0	0	0	0	0	0
136	DAKSYADLKHRVRNY	0	0	0	0	0	0	115	0	0	0	0	0	0	0	0	0	0	327.5	329.25	0	0	0	0	24	130.5	0	0	0
137	AKSYADLKHRVRNYL	0	0	0	0	0	0	0	0	0	0	0	0	0	0	0	0	0	0	0	0	0	0	0	0	0	0	0	0
138	KSYADLKHRVRNYLF	0	0	0	0	0	0	0	0	0	0	0	0	0	0	0	0	0	0	0	0	0	0	0	0	0	0	0	0
139	SYADLKHRVRNYLFT	0	0	0	0	0	0	0	0	0	0	0	0	350.5	0	0	286.5	0	0	0	42.75	0	0	0	0	0	0	0	0
140	YADLKHRVRNYLFTI	0	0	0	0	0	0	0	0	0	0	0	0	0	0	0	0	0	0	0	168.5	0	0	0	0	0	0	0	0
141	ADLKHRVRNYLFTIK	565.75	74.5	96.5	0	0	0	0	0	0	0	0	0	0	0	0	0	0	0	0	227	0	0	0	0	0	2519.5	0	0
142	DLKHRVRNYLFTIKE	0	0	0	0	0	0	351.25	0	0	0	0	0	616.5	0	0	0	0	68	0	0	0	0	0	0	0	0	21	0
143	LKHRVRNYLFTIKEL	0	0	0	0	0	0	85	0	0	0	0	0	0	0	0	0	0	0	0	0	0	0	0	0	0	0	0	0
144	KHRVRNYLFTIKELK	0	0	0	0	0	0	0	0	0	27	0	0	0	0	0	0	0	0	0	376.75	0	0	0	0	0	0	0	281.5
145	HRVRNYLFTIKELKY	0	0	0	0	0	0	0	0	0	0	0	0	0	0	0	0	0	0	147.25	0	0	0	93.5	0	0	0	0	0
146	RVRNYLFTIKELKYP	0	0	0	0	0	0	296	0	0	0	0	361.5	0	166.5	0	0	0	0	0	0	0	0	0	0	0	0	0	0
147	VRNYLFTIKELKYPE	0	0	0	0	163	0	981	0	0	24.75	0	274.75	1560.75	0	0	0	0	0	126	28	126.5	0	166.5	93	0	0	16	67
148	RNYLFTIKELKYPEL	0	0	0	49.25	0	0	0	0	136.5	0	0	0	0	0	0	0	0	0	0	0	0	0	0	0	0	0	0	0
149	NYLFTIKELKYPELF	0	0	0	0	0	37.5	0	22.75	0	0	979	0	0	0	0	174	373	0	0	0	0	0	0	0	0	0	32.75	0
150	YLFTIKELKYPELFD	207.5	298.5	310	33	0	367.5	997	362	905.5	161	868.5	0	389.25	547	301	284.5	587	113.5	354.5	159.5	0	56	598	174	0	407.75	128	382
151	LFTIKELKYPELFDL	0	225	483	0	0	156	316.75	200.25	0	18.5	0	0	0	0	0	0	397	42	330	0	0	0	0	150.5	0	0	38.5	0
152	FTIKELKYPELFDLT	0	0	0	0	0	0	650.75	21.5	1709	0	0	0	0	0	0	0	0	0	0	670.5	0	0	0	111	0	0	0	0
153	TIKELKYPELFDLTN	692	69	656.75	0	0	0	1192.5	61	1464.25	135	296	0	0	0	0	0	0	212.5	0	109.25	0	0	644.5	213	128	0	49.5	137
154	IKELKYPELFDLTNH	0	88	0	0	0	107.5	1103	0	91.5	0	109.5	0	0	0	0	0	0	0	0	0	122.5	0	171.75	0	0	324	0	0
155	KELKYPELFDLTNHM	0	0	170	0	0	94	373	0	1584	0	107.75	76	0	649	70.5	0	117	59.5	0	0	0	0	353	0	105	0	0	119.5
156	ELKYPELFDLTNHML	359	146	395	28.5	0	352.5	470	73	1883	294.5	159.5	127.5	0	0	0	0	0	539.75	689.5	143	196.5	0	405	655.5	28	379	260.75	230
157	LKYPELFDLTNHMLT	0	0	0	0	0	0	0	0	0	0	0	0	0	0	0	88.5	0	0	0	404.75	0	0	0	226.5	0	0	0	0
158	KYPELFDLTNHMLTL	0	0	0	0	0	0	0	0	0	0	0	0	0	0	0	0	0	0	473	0	0	0	0	0	0	0	0	0
159	YPELFDLTNHMLTLC	90.5	62.5	0	0	908.5	0	323.5	0	328.5	83	430.25	0	0	0	0	0	0	0	268	0	2639	0	0	78.5	0	25.75	0	250
160	PELFDLTNHMLTLCD	328.5	333	978.5	76.5	998	939.5	958.25	144.5	1377	253.5	642.25	0	591.5	871.5	422	0	743.5	447.5	2595.25	878.5	374	185.25	1113.25	704	545	478.5	227	700.5
161	ELFDLTNHMLTLCDN	299.5	210.75	272	53	279	509.75	644	94.5	1676.5	221.5	83	769.25	0	1907.5	563	154.75	1292.5	431.25	963.5	408	241.5	127	454.25	683.5	416.5	380	370.25	317.5
162	LFDLTNHMLTLCDNI	105	173.5	273.5	19.5	131.5	0	0	0	432.75	0	77	907.5	297.5	1487.75	280.5	156	832.5	0	533	0	276.75	0	142.5	277.5	0	0	0	75
163	FDLTNHMLTLCDNIH	0	128	0	0	174.5	144	513.5	0	136	118.5	101.75	435	631.25	2889.5	218.5	245	538.5	0	532	0	164.25	0	0	515.5	56.5	0	0	0
164	DLTNHMLTLCDNIHG	68	94	0	0	0	148.5	0	0	0	687	0	584.5	0	517.5	0	0	0	0	662.25	0	172	0	0	162	127	0	0	44.5
165	LTNHMLTLCDNIHGF	0	0	0	0	0	0	325	0	0	0	0	362.75	921.75	939	0	321.5	846	0	221.5	0	36.75	0	0	407.5	0	0	0	0
166	TNHMLTLCDNIHGFK	0	0	0	52	0	0	0	0	0	0	0	0	0	0	0	0	0	121.5	0	0	0	0	0	0	0	0	40	0
167	NHMLTLCDNIHGFKY	0	0	0	0	0	0	0	0	0	0	0	183	0	0	0	0	0	0	0	0	0	0	0	0	0	0	0	0
168	HMLTLCDNIHGFKYL	0	0	0	0	0	0	0	0	0	0	0	0	0	0	0	0	0	0	24	0	0	0	0	0	0	0	0	0
169	MLTLCDNIHGFKYLI	0	0	0	0	349	0	0	0	0	0	0	0	0	0	0	0	0	0	0	0	0	0	0	0	0	0	0	0
170	LTLCDNIHGFKYLID	0	49	946.5	0	476.5	0	246.5	0	538.5	0	233.5	409.5	0	437	252	348.5	661.5	88.5	236.5	0	169	15.5	0	377.25	63.5	77	45.5	195
171	TLCDNIHGFKYLIDG	344.25	0	0	0	0	0	95	0	235.75	0	0	0	0	0	0	0	0	0	132.5	42.5	55.5	0	98	0	0	417.75	45.5	96.5
172	LCDNIHGFKYLIDGY	0	0	327.25	0	0	0	0	0	0	0	0	395.5	0	544.25	188.5	357.25	1374.25	0	0	0	0	0	0	0	0	0	0	0
173	CDNIHGFKYLIDGYE	0	0	1040.5	80.5	933.5	249.5	1657.5	86	963	379.5	1332.5	1552	4557.5	4746.75	946.5	446	2026	109	909	0	0	258	1120.5	550.75	104.5	1111.25	618	682.5
174	DNIHGFKYLIDGYEE	525.75	253	1084.5	218.5	1130	717	3151.25	122	1652	1009.5	1944.75	2515.5	5626.5	0	1552.25	502.5	2740	502	1386.5	711	557.5	668.5	2456	1206.5	698.5	952	703	2495
175	NIHGFKYLIDGYEEI	135	0	715.25	0	0	0	434	21	668.25	325.5	0	1139	0	1079	574.25	0	872.5	0	170.5	0	0	0	303	273.75	0	744.5	4.5	361.5
176	IHGFKYLIDGYEEIN	0	79.5	568	0	0	0	403	0	451.5	157	526	1010	683.25	1417	611	528	1351.5	0	442	0	0	0	0	143	0	580	35.5	138
177	HGFKYLIDGYEEINE	826	652.5	1530.25	213.75	1298.5	1091.5	2271	370.5	1669	580.5	2208.25	1682	8765.25	3354.5	1604	1261.75	2342	173.5	1400	765.5	644.5	547.5	2661.5	1014.25	1055	1497.25	683.25	1482
178	GFKYLIDGYEEINEL	682.75	339	594.5	81	263.75	358.75	0	155	1028.5	433.5	826.5	0	1084.75	1259.25	563.5	210	0	0	871.5	0	75	0	530.25	584.25	0	522.5	0	510
179	FKYLIDGYEEINELL	275	369.5	656.25	46	0	0	679	158.5	657.5	188.5	163.25	0	0	0	164.75	542.5	0	0	380	0	0	0	0	269	0	750	0	106.25
180	KYLIDGYEEINELLY	248.5	667	897.5	73.5	358.75	329	616.5	156.5	743.25	227.75	0	399.75	532.75	668.25	301	1129.5	755.5	18	364.5	0	0	0	510.5	267.5	141.5	971.5	226.5	0
181	YLIDGYEEINELLYK	0	0	0	0	0	0	0	0	0	0	0	0	0	0	0	220	0	0	0	0	0	0	0	231.5	0	349.25	0	0
182	LIDGYEEINELLYKL	139	282	299	0	0	0	0	0	0	0	0	0	0	0	0	288.25	0	78.5	156.75	0	0	0	103	0	0	0	0	161
183	IDGYEEINELLYKLN	0	206.5	282	0	256.5	0	0	36.5	0	0	0	0	0	0	0	0	0	0	0	0	0	0	150.5	0	0	0	0	0
184	DGYEEINELLYKLNF	408.75	282	579.5	0	0	0	0	102	0	312.5	506.5	0	287	0	0	0	0	710.5	780.75	204.5	563	0	0	476	807.5	705	322	139
185	GYEEINELLYKLNFY	180.5	196	0	0	0	1121.5	558.5	49.5	0	110	569.5	0	364.5	318	0	0	207.5	0	983	0	0	0	1357	257	0	0	0	0
186	YEEINELLYKLNFYF	0	307	0	0	0	0	0	0	0	473.5	1347	0	492.25	0	149.5	0	148.5	0	0	178	186	0	345.5	149	0	585.25	0	0
187	EEINELLYKLNFYFD	326.25	378.5	995.75	225	911	1081	1062.25	261.5	2065.5	1621.5	3054.5	821.5	2426	1217.5	940	0	1483.25	249	456.5	633.5	112.5	123	1819	1753.25	352	912	579.25	447
188	EINELLYKLNFYFDL	0	523	0	15	0	0	0	159	1404.5	551.5	1035.75	0	0	0	325	0	0	261.25	0	0	0	0	0	834	0	394	123	104.5
189	INELLYKLNFYFDLL	0	408.5	0	0	0	0	423	0	0	0	0	0	0	0	0	0	0	0	0	0	0	0	0	0	0	0	0	0
190	NELLYKLNFYFDLLR	130.5	111	0	0	0	0	0	0	828.5	111	0	0	370.5	320.5	150.5	354.25	140.5	0	0	396	0	0	0	135.25	0	0	0	0
191	ELLYKLNFYFDLLRA	255.5	130.5	0	0	0	0	0	0	1079.5	198.5	0	0	0	208.75	0	0	0	139.5	0	111.5	0	0	0	0	0	195.5	131	63
192	LLYKLNFYFDLLRAK	0	0	0	0	0	0	0	0	0	0	0	0	0	0	0	0	0	0	0	0	0	0	0	0	0	41	0	0
193	LYKLNFYFDLLRAKL	0	0	0	0	0	0	0	0	0	0	0	0	0	0	0	0	0	0	0	0	0	0	0	0	0	0	0	0
194	YKLNFYFDLLRAKLN	0	0	0	0	0	0	0	0	0	0	0	0	0	0	0	0	0	0	0	0	0	0	0	0	0	0	0	0
195	KLNFYFDLLRAKLND	67.5	171.5	0	24	0	0	0	0	252	0	87	0	0	0	0	0	304.5	60.5	229.25	0	77.5	0	192	115.5	0	175	0	0
196	LNFYFDLLRAKLNDV	41	52	0	0	37.75	0	0	0	0	0	0	259.25	756	0	0	48.5	0	0	0	0	30	0	0	0	0	0	0	0
197	NFYFDLLRAKLNDVC	87.5	0	0	0	0	0	646.5	0	415	17.5	0	30	0	0	179	381	0	0	15.5	0	0	0	0	4.5	0	0	0	0
198	FYFDLLRAKLNDVCA	0	0	0	0	0	0	0	0	0	0	0	199	0	443.5	0	20.5	0	0	0	0	0	0	0	0	0	0	0	0
199	YFDLLRAKLNDVCAN	0	0	0	0	382	0	0	0	0	0	185.5	0	1228.5	377	0	0	0	0	0	68.5	0	0	0	0	0	253	0	0
200	FDLLRAKLNDVCAND	155	77	424.5	0	601.75	0	93	89.5	1318.25	43	360	1081	2734	0	0	997	1380.5	0	0	0	182.5	143.5	391	417.5	0	528	291	165
201	DLLRAKLNDVCANDY	683	272.5	441.5	0	219.75	368.5	287	159	912.75	205.5	327	657.75	2005.25	937	386.75	2577.5	2139.5	0	1144.75	0	0	0	409.75	491.5	195.5	539.5	370	96
202	LLRAKLNDVCANDYC	372.5	0	0	0	0	0	718.75	0	232	89.5	0	196	0	1581.5	953	1935	1770.5	0	0	0	0	0	0	0	0	0	133.5	162
203	LRAKLNDVCANDYCQ	119	0	0	0	0	0	0	0	0	0	0	112	1706.5	637.5	423.5	1677	777	0	0	0	0	0	0	0	0	0	0	0
204	RAKLNDVCANDYCQI	0	0	0	0	0	0	0	0	0	33	0	498.5	0	558.5	0	405	0	0	0	348.5	0	0	0	0	0	0	0	0
205	AKLNDVCANDYCQIP	204.25	45.5	59	0	0	0	314	0	0	0	0	718	0	578.75	0	0	0	0	237.5	47	46.5	0	0	102.5	0	0	0	0
206	KLNDVCANDYCQIPF	0	205.5	0	41	40	0	539	107.25	0	0	0	1396.75	631	0	128	775.25	0	21.5	0	0	0	0	0	0	0	0	0	58
207	LNDVCANDYCQIPFN	164	326	0	62.5	0	0	0	164.5	0	61	0	594.75	955	1092.75	0	452	0	0	540.25	0	0	0	0	129	37.5	0	0	0
208	NDVCANDYCQIPFNL	0	94.25	1256.75	0	0	0	0	0	0	0	0	302	404.75	0	0	0	0	0	217.5	0	0	0	0	0	0	0	0	0
209	DVCANDYCQIPFNLK	0	0	0	0	0	0	0	0	0	0	0	0	0	25.5	0	0	0	0	0	0	0	0	0	0	0	0	0	0
210	VCANDYCQIPFNLKI	0	0	0	0	0	0	0	0	0	0	0	209.5	106	0	0	0	0	0	0	0	0	0	0	0	0	0	0	0
211	CANDYCQIPFNLKIR	0	0	0	0	0	0	0	0	0	0	0	187	494.5	0	0	0	0	0	0	355.5	0	0	0	0	0	0	0	0
212	ANDYCQIPFNLKIRA	0	0	466.5	0	0	0	0	0	0	0	0	0	0	0	0	0	0	0	0	126	0	0	0	0	0	0	0	54.5
213	NDYCQIPFNLKIRAN	0	0	684.75	0	0	0	0	0	0	0	0	257.75	698.5	0	0	0	289.5	0	334	0	0	0	0	0	0	0	0	0
214	DYCQIPFNLKIRANE	802	86	364.25	36.5	170.5	181	905.5	0	213.75	0	0	569	7708.25	695.75	357	0	817.5	80.5	411	126	192.5	0	333	67	379.5	171.5	49.5	90.5
215	YCQIPFNLKIRANEL	472	0	0	0	0	0	0	0	0	0	0	398.25	1570.75	0	0	0	0	0	0	0	0	0	0	0	0	0	0	0
216	CQIPFNLKIRANELD	616.75	191	521.25	46.5	287	114	193.5	39	0	68.5	0	387	1793.5	986.75	365.5	0	532.25	128.5	467.25	55.25	198	170	856.5	0	0	241	4.5	135
217	QIPFNLKIRANELDV	478	124	363.5	0	0	0	0	0	0	0	0	194	0	478.75	261.5	0	0	26.25	0	0	69.5	0	0	0	0	0	0	0
218	IPFNLKIRANELDVL	488.75	325.5	0	0	0	0	0	0	0	0	0	0	0	0	0	0	0	19.25	0	0	228	0	0	0	0	0	0	0
219	PFNLKIRANELDVLK	298.5	0	0	0	0	0	0	0	0	0	0	0	0	1212.25	0	0	0	0	0	0	0	0	0	0	0	0	0	0
220	FNLKIRANELDVLKK	191	0	0	0	0	0	0	0	0	0	0	0	0	3453.25	0	0	0	0	0	0	0	0	0	0	0	0	0	0
221	NLKIRANELDVLKKL	139	0	0	0	0	0	0	0	0	0	0	0	0	1545.75	0	0	0	0	0	0	0	0	0	0	0	0	0	0
222	LKIRANELDVLKKLV	241	0	0	0	0	0	0	0	0	0	0	0	0	936	0	0	0	0	0	0	0	0	0	5.75	0	0	0	0
223	KIRANELDVLKKLVF	361.5	0	0	0	0	0	0	0	0	0	0	0	0	0	0	0	0	15	0	0	0	0	0	0	0	0	0	0
224	IRANELDVLKKLVFG	363.25	0	0	0	0	0	0	0	0	0	0	0	0	0	0	0	0	0	0	0	0	0	0	0	0	0	0	0
225	RANELDVLKKLVFGY	356.5	0	0	0	0	0	0	0	0	0	0	54.5	0	0	0	0	0	0	0	0	0	0	0	0	0	0	0	0
226	ANELDVLKKLVFGYR	465.5	0	575	47	0	0	0	68.5	0	0	0	0	0	0	0	0	0	0	0	66.5	0	0	0	71.5	0	0	0	0
227	NELDVLKKLVFGYRK	0	0	0	0	0	0	0	0	0	0	0	205.5	0	0	0	0	0	0	0	137.5	0	0	0	0	0	0	0	0
228	ELDVLKKLVFGYRKP	77.25	0	0	0	0	0	0	0	0	0	0	0	0	0	0	0	0	107.5	0	235.5	0	0	0	54.75	0	0	96.5	0
229	LDVLKKLVFGYRKPL	0	0	0	0	0	0	0	0	0	0	0	138	123.5	0	0	431.25	0	0	0	0	0	0	0	0	0	0	0	0
230	DVLKKLVFGYRKPLD	0	0	0	0	371.5	281.5	318.5	0	0	0	44.5	0	0	0	0	0	0	21	0	0	0	0	0	0	59.5	54.5	0	0
231	VLKKLVFGYRKPLDN	0	0	0	0	0	0	0	0	0	0	0	0	0	0	0	208	0	0	0	0	0	0	0	0	0	0	0	0
232	LKKLVFGYRKPLDNI	0	0	0	0	0	0	0	0	0	0	0	68.5	0	389.5	0	181	0	0	0	0	0	0	0	0	0	0	0	0
233	KKLVFGYRKPLDNIK	0	0	0	0	0	0	0	0	0	0	0	0	0	281.5	0	0	0	0	0	0	0	0	0	0	0	390	0	0
234	KLVFGYRKPLDNIKD	0	0	0	0	583	0	381.75	0	492.5	0	0	0	0	890.75	0	0	0	58.5	0	0	73.5	0	0	165.5	270	227.5	0	390.25
235	LVFGYRKPLDNIKDN	0	0	0	0	0	0	0	0	740.5	0	0	126.75	1034	1368.25	0	318.5	671	0	83.25	0	0	129.5	0	0	0	0	0	240
236	VFGYRKPLDNIKDNV	0	0	0	0	0	0	0	0	0	0	0	188	1386.75	496	0	41.75	0	0	0	18	0	0	0	0	0	91.5	0	8.25
237	FGYRKPLDNIKDNVG	0	0	0	0	0	0	0	0	0	0	0	0	0	0	0	0	0	0	0	0	0	27	0	0	0	0	0	0
238	GYRKPLDNIKDNVGK	0	0	0	0	0	242.25	22.25	0	0	0	0	0	0	0	0	0	0	0	0	0	0	0	0	0	0	0	0	0
239	YRKPLDNIKDNVGKM	0	0	0	0	0	0	0	0	0	0	0	0	0	0	0	0	0	0	0	0	264.75	0	0	0	0	0	0	0
240	RKPLDNIKDNVGKME	0	0	0	0	0	0	0	0	0	0	0	0	0	0	0	0	0	0	0	0	2401.75	0	0	0	0	0	0	0
241	KPLDNIKDNVGKMED	0	0	626.5	0	0	0	0	0	0	0	0	0	0	0	0	0	0	0	1298.75	0	1418.75	0	849.5	0	0	0	0	0
242	PLDNIKDNVGKMEDY	173.5	531.5	303	0	0	1276.5	1353.5	119	321.5	0	0	252	0	312.5	171.5	246.5	0	0	1465.75	0	787.5	0	0	864.25	0	225.5	69	292
243	LDNIKDNVGKMEDYI	185.5	0	70	0	0	0	0	0	0	0	0	0	0	0	0	0	0	0	0	0	910.75	0	0	0	0	0	0	0
244	DNIKDNVGKMEDYIK	0	0	0	0	0	0	0	0	0	0	0	0	0	0	0	0	0	0	0	0	462.5	0	0	0	0	0	0	0
245	NIKDNVGKMEDYIKK	0	0	0	0	0	0	199.25	0	0	0	0	0	0	0	0	0	0	0	0	0	0	0	0	0	0	0	0	0
246	IKDNVGKMEDYIKKN	0	0	0	0	0	0	73	0	0	0	0	0	0	0	0	0	0	0	0	0	0	0	0	0	0	0	0	0
247	KDNVGKMEDYIKKNK	0	0	0	0	0	0	0	0	0	0	0	0	0	0	0	0	0	0	0	0	0	0	0	0	0	0	0	0
248	DNVGKMEDYIKKNKT	0	0	0	0	0	0	0	0	0	0	0	0	0	0	0	0	0	0	0	0	0	0	0	0	35	0	0	0
249	NVGKMEDYIKKNKTT	0	0	0	0	0	0	0	0	0	0	0	0	0	0	0	0	0	0	0	0	0	0	0	0	0	0	1193.75	0
250	VGKMEDYIKKNKTTI	0	0	0	0	0	0	0	0	0	0	0	0	0	0	67.5	0	0	0	0	99	339.75	0	0	707.5	0	0	644.25	0
251	GKMEDYIKKNKTTIA	0	0	0	0	0	1534	0	0	0	71.5	0	0	0	0	0	0	0	0	291	0	0	0	0	0	0	0	561.5	0
252	KMEDYIKKNKTTIAN	0	0	0	0	229.5	0	551.75	0	524.5	0	0	531.5	1193	0	0	0	81	0	0	0	0	0	0	0	0	0	0	0
253	MEDYIKKNKTTIANI	0	0	430	0	176	0	1348.5	0	0	0	308.5	0	0	678.5	0	0	315.5	0	345.25	0	0	118	0	0	0	0	0	0
254	EDYIKKNKTTIANIN	219	0	0	0	0	0	0	0	360.5	625	0	0	0	679	0	0	224.75	0	0	0	0	0	0	98.5	0	0	136.5	0
255	DYIKKNKTTIANINE	0	0	94.5	0	0	0	0	0	0	0	0	335.5	6858	1526.25	172.5	163.75	212.75	0	0	0	98.25	501	295.75	0	579.5	141.75	0	0
256	YIKKNKTTIANINEL	0	0	0	0	0	0	0	0	0	0	0	0	492.25	537	0	0	0	0	0	0	0	115.25	0	0	0	0	0	0
257	IKKNKTTIANINELI	0	0	0	0	0	0	0	0	0	0	0	589.75	255	386.5	0	0	0	0	0	0	0	0	0	0	0	0	0	2
258	KKNKTTIANINELIE	126	0	528	38	286.5	246	1018.5	181.5	886.75	122	190	594	2705.5	577.25	485.25	321	325.5	43	198	83	176.5	956	484	208.5	181.5	375	33.5	341
259	KNKTTIANINELIEG	68.5	45	484	41	87.5	545.5	1293	80.5	254.5	73	6	549.5	0	594	323	193.5	556.25	10	72.5	0	79	999	172	136.5	109.5	0	33	219.5
260	NKTTIANINELIEGS	81.5	0	550	42	0	519.5	0	79.5	0	51.5	0	413.5	1572	710.5	281.75	192	290.5	6	235	0	99	741.5	0	76	0	481.5	93.5	170
261	KTTIANINELIEGSK	0	0	0	0	0	0	0	0	0	0	0	0	0	0	0	0	0	0	0	0	0	218	0	0	0	0	0	0
262	TTIANINELIEGSKK	0	0	0	0	0	0	0	0	0	0	0	0	0	0	0	0	0	0	0	0	0	178	0	0	0	0	0	0
263	TIANINELIEGSKKT	0	0	230.5	7.25	0	0	286.5	189.25	0	0	0	0	429	0	0	0	0	0	0	0	0	0	0	0	0	207	0	0
264	IANINELIEGSKKTI	0	0	0	0	163	0	182	0	0	0	0	0	0	0	0	0	0	0	0	0	19.5	0	0	0	0	0	0	0
265	ANINELIEGSKKTID	74.5	0	750.5	78	224	0	138.5	235	369	0	73.5	69.5	0	0	0	0	0	53	0	277.5	102.75	405	164.5	0	0	176.5	17	217
266	NINELIEGSKKTIDQ	0	0	424.5	0	0	131.5	0	127	0	0	0	15.75	692	289	0	0	0	21.25	0	0	0	0	101.25	0	0	93	86	0
267	INELIEGSKKTIDQN	24.5	60	0	37.75	0	125	364	21	0	0	0	129.5	0	942.5	0	0	292	107.5	0	0	160.5	338	217.5	65	0	0	0	126
268	NELIEGSKKTIDQNK	0	0	0	0	0	0	275.75	0	1443.25	0	0	628.25	0	0	0	0	0	0	0	0	0	0	916.5	271.75	0	0	123	0
269	ELIEGSKKTIDQNKN	0	0	0	0	0	287	197	0	581	0	0	397.75	0	0	0	0	0	216.5	0	0	0	301.75	923.25	483	78.5	152.5	246.5	144.25
270	LIEGSKKTIDQNKNA	0	0	0	0	0	0	305.75	0	0	0	0	755	0	1313.25	0	0	0	76.75	0	0	0	0	0	430	0	0	0	90
271	IEGSKKTIDQNKNAD	0	0	0	0	282.5	0	546.5	0	2729.5	0	0	0	0	2216.5	0	0	0	430	76	0	0	82.5	368.5	262.5	110.5	340	60	130.25
272	EGSKKTIDQNKNADN	0	0	0	4.5	0	155.5	171.5	152.5	1465.75	0	0	0	1412.5	1217	637.5	0	464.5	189.5	0	0	0	0	0	0	108.5	0	224	76
273	GSKKTIDQNKNADNE	230.5	0	0	88.5	755	236	424.25	0	1501.75	225	236.5	0	6934.75	1640.25	0	318.5	420.75	177.75	381.5	0	0	1141.25	0	58	303.5	1038.25	0	170.5
274	SKKTIDQNKNADNEE	1815.5	125	0	123.5	853.5	422.5	1395	615.5	1697.5	417.25	407.5	2217.5	8182.25	2377.75	901.5	473	1224	397	978.5	447.5	508.5	268.5	1726.5	524	526	1391.25	387	1015
275	KKTIDQNKNADNEEG	888.5	106	0	86	452.5	196.5	846	248.5	880	158	0	1915.5	6607.5	776.25	749.5	0	757	171	377	294.5	756	180.5	333.5	0	388.5	336.25	141.5	305.75
276	KTIDQNKNADNEEGK	120.25	0	0	0	0	0	0	12.5	0	0	0	0	0	0	0	0	0	0	0	0	433.5	0	0	0	0	0	0	0
277	TIDQNKNADNEEGKK	579.75	0	0	0	0	0	0	0	0	0	0	0	739	0	0	0	0	0	0	0	0	0	0	0	0	0	24	0
278	IDQNKNADNEEGKKK	0	0	0	0	0	0	0	0	0	0	0	0	613.75	0	0	0	0	0	0	0	0	0	0	0	0	0	0	0
279	DQNKNADNEEGKKKL	0	0	0	0	0	0	0	0	0	0	0	0	0	0	0	0	0	40	287.25	5429.5	0	0	0	0	0	0	0	0
280	QNKNADNEEGKKKLY	0	0	0	0	0	0	0	0	0	0	0	0	0	0	0	54.5	0	0	0	0	0	0	0	0	0	0	0	0
281	NKNADNEEGKKKLYQ	0	0	0	0	0	0	0	0	0	0	0	0	304	185.5	0	0	0	0	0	0	0	0	0	0	12.5	0	0	0
282	KNADNEEGKKKLYQA	0	0	0	0	0	0	0	0	0	0	0	0	909	0	0	0	0	0	0	0	0	0	0	0	0	0	0	0
283	NADNEEGKKKLYQAQ	86.5	0	0	0	0	0	0	0	0	0	0	382	0	0	0	0	111.25	0	226.5	221	0	0	0	0	26	0	0	0
284	ADNEEGKKKLYQAQY	0	0	0	0	668.5	0	0	0	0	0	331	0	0	0	0	466.25	0	0	479	0	0	0	232	0	0	753.5	0	0
285	DNEEGKKKLYQAQYD	508.25	121	559.75	25	649.25	421	0	21.5	847.5	88	370	190.5	576	463	181	1008.5	1092.75	650.5	2344.5	0	502	76	402.5	0	657	716.75	135.75	444
286	NEEGKKKLYQAQYDL	0	24.5	235.5	0	0	0	685.75	0	0	0	0	0	0	0	0	77	0	0	270.5	1017.75	0	0	0	0	0	0	150	0
287	EEGKKKLYQAQYDLS	0	0	0	0	0	0	0	0	598.75	0	0	0	0	0	0	0	0	0	0	0	0	0	0	542.5	0	0	123	0
288	EGKKKLYQAQYDLSI	0	0	0	40	0	0	0	0	453.5	0	0	19.5	327.5	0	0	131.5	0	0	0	0	0	0	2.5	0	0	0	0	0
289	GKKKLYQAQYDLSIY	0	0	0	0	0	0	0	0	0	0	0	0	0	0	0	0	0	0	0	0	0	0	0	0	0	0	0	0
290	KKKLYQAQYDLSIYN	0	0	54	0	0	0	0	0	0	0	0	0	461	487.5	0	82.75	235	0	195.5	0	10.5	0	37.75	0	0	0	0	0
291	KKLYQAQYDLSIYNK	0	0	0	0	0	0	0	0	0	0	0	0	0	0	0	0	0	0	0	0	0	0	0	0	0	0	0	0
292	KLYQAQYDLSIYNKQ	0	0	0	0	0	0	0	0	0	0	0	453.25	335.5	0	0	243.75	69.5	0	0	0	0	0	0	0	0	0	0	0
293	LYQAQYDLSIYNKQL	0	0	0	0	0	0	0	0	0	0	0	359.5	0	0	0	0	0	0	0	0	0	0	0	0	0	0	0	0
294	YQAQYDLSIYNKQLE	0	207.5	0	0	680.5	0	230.75	0	0	0	0	0	3398	76	128.5	0	0	0	0	0	0	0	545	0	0	130	0	0
295	QAQYDLSIYNKQLEE	352	126.5	551.75	40	769	0	1613	28	435	225.75	512	1356	6345.75	999.5	755.5	350.5	0	125	0	0	176	0	790	303	43	234.5	96.25	922.5
296	AQYDLSIYNKQLEEA	0	0	0	0	0	0	0	0	0	0	0	373.5	275	0	269.5	54	300.25	0	0	0	0	0	0	17.75	0	0	0	161.5
297	QYDLSIYNKQLEEAH	0	0	0	0	72	0	0	0	0	0	0	372.5	0	523.25	312.5	234.5	547	0	30.75	0	0	0	59.5	0	0	19	0	0
298	YDLSIYNKQLEEAHN	0	0	0	0	0	0	0	0	80	0	0	138.5	506	368.5	131	98	435	0	216	0	0	14.5	69	0	0	0	0	0
299	DLSIYNKQLEEAHNL	0	0	0	0	0	0	0	8	0	1152.75	0	140	0	254.5	0	0	0	0	512.25	0	0	0	0	0	78.5	0	0	0
300	LSIYNKQLEEAHNLI	0	0	164.5	0	0	0	0	0	0	0	0	0	0	134	0	0	0	0	52.5	0	0	0	0	5.5	0	0	0	66
301	SIYNKQLEEAHNLIS	0	0	0	0	0	0	0	0	0	0	0	0	0	0	0	0	0	0	0	0	0	0	0	0	0	0	0	0
302	IYNKQLEEAHNLISV	0	0	66	0	0	0	0	0	0	0	0	0	0	1609.75	0	0	86	0	0	23.5	0	0	0	0	0	0	0	0
303	YNKQLEEAHNLISVL	0	0	0	0	0	0	0	0	0	0	0	0	0	0	0	0	0	0	0	0	0	0	0	0	0	0	0	0
304	NKQLEEAHNLISVLE	0	320.5	389	24.5	272	0	1489	0	503.75	185	121	261	3435.75	438.5	314	0	78.5	0	136.5	1014	136	0	477.5	93	0	65.5	46.5	249.25
305	KQLEEAHNLISVLEK	0	0	0	0	0	0	0	0	0	0	0	0	0	0	0	0	0	0	0	0	0	0	0	0	0	0	0	0
306	QLEEAHNLISVLEKR	0	0	0	0	0	0	0	0	0	17	0	0	0	0	0	0	0	0	78	0	0	0	553	444	0	0	0	301
307	LEEAHNLISVLEKRI	18.5	0	208.5	0	679.5	0	434.5	0	0	0	0	0	0	0	0	0	0	0	0	0	0	0	0	0	0	0	0	0
308	EEAHNLISVLEKRID	293	0	298.5	80	181.5	220.25	511.25	39	1768	598.75	0	0	0	0	0	111.25	0	136.5	0	240.75	54	180.5	0	904.5	54	326	821.25	263.25
309	EAHNLISVLEKRIDT	184.75	0	0	0	0	0	0	0	1807.5	0	0	0	0	0	0	0	0	0	0	260.5	0	0	0	0	0	0	0	0
310	AHNLISVLEKRIDTL	0	0	0	0	0	0	0	0	0	0	0	0	0	0	0	0	0	0	0	0	0	0	0	0	0	0	0	0
311	HNLISVLEKRIDTLK	0	0	0	0	0	0	0	0	0	0	0	0	0	159.5	0	0	0	607.5	0	0	0	0	0	0	0	0	0	0
312	NLISVLEKRIDTLKK	0	0	0	0	0	0	0	0	0	0	0	0	0	528.75	0	0	0	0	0	0	0	0	0	0	0	0	0	0
313	LISVLEKRIDTLKKN	0	0	0	0	0	0	0	0	0	0	0	0	0	503.5	0	0	0	0	0	0	0	0	0	0	0	0	0	0
314	ISVLEKRIDTLKKNE	0	114.5	0	0	0	0	86.5	0	0	0	0	0	2103	0	0	0	0	387.5	0	0	0	0	0	0	0	0	0	0
315	SVLEKRIDTLKKNEN	0	0	0	0	0	0	0	0	0	56	0	0	0	805.5	0	0	331.75	0	0	0	0	0	0	0	0	0	0	356.5
316	VLEKRIDTLKKNENI	0	68.25	204.75	0	0	0	0	0	0	0	0	0	0	0	0	211.5	0	0	0	0	0	0	0	0	0	0	0	0
317	LEKRIDTLKKNENIK	0	0	0	0	0	0	0	0	0	0	0	0	0	235.5	0	0	0	0	0	0	0	0	0	58.5	0	0	0	0
318	EKRIDTLKKNENIKK	66	341	0	0	0	0	0	0	0	0	0	0	0	0	0	0	0	0	0	0	0	0	0	0	0	119.5	0	0
319	KRIDTLKKNENIKKL	0	233.5	0	133.5	0	0	0	0	228	0	0	0	55.75	0	0	0	0	48.5	0	119.5	0	0	0	0	0	0	0	0
320	RIDTLKKNENIKKLL	0	0	0	0	0	0	0	0	0	0	0	0	0	0	0	0	0	92.5	0	0	0	0	0	63.5	0	0	0	15
321	IDTLKKNENIKKLLD	0	0	0	0	0	0	0	0	0	0	0	0	0	0	0	0	0	0	0	0	0	0	747.25	0	0	0	0	0
322	DTLKKNENIKKLLDK	0	0	0	0	0	0	0	0	0	0	0	0	0	347.75	0	0	0	0	0	0	0	0	0	0	0	0	0	0
323	TLKKNENIKKLLDKI	0	0	0	0	0	0	0	0	0	0	0	0	0	0	0	0	0	0	0	0	0	0	0	0	0	0	43	0
324	LKKNENIKKLLDKIN	0	0	0	0	0	0	0	0	0	0	0	0	0	0	0	0	0	0	0	0	0	0	0	0	0	0	0	0
325	KKNENIKKLLDKINE	0	0	0	0	212	0	0	0	0	0	0	65.5	3357.25	156	138	0	195	0	0	0	37.5	0	163.5	0	231.5	0	0	0
326	KNENIKKLLDKINEI	287.5	0	104	0	0	0	0	0	0	0	0	0	0	0	19.25	0	85	0	0	0	0	0	144	51.75	0	0	22.5	40.5
327	NENIKKLLDKINEIK	0	0	0	0	0	0	0	0	126	346.5	0	1169.5	0	1158.75	0	0	0	0	0	0	0	13.25	0	116.5	0	0	142.5	0
328	ENIKKLLDKINEIKN	0	0	0	0	0	0	0	0	341	0	0	1136	0	1929.5	0	0	0	0	0	0	0	0	0	0	0	0	194	0
329	NIKKLLDKINEIKNP	0	0	0	0	0	0	0	0	396.75	361	0	2846.5	202.75	2969	129	0	20	1172.5	0	0	59.5	109.5	0	0	0	1013	0	0
330	IKKLLDKINEIKNPP	0	0	0	0	0	0	0	0	234.5	199.5	0	859.5	0	679.75	288.5	0	0	0	0	0	0	93	0	0	0	0	0	0
331	KKLLDKINEIKNPPP	0	0	70.5	0	0	0	0	0	0	0	0	907	0	911	1119.5	115.5	0	0	0	0	0	0	0	0	0	0	0	25.5
332	KLLDKINEIKNPPPA	202	176.75	122.5	0	0	26.5	0	0	0	0	0	936.75	3812.25	917.25	1013	270.5	703	0	252	0	117.5	0	485.5	240.5	0	40	0	0
333	LLDKINEIKNPPPAN	54.5	333	0	0	0	57.5	323	37	0	0	0	677	0	1277.25	631.5	633.5	462.5	0	0	0	0	0	367	0	0	0	0	142
334	LDKINEIKNPPPANS	0	0	0	52.25	0	0	0	0	0	0	0	449	0	0	0	65.5	0	0	0	0	0	0	0	0	0	0	0	0
335	DKINEIKNPPPANSG	0	0	137.75	15.5	0	0	0	0	0	0	0	372	0	0	0	0	0	0	0	0	0	0	0	0	0	0	0	0
336	KINEIKNPPPANSGN	0	0	261.5	35.25	0	0	37.5	0	0	0	0	373.25	0	298	0	0	0	0	0	0	0	506.5	0	0	0	0	0	0
337	INEIKNPPPANSGNT	0	0	0	76	0	0	0	0	0	0	0	275	0	0	620	0	0	0	16	0	283.5	54.5	0	0	0	0	0	59
338	NEIKNPPPANSGNTP	0	0	0	74.75	0	183.75	71.5	0	0	0	0	0	0	0	622.5	0	0	0	0	37	161	82.5	0	0	0	35	0	0
339	EIKNPPPANSGNTPN	0	0	186	104	0	21.5	0	0	0	0	0	2039	0	387	789.5	383	0	0	0	0	0	170	0	0	0	76.5	0	74.5
340	IKNPPPANSGNTPNT	0	0	0	35	0	0	0	0	0	0	0	2346.5	540.5	0	0	1121.25	0	0	0	0	179.5	226.5	254.5	0	0	0	0	0
341	KNPPPANSGNTPNTL	0	0	0	0	0	0	0	0	0	0	0	1475	0	0	0	321	0	0	367	0	0	0	0	0	0	0	0	0
342	NPPPANSGNTPNTLL	0	0	0	0	0	0	0	0	0	0	0	917	0	0	0	448	0	0	0	0	0	0	0	175.5	0	0	0	0
343	PPPANSGNTPNTLLD	0	74	602.5	20.5	403.5	0	479.5	0	0	45.5	95.5	1157.5	400.5	185	50	294.5	333	134	341.5	32	388	0	452.75	582.5	0	64.5	64	285
344	PPANSGNTPNTLLDK	0	0	0	348.5	0	0	0	0	0	0	22.25	1236.5	0	0	0	0	0	0	0	0	140	0	0	0	0	0	0	83
345	PANSGNTPNTLLDKN	0	0	0	0	0	0	0	0	0	0	0	1432.25	0	257.5	0	0	0	0	268.5	0	0	34.5	0	0	0	0	0	0
346	ANSGNTPNTLLDKNK	0	0	155.5	0	0	115	0	0	0	0	0	1690.5	0	0	0	0	0	0	187.75	27.5	0	0	0	65.5	0	0	0	132
347	NSGNTPNTLLDKNKK	0	0	0	0	0	0	0	0	0	0	0	986.75	0	0	0	0	0	0	0	198.5	0	0	0	0	0	146	0	0
348	SGNTPNTLLDKNKKI	0	0	0	27	0	0	0	0	0	0	0	952.25	0	0	0	0	0	0	0	0	0	0	0	0	0	0	830	0
349	GNTPNTLLDKNKKIE	0	0	0	0	0	0	0	0	0	0	0	415	2157.5	0	0	0	0	0	0	0	0	363.5	0	0	0	0	0	0
350	NTPNTLLDKNKKIEE	0	0	0	0	0	0	0	0	0	0	74.75	0	4998	275.5	638.25	0	186.5	0	0	0	0	1908.5	0	0	66	0	129.75	0
351	TPNTLLDKNKKIEEH	107	0	0	0	256	0	0	0	0	182	0	82.5	0	281.5	0	0	0	0	0	0	0	280	0	0	0	0	261.25	0
352	PNTLLDKNKKIEEHE	217.75	0	226.5	49.5	1239	0	0	0	468.5	0	373.5	1095	6668	1416.25	0	0	957	90	517	121	0	401.5	483	0	0	716.25	0	400
353	NTLLDKNKKIEEHEE	1079.25	302.75	1128.5	370.5	1554.5	0	2453.5	573.75	1481.5	534.25	1346.5	3185.5	8345	3362.5	0	602.75	1708	425.25	387.5	980.5	612	1179	2125	1475	874.5	894.5	281.5	1531.25
354	TLLDKNKKIEEHEEK	296.75	0	0	0	0	0	0	355	0	0	0	231	2988.25	0	0	0	835.75	0	0	456	0	243.5	380	0	0	203	0	0
355	LLDKNKKIEEHEEKI	243	59	0	129	0	25.5	309.5	0	0	0	0	226.5	1886.5	1023.5	105	197	153	39	0	0	0	423	0	0	0	0	0	28
356	LDKNKKIEEHEEKIK	0	0	0	0	0	0	0	0	440	0	0	0	0	0	460	0	0	0	0	0	0	0	236.25	0	0	0	0	0
357	DKNKKIEEHEEKIKE	0	0	548	0	0	280.5	2009.5	89.75	632	161.5	1015.5	444	3698.5	816.25	400.5	0	236	439	0	596.75	325.25	0	1303.75	490.5	531.75	269.5	240	530
358	KNKKIEEHEEKIKEI	0	0	647	0	0	0	671.75	0	219.25	0	553	274	0	866.5	334.5	0	0	0	0	0	110.5	0	393.5	524	62	98.5	0	0
359	NKKIEEHEEKIKEIA	145.5	0	0	7.5	0	0	334.5	17	0	0	0	114	0	427.25	128	0	0	0	0	100.5	19	409.75	587.25	367	0	0	0	0
360	KKIEEHEEKIKEIAK	0	0	0	0	0	0	0	0	0	0	0	0	0	0	0	0	0	0	0	0	0	0	0	0	0	0	0	0
361	KIEEHEEKIKEIAKT	263.75	199.5	0	0	0	248	0	232.25	0	104	0	392.75	0	879.5	0	0	0	368.5	0	205.5	0	0	443	1069.75	0	217.5	0	1905.25
362	IEEHEEKIKEIAKTI	669.75	200.5	794.5	73.5	0	395.5	4709	111	793.75	36.5	0	0	0	1549.75	0	0	242.5	558.5	235.5	848.5	328	207.75	535	1323	81.5	0	706.5	0
363	EEHEEKIKEIAKTIK	0	0	0	0	0	381	1237.25	0	1407.75	257	0	0	0	0	0	0	0	0	0	286.25	0	0	0	1632	0	0	427	616
364	EHEEKIKEIAKTIKF	0	0	0	0	0	0	0	0	878	103	194	192.5	0	313.5	0	0	0	1721.25	0	0	0	0	0	1287	0	0	0	881.5
365	HEEKIKEIAKTIKFN	0	0	0	0	0	0	0	0	0	0	0	323.5	0	382.5	0	0	0	0	0	0	0	0	0	0	0	0	236	0
366	EEKIKEIAKTIKFNI	0	0	0	0	0	0	0	0	263	0	0	0	0	0	0	0	0	0	0	0	0	0	0	0	0	0	85.5	0
367	EKIKEIAKTIKFNID	0	0	185.25	0	296	0	0	0	249.5	0	0	97.5	0	292.5	0	0	269.5	0	0	0	0	0	0	0	0	0	0	0
368	KIKEIAKTIKFNIDS	0	0	0	0	213.5	0	0	0	0	0	0	0	429.5	0	0	0	0	0	0	0	0	0	0	0	0	0	0	0
369	IKEIAKTIKFNIDSL	0	19	0	0	0	0	0	0	0	0	0	0	0	0	0	0	0	0	0	0	0	0	0	0	0	0	0	0
370	KEIAKTIKFNIDSLF	0	0	0	0	0	0	0	0	0	0	0	0	0	0	0	0	0	0	0	0	0	0	0	0	0	0	0	0
371	EIAKTIKFNIDSLFT	0	0	0	0	0	0	26	0	0	0	0	0	0	0	0	0	0	0	0	51.75	0	0	0	0	0	0	0	0
372	IAKTIKFNIDSLFTD	0	0	0	0	0	0	0	0	0	0	0	0	737.5	423.25	121.5	0	0	0	352.25	0	0	0	0	0	0	13.25	0	0
373	AKTIKFNIDSLFTDP	0	0	115.25	0	0	0	0	0	1075.25	0	0	0	0	0	510	0	0	0	0	279	0	0	0	0	0	0	0	0
374	KTIKFNIDSLFTDPL	0	0	0	0	0	0	0	0	0	0	0	757	0	1291.5	0	0	0	0	0	0	0	0	0	0	0	0	0	0
375	TIKFNIDSLFTDPLE	103.75	165.75	249	0	167.75	563.5	800.5	0	370	0	0	909	3179	2539.5	364	370.25	487.25	343	721.5	575.5	22	0	253	0	0	433	196.5	694.5
376	IKFNIDSLFTDPLEL	0	441.5	329.5	0	0	371.5	571.5	0	142	0	0	0	336.75	653	889	331.25	0	339	1069.75	0	0	0	0	387.5	0	351	0	379.5
377	KFNIDSLFTDPLELE	194	863.5	402.5	0	0	467	1053	0	963.5	217.5	355.75	881.5	3033	2101	709.5	597.25	427.25	297.5	508	246.5	135	0	528.5	745.5	0	643	146.75	753.5
378	FNIDSLFTDPLELEY	746	1231	1870.75	199.5	821.5	766.5	1604.25	379.5	3705.75	764.5	1529.75	1061	0	2452	1250	1575	1686.5	564	1058.25	739	258.25	141.5	956.75	2378.5	105.75	1705.5	679.5	1077
379	NIDSLFTDPLELEYY	760.5	1382.5	3055.5	217.5	1134.5	896	2267	554	3653.5	761.5	2274	1301	1302.5	3135	1757.25	2357.5	2761	597.5	1523.5	1766.5	260.5	188	1147.5	1216.5	151	2065	585	1007.75
380	IDSLFTDPLELEYYL	482.5	1048.25	1739.25	79.5	516	287	966.5	435	3001.5	508.5	1738	492.5	0	944.5	813.5	1606	1400.5	162.5	484.75	206.5	180.5	0	594	657.75	0	1131.25	435	366.5
381	DSLFTDPLELEYYLR	501.5	393	1114.5	150.5	776	571.25	290.75	89.5	598.75	515	1053.25	417	503	1022.25	370	1028.5	650.5	575.5	1125.5	0	145.5	54.5	262	466	346.5	640	309	173
382	SLFTDPLELEYYLRE	807.75	1492	2336.5	319.5	1734.5	1721.25	2773	828.5	3421.75	1413.5	2604.75	1219	6533.5	2338.5	1189.5	2118	1754	484	1297.5	1528.5	1063.5	312	2090.5	1487.25	479	1141.75	875.25	1141
383	LFTDPLELEYYLREK	0	352	303	0	0	0	0	236	0	148.5	402.75	0	0	0	0	791	110.25	216	197.5	220.5	0	0	0	137.5	0	460.75	0	0
384	FTDPLELEYYLREKN	0	258.5	246.25	0	215.25	0	266.5	179.5	0	205.5	328	261.5	352.5	489.75	0	695	0	0	0	2156	0	0	0	1692	0	0	0	0
385	TDPLELEYYLREKNK	2350	253	215	591	0	641.5	0	133	0	423	0	0	0	0	0	0	0	0	149.25	953.5	0	0	0	378	0	0	434.5	129
386	DPLELEYYLREKNKK	0	340.5	0	0	0	0	0	0	0	0	371.75	0	0	0	0	0	0	0	0	0	0	0	0	0	0	0	0	0
387	PLELEYYLREKNKKV	0	584	125.5	427.5	0	1039.5	1844.5	0	0	0	488.25	0	0	0	0	0	0	0	1079	0	0	0	0	510	0	0	792	326
388	LELEYYLREKNKKVD	0	146.5	431	252	0	0	0	0	0	0	0	0	0	0	0	0	0	0	0	0	0	0	412.75	0	0	0	0	0
389	ELEYYLREKNKKVDV	124	14	97.5	0	308.5	448.75	459.5	49	2301.5	281.25	0	0	0	0	53	0	0	240	0	617.5	0	0	738.5	3089.25	0	171	329.5	141
390	LEYYLREKNKKVDVT	0	0	0	0	0	0	0	0	1277.5	0	0	0	366	0	0	0	0	0	0	490	0	0	0	0	0	0	108	0
391	EYYLREKNKKVDVTP	0	0	0	0	0	0	0	0	522.5	0	0	0	0	0	0	0	0	0	0	0	0	0	20.5	0	0	1234.25	126	0
392	YYLREKNKKVDVTPK	0	0	0	0	0	0	0	0	0	0	0	0	0	0	0	0	0	0	0	77.5	0	0	0	0	0	1961.5	0	0
393	YLREKNKKVDVTPKS	0	0	0	0	0	0	0	0	0	0	0	145	0	0	0	0	0	0	0	290	0	0	0	0	0	975	52	0
394	LREKNKKVDVTPKSQ	0	0	395.5	0	0	0	0	0	0	0	0	0	0	0	342.75	0	0	0	0	0	0	0	0	186	0	405	0	0
395	REKNKKVDVTPKSQD	23	0	75.25	0	286	45.5	0	0	453	0	0	0	0	0	0	0	112	0	376.5	0	0	0	0	0	0	301.25	101.5	0
396	EKNKKVDVTPKSQDP	1.5	0	0	0	0	31	0	339.5	230.5	0	0	0	0	0	0	0	0	0	0	0	0	0	0	0	15	196.5	75	0
397	KNKKVDVTPKSQDPT	0	0	6546.5	0	0	0	0	0	0	0	0	0	0	0	0	0	0	0	0	657	0	0	0	0	0	302.75	0	0
398	NKKVDVTPKSQDPTK	0	0	0	0	2701.75	0	0	169.5	0	0	0	0	276.25	0	0	0	0	0	0	470	0	0	0	0	0	260.5	36	0
399	KKVDVTPKSQDPTKS	0	0	0	0	2765	0	0	0	0	0	0	425	0	0	0	0	0	0	0	477.25	0	0	0	0	0	0	121	0
400	KVDVTPKSQDPTKSV	0	0	0	0	690	0	289.5	106.5	0	0	0	0	0	0	0	0	148	0	0	0	0	0	170.5	110	0	63	0	74
401	VDVTPKSQDPTKSVQ	0	51	25.5	0	1645.5	31.5	269.5	150.5	0	0	0	459.5	0	0	0	0	0	0	384.5	446.5	0	0	392.5	127.5	87.5	0	55.5	152
402	DVTPKSQDPTKSVQI	0	0	0	0	5057	47.25	0	127.5	0	0	0	860.75	0	116	0	0	0	0	0	0	0	98.5	0	0	0	0	0	49
403	VTPKSQDPTKSVQIP	97.5	394.5	0	0	3570	207.75	625	926	221.25	0	57.5	1717.5	0	336	0	0	0	0	975.5	775.75	438.5	148.5	0	900	0	0	44	0
404	TPKSQDPTKSVQIPK	487	0	0	0	0	0	0	0	0	245.5	0	550.75	0	0	0	0	0	0	0	0	0	0	0	0	0	0	316	0
405	PKSQDPTKSVQIPKV	0	0	0	0	608.25	0	0	0	0	0	0	45.75	0	0	0	0	0	0	1241.5	0	0	0	0	0	0	0	0	85.5
406	KSQDPTKSVQIPKVP	0	1017.5	0	0	1850.75	0	0	24.25	0	0	0	0	0	0	0	0	0	34.5	0	0	163.5	0	0	0	0	0	0	0
407	SQDPTKSVQIPKVPY	0	0	209.5	0	1274.5	0	0	0	0	0	0	0	1067.75	0	0	0	0	0	0	0	0	0	0	0	0	0	0	0
408	QDPTKSVQIPKVPYP	90	0	0	427.25	563.75	39	0	56.5	0	413	0	328	1054.5	409.5	487	0	72	108	0	725.5	446.5	91.5	0	284.5	0	0	0	61.5
409	DPTKSVQIPKVPYPN	0	0	168	16	539.25	363.5	521.5	0	0	75	0	0	869.5	1045.25	0	265.5	214.5	28	395.25	701	0	0	208	410	68.5	298	0	126.5
410	PTKSVQIPKVPYPNG	131.5	0	0	12.5	0	0	0	0	0	0	0	0	0	0	0	0	0	0	404.5	0	0	0	0	0	0	0	0	40
411	TKSVQIPKVPYPNGI	82	0	0	0	0	0	0	0	0	0	0	0	412.25	0	0	215	521.25	374.5	0	0	0	0	0	0	0	0	0	0
412	KSVQIPKVPYPNGIV	0	0	0	0	0	0	0	0	0	0	0	0	120.5	0	0	0	613	0	0	0	0	0	0	0	0	0	0	0
413	SVQIPKVPYPNGIVY	0	0	0	0	0	0	0	0	0	0	0	0	0	143.5	0	512.5	1017.75	0	0	0	0	0	0	0	0	0	0	0
414	VQIPKVPYPNGIVYP	0	0	0	0	0	0	0	0	0	0	0	233.75	101.5	508.75	167.5	208	980	0	0	0	49	0	0	0	0	0	0	0
415	QIPKVPYPNGIVYPL	0	0	0	0	0	0	0	0	0	0	0	81.25	0	143.5	0	30.5	262.5	0	0	0	0	0	0	0	0	0	0	0
416	IPKVPYPNGIVYPLP	0	94.5	0	0	0	0	0	0	918	0	0	0	0	129	0	307	0	300.5	513	0	1261	0	0	0	0	0	0	198
417	PKVPYPNGIVYPLPL	0	0	148	0	0	520.5	904	0	738	0	0	642	0	0	0	488	0	0	572.5	0	329.5	0	0	0	0	0	0	198.5
418	KVPYPNGIVYPLPLT	0	0	0	0	0	0	0	0	281.75	0	0	155.25	0	0	0	385.5	0	0	0	0	0	0	0	0	0	148.5	98	0
419	VPYPNGIVYPLPLTD	0	265	396.5	26	0	497	937.75	224	1183	0	0	736.5	0	0	4678.5	371.5	260	225.5	983.5	0	378.25	0	0	614.5	0	591	0	281.5
420	PYPNGIVYPLPLTDI	0	0	621	0	0	447.25	0	0	631.5	0	0	387	0	525	0	0	214	0	444	0	0	0	0	126	0	506.75	0	231
421	YPNGIVYPLPLTDIH	0	0	0	0	0	105	0	0	41.5	0	0	276	0	1095.25	0	451	494.25	0	0	0	0	0	0	0	0	0	0	0
422	PNGIVYPLPLTDIHN	0	0	0	0	0	91.5	0	0	0	0	0	0	0	0	0	457.5	0	0	480.75	0	0	0	0	0	0	129.5	0	0
423	NGIVYPLPLTDIHNS	0	0	0	0	0	0	0	0	0	0	0	0	0	97.5	0	0	0	0	0	0	0	0	0	0	0	0	0	0
424	GIVYPLPLTDIHNSL	0	0	0	0	0	484.5	50	0	0	0	0	0	0	0	0	224.5	0	0	0	0	0	0	0	0	0	0	0	0
425	IVYPLPLTDIHNSLA	0	0	0	0	0	0	0	0	0	0	0	0	0	0	0	0	0	0	0	0	0	0	0	0	0	0	0	0
426	VYPLPLTDIHNSLAA	0	0	0	0	0	0	0	0	0	0	0	0	0	0	0	0	0	0	0	203	0	0	0	0	0	0	0	0
427	YPLPLTDIHNSLAAD	0	332.75	0	0	0	0	0	61	0	0	0	0	1207	0	329.5	0	0	81.5	593.75	0	590	109	534.5	197	47.5	0	0	0
428	PLPLTDIHNSLAADN	0	0	162	0	0	1285	287.5	148.5	0	0	0	0	294.5	358.5	101	0	458	0	749.5	0	364.5	76.75	0	0	0	0	0	266.75
429	LPLTDIHNSLAADND	316	320	0	67	286.75	0	0	0	0	0	0	373.5	1140	1187.25	755.5	0	694	198	992.75	74.25	0	221.5	460.5	962.75	0	1003.5	0	0
430	PLTDIHNSLAADNDK	0	0	393	296	0	379.5	0	0	0	0	0	0	0	0	0	0	0	0	394	0	0	0	0	539.5	0	442	0	0
431	LTDIHNSLAADNDKN	0	0	0	123.5	0	0	0	0	168.5	0	0	0	0	412.5	0	0	0	0	0	0	0	0	300.25	235.25	0	0	0	0
432	TDIHNSLAADNDKNS	804.5	0	0	0	0	0	0	0	0	0	0	0	140.5	0	0	0	0	0	0	215	0	0	0	0	0	0	174	0
433	DIHNSLAADNDKNSY	0	0	0	106.5	0	0	0	0	0	0	0	0	439.5	0	0	0	86	0	0	0	98	161.5	0	0	166.75	0	0	0
434	IHNSLAADNDKNSYG	0	0	0	0	0	0	0	0	0	0	158.75	0	0	0	0	0	0	0	0	0	0	0	0	0	0	0	0	0
435	HNSLAADNDKNSYGD	0	0	0	0	189.5	143	205.75	0	438	0	440.5	340	927	472	587	311	924	0	478	0	164.5	130	720	99	168.5	222.5	69	283
436	NSLAADNDKNSYGDL	0	0	0	0	0	0	0	0	0	0	262.75	0	100.25	170.25	47.5	240.5	0	0	0	132.5	0	0	0	0	0	0	0	0
437	SLAADNDKNSYGDLM	161.5	37.5	0	0	0	52	349	0	0	210.5	0	106.5	254.5	691.5	244	0	264	0	0	0	0	35.75	324.5	193.5	0	146.5	0	91
438	LAADNDKNSYGDLMN	0	0	0	0	0	0	0	0	0	0	0	0	739.25	276	0	0	0	69.5	0	0	0	0	0	474.5	0	151.5	0	0
439	AADNDKNSYGDLMNP	0	0	0	0	0	0	0	0	0	0	0	0	0	237.5	0	0	0	0	0	0	437.5	0	0	0	0	0	0	0
440	ADNDKNSYGDLMNPH	0	0	0	0	0	0	0	0	0	53.5	0	82.5	654	407.25	139	0	505.25	0	0	0	0	0	342.5	0	0	0	0	0
441	DNDKNSYGDLMNPHT	0	0	0	0	0	293.5	0	0	0	90.5	25.25	0	0	0	74	457.5	131	525.25	1430	251	128.5	0	0	158	258	259.5	0	485
442	NDKNSYGDLMNPHTK	0	0	693.25	0	0	0	0	0	0	0	0	0	0	0	0	0	0	0	0	0	0	0	0	0	0	0	0	0
443	DKNSYGDLMNPHTKE	0	0	0	0	0	0	450.75	0	0	0	0	0	1011.25	0	0	0	0	0	0	0	0	0	0	0	0	0	0	0
444	KNSYGDLMNPHTKEK	0	0	0	0	0	0	0	0	0	0	0	0	0	0	0	0	0	0	0	0	0	0	0	0	0	0	0	0
445	NSYGDLMNPHTKEKI	0	0	0	0	0	0	0	0	0	0	0	0	0	0	0	0	0	0	0	0	0	0	0	0	0	0	0	0
446	SYGDLMNPHTKEKIN	0	0	0	0	0	0	0	0	0	0	0	0	0	0	0	0	0	0	0	0	0	0	0	0	0	611	0	0
447	YGDLMNPHTKEKINE	0	0	0	5.5	0	0	0	0	138	0	0	0	4880	0	179.5	0	0	0	0	0	20.5	0	266	64	273	251.5	0	0
448	GDLMNPHTKEKINEK	0	0	0	0	0	4247	0	0	0	0	0	0	0	0	0	56	0	0	0	0	0	0	877	334	0	444	0	0
449	DLMNPHTKEKINEKI	0	0	0	0	0	0	0	0	0	0	0	337	0	699.5	0	0	64	0	333.75	0	0	0	0	0	0	1879.75	0	140.5
450	LMNPHTKEKINEKII	0	0	0	0	0	0	80.5	0	0	0	0	505.75	242.5	1180	0	0	76	0	460.25	0	0	0	0	141.5	0	2878	0	263
451	MNPHTKEKINEKIIT	0	0	0	0	228	0	394	0	0	0	0	318.5	0	797.25	0	490.25	75	0	0	386	144	0	0	127	0	3268.75	0	645.5
452	NPHTKEKINEKIITD	0	0	340	0	614	0	222.25	0	59.75	0	0	442	885	643	158.5	0	308	147.5	261.5	245.5	524.5	174.5	474.5	0	0	2862.25	0	521.5
453	PHTKEKINEKIITDN	0	0	66.5	0	183.5	1352	0	0	0	0	0	299	1716.25	580.5	88	261.5	635.5	0	1487	0	0	115	643.25	401	0	1011.25	0	198.5
454	HTKEKINEKIITDNK	0	0	0	0	0	0	0	0	151.25	0	0	0	682.5	0	0	0	0	0	0	0	0	0	0	0	0	765	0	0
455	TKEKINEKIITDNKE	0	0	0	0	0	0	71.5	0	0	0	0	0	2448.5	0	0	0	0	928	0	0	65.5	67.25	0	237	240.5	911	0	400
456	KEKINEKIITDNKER	92.75	0	167	0	490.5	58.5	657.5	35.5	1011	101.5	113.5	0	779	181.75	82	159	505.5	39.5	146	0	260.5	324	269.25	272.25	179	1710.75	119.5	167
457	EKINEKIITDNKERK	85.5	0	0	0	0	0	0	0	0	0	0	0	0	116	0	0	0	0	0	0	0	61.5	0	0	9	197	24	0
458	KINEKIITDNKERKI	0	0	724.25	0	0	0	619.5	7	0	0	0	0	0	0	0	0	0	91.5	0	0	0	0	0	0	0	0	0	0
459	INEKIITDNKERKIF	0	102.25	237.5	0	0	0	677	0	0	0	0	0	272	0	0	0	0	24.5	139	0	0	32.25	0	0	0	24	0	0
460	NEKIITDNKERKIFI	0	0	229.5	0	0	0	0	0	440	0	0	30	0	0	0	0	0	0	0	133	0	0	0	212	0	0	58.5	0
461	EKIITDNKERKIFIN	0	0	0	0	0	0	0	0	176.5	0	0	0	0	0	0	0	0	0	0	0	0	0	0	0	0	0	0	0
462	KIITDNKERKIFINN	0	0	0	0	0	112	0	0	0	0	180	0	0	137	0	0	458.5	0	0	0	0	85.5	0	0	0	0	0	292.5
463	IITDNKERKIFINNI	0	0	402.5	0	0	28.75	0	0	0	0	0	0	0	459.5	0	89.5	0	83.5	0	0	0	0	115.5	130.75	0	0	0	0
464	ITDNKERKIFINNIK	0	0	0	0	0	0	0	132	0	0	0	0	0	0	0	0	0	120	0	0	0	0	0	370.5	0	709	128.75	101.25
465	TDNKERKIFINNIKK	99	0	0	0	0	0	0	527	0	0	0	279.5	0	0	0	158	0	0	0	0	0	624.5	0	0	0	2928.25	0	280
466	DNKERKIFINNIKKK	599.75	0	181	357.5	0	414.5	788	446.5	1019.5	233	0	0	0	842.75	153	0	0	217.25	80.5	644	908.5	480.75	358	0	0	2024.25	0	588.5
467	NKERKIFINNIKKKI	1082.5	0	560	701.5	0	950	0	1337.5	658.75	0	0	0	0	834	400.5	276.5	0	0	350	454.75	798.5	836	763.25	0	0	3716	488.5	857
468	KERKIFINNIKKKID	0	0	0	0	221.5	0	0	0	358	0	0	0	0	978.5	0	0	0	0	0	0	0	0	362.5	0	376	479.5	0	0
469	ERKIFINNIKKKIDL	0	0	0	0	0	0	0	0	154.25	0	0	0	0	0	0	0	0	0	0	0	0	0	352.5	0	0	254	0	0
470	RKIFINNIKKKIDLE	0	0	0	0	363.5	0	245	0	109	0	0	0	0	307.5	163	0	0	0	0	0	0	0	0	0	0	0	0	0
471	KIFINNIKKKIDLEE	133	90.5	179.5	37	696.5	206	1031.25	96.5	766.5	112.5	383	278	4019.75	1174.5	893.5	0	596.5	26	531.75	0	38	17.5	506	73	112	411.75	66	551.5
472	IFINNIKKKIDLEEK	0	0	0	0	0	0	0	117.5	0	0	0	0	0	496	0	0	520	0	0	0	0	0	0	0	0	0	369	0
473	FINNIKKKIDLEEKN	0	0	0	0	113	0	0	0	0	0	0	0	951	841.5	0	0	0	0	0	0	0	0	0	85.5	0	0	85	0
474	INNIKKKIDLEEKNI	0	0	150.5	0	128	0	184	0	0	0	7.5	0	0	1136.25	0	0	0	0	0	0	0	0	0	0	0	0	0	19.5
475	NNIKKKIDLEEKNIN	0	0	0	0	0	0	0	0	30	0	0	0	0	0	0	0	0	0	0	0	0	0	0	0	0	0	0	0
476	NIKKKIDLEEKNINH	0	0	0	0	49	134.5	0	0	0	0	11.5	0	241	0	0	0	0	0	44	0	0	0	0	0	0	0	0	0
477	IKKKIDLEEKNINHT	0	17.5	0	0	0	0	0	0	0	0	0	248	167	0	0	0	0	0	0	0	31.5	0	0	0	0	0	0	0
478	KKKIDLEEKNINHTK	0	0	0	0	183	0	0	0	0	0	0	0	0	0	0	0	0	0	0	0	0	0	0	0	0	0	0	0
479	KKIDLEEKNINHTKE	0	0	145	0	599	0	1113.25	0	193.5	0	0	0	2165	216.5	0	0	0	150	0	0	0	0	0	0	0	0	70	133
480	KIDLEEKNINHTKEQ	23	0	169	0	512	310.5	447.5	0	203.25	0	0	0	0	211	0	0	281	164.5	0	0	0	0	0	108	62	182.5	0	353
481	IDLEEKNINHTKEQN	47	210.5	638.5	95.5	516	187.5	1279	61	236	0	0	302	0	994	0	0	136	79.5	0	0	117.75	109	301	200	170	396.5	0	133.5
482	DLEEKNINHTKEQNK	132	53	51	0	94.5	0	345.75	0	0	0	0	0	0	0	0	0	0	0	0	0	0	0	0	0	217	357	0	69
483	LEEKNINHTKEQNKK	0	0	0	0	47	0	455	0	0	16.75	0	0	0	0	0	0	0	0	0	0	0	0	0	232.75	0	0	0	0
484	EEKNINHTKEQNKKL	43.5	0	0	0	63.5	0	0	0	0	0	0	0	0	0	0	0	0	0	0	0	0	0	0	0	0	0	0	0
485	EKNINHTKEQNKKLL	0	0	0	0	0	0	0	0	0	0	0	0	0	0	0	0	0	0	0	0	0	0	0	0	0	0	2161.75	0
486	KNINHTKEQNKKLLE	0	0	0	0	335	0	0	0	0	0	0	0	0	0	0	0	0	0	0	0	0	0	362.5	0	0	0	1640.75	0
487	NINHTKEQNKKLLED	56	0	115	0	294.5	0	0	0	0	0	130.5	0	0	0	308.5	0	475.5	0	0	0	0	0	302.5	183	0	273	985.75	0
488	INHTKEQNKKLLEDY	33	55	114	0	541.25	0	191.5	0	332	0	366.75	0	0	0	352.5	182.25	390	0	0	0	0	0	0	0	64.25	133.5	0	130
489	NHTKEQNKKLLEDYE	307	90.5	417.5	55	1188	503.5	1297	185	772.5	215	1139.5	1003.5	7242.25	678	1036.5	0	1026.5	210	376	1278	416.5	0	833.75	405.5	213	745.25	396.5	567.5
490	HTKEQNKKLLEDYEK	0	0	0	0	34	0	0	76	0	0	196	0	200.25	0	0	0	0	0	0	0	0	0	0	0	0	0	0	0
491	TKEQNKKLLEDYEKS	358.5	0	0	0	0	0	160.5	41	0	0	294	0	0	0	0	0	0	1217.25	0	0	0	0	0	0	78	0	289.5	223.75
492	KEQNKKLLEDYEKSK	0	0	0	0	0	0	0	0	0	0	0	0	0	0	0	0	0	0	0	0	0	0	0	0	0	0	0	0
493	EQNKKLLEDYEKSKK	0	0	0	0	0	0	0	0	0	0	0	0	0	0	0	0	0	0	0	0	0	0	461	0	0	0	0	0
494	QNKKLLEDYEKSKKD	0	0	0	0	0	0	0	0	0	0	0	0	0	0	0	0	0	0	341.5	0	0	0	334.5	0	0	0	0	0
495	NKKLLEDYEKSKKDY	0	0	0	0	0	0	0	0	0	0	0	0	0	0	0	0	0	0	0	0	0	0	0	0	0	0	0	0
496	KKLLEDYEKSKKDYE	0	0	0	0	1295	0	567.5	140.5	682.25	374.25	0	780.75	2634.5	834	923.75	80.5	0	393.5	0	959.25	786.5	188.5	1477.75	0	0	0	490	1179
497	KLLEDYEKSKKDYEE	390	269.75	472	199	1129	573	2056	580.75	755.25	692.5	1410.5	2391.5	4980	1257	1575	338.5	1818.5	727.25	778.25	1318.5	769.25	0	2091.5	408	489	1265	562	1036
498	LLEDYEKSKKDYEEL	349.5	322.5	0	0	0	0	872	445.5	292.5	248	468.75	531	0	688.5	514.5	390.25	1129.75	213.25	514	207	0	0	681.25	214	85.5	541.75	56	0
499	LEDYEKSKKDYEELL	0	0	128.5	0	487.5	0	204	170.5	156	157.5	772	0	0	307	175	0	363.5	0	0	0	0	0	214	0	100	0	0	0
500	EDYEKSKKDYEELLE	283	0	407	285	1059	731.5	1612	239.5	1305	1480.75	1518	837	4576.25	783	877.25	235.5	774.25	450	657.5	903.5	420.75	322	2225	1486.5	783.5	648	857	1123
501	DYEKSKKDYEELLEK	0	0	0	0	0	0	359.5	0	0	0	0	513	0	0	0	0	0	30.5	0	300.75	0	0	0	0	224	0	0	0
502	YEKSKKDYEELLEKF	0	0	0	0	0	0	0	0	0	0	0	0	0	0	0	0	0	0	0	0	510.5	0	186.5	0	0	178	0	49.75
503	EKSKKDYEELLEKFY	140	0	0	0	337.25	347.5	0	0	998.75	0	306	0	0	0	0	210.5	0	0	0	0	0	0	0	0	0	122.5	0	0
504	KSKKDYEELLEKFYE	222.5	195.5	375	119.5	751.75	309.25	1380	78.5	1302	150.5	627	395.5	4652.5	770	0	503.25	450.5	0	587	694.5	121	0	944.75	140.5	0	232	347.5	0
505	SKKDYEELLEKFYEM	0	93.5	256.5	62.5	0	92.5	0	120.25	573	327.75	117.5	285.5	0	1132.75	0	390.5	105.5	581	292	328	0	0	0	130	0	0	0	0
506	KKDYEELLEKFYEMK	0	0	0	0	302.5	0	0	0	926.75	0	0	0	0	0	0	0	0	0	0	0	0	0	0	0	0	0	0	0
507	KDYEELLEKFYEMKF	23	0	0	0	493	0	259.5	0	1320.75	107	692	51	314	0	0	0	0	0	242.25	0	0	0	757	0	0	52	60.25	0
508	DYEELLEKFYEMKFN	205.5	190	520.5	0	716.5	665.25	0	111	1530	416.5	422.5	175.5	110	200.5	224	0	396	382.75	1168.5	744.75	188.5	118.75	1431	616.5	332	546	230.5	259.5
509	YEELLEKFYEMKFNN	93.5	246.5	282.5	132	544.25	424.75	792.25	114	1397.5	371.75	493.75	257	0	163.75	0	0	585.5	0	660.5	0	286.5	175.5	630	951.25	33.75	968.25	255.25	333.75
510	EELLEKFYEMKFNNN	666	261	743.5	226	0	1194.5	1241.5	164	1937.75	1285.5	403.5	188.5	407.5	392.25	106.5	390.75	930.75	149	489	504.5	0	1530.5	790	2295.75	194.5	350	461.5	250.25
511	ELLEKFYEMKFNNNF	535.25	418.5	286.75	110.5	0	476	716	245	2917.75	818.5	542.5	733.5	1245	0	173.5	1163.75	78.25	352	450	519.5	0	89	597.25	1260	0	443	377.25	0
512	LLEKFYEMKFNNNFN	141.5	300.5	457.5	36	0	0	607.5	16	0	45.5	0	361	863	654	0	1149.5	779.75	0	280.5	0	0	225.5	0	0	0	0	0	0
513	LEKFYEMKFNNNFNK	0	0	0	0	0	0	0	0	1906.5	0	331.5	34.75	0	0	0	0	0	0	0	0	0	0	0	0	0	0	0	0
514	EKFYEMKFNNNFNKD	136.5	0	4443.75	0	412.5	0	471.5	74	1447	18.5	399.25	0	0	0	0	0	882.75	0	0	0	0	262.5	1071.25	304	185.5	164	92.5	511.25
515	KFYEMKFNNNFNKDV	0	0	1019.5	0	237.5	0	360.5	0	0	130.25	532.75	4599.75	0	3306	189	560.75	1561.5	0	0	0	0	1003.75	459	0	0	0	0	0
516	FYEMKFNNNFNKDVV	0	158	553.75	21.5	829.5	0	0	0	0	0	524	0	0	0	521.75	0	0	0	949	416.75	501.5	0	1491.5	636	0	390	106	0
517	YEMKFNNNFNKDVVD	0	115.5	393	0	1108.5	0	0	75	616	321.5	0	706	615.5	917	198	66	370.5	102.5	0	0	0	45.5	682	101.5	0	532	397.75	0
518	EMKFNNNFNKDVVDK	349.75	0	0	0	0	0	0	73	0	0	0	0	0	0	0	0	0	0	0	0	0	0	0	113	0	0	254	0
519	MKFNNNFNKDVVDKI	0	0	0	0	0	0	0	16.5	0	0	0	0	0	0	0	0	0	0	0	0	0	0	0	0	0	0	0	0
520	KFNNNFNKDVVDKIF	0	0	0	0	0	0	0	0	0	0	0	0	0	0	0	0	0	0	0	0	0	0	0	99	0	0	0	0
521	FNNNFNKDVVDKIFS	0	0	0	0	0	0	0	0	0	0	0	0	263.25	0	0	0	0	0	0	0	0	0	0	0	0	0	0	0
522	NNNFNKDVVDKIFSA	0	0	0	0	0	0	0	0	0	0	0	111	0	0	0	0	163.25	0	0	0	0	0	0	110	0	0	0	0
523	NNFNKDVVDKIFSAR	0	0	0	0	0	0	0	10	0	0	0	0	0	0	0	0	0	0	174.5	216.75	0	0	0	0	0	0	0	0
524	NFNKDVVDKIFSARY	0	0	0	0	0	0	0	0	0	0	0	206	1152	118	0	68	0	0	0	309.5	0	0	0	0	0	0	0	0
525	FNKDVVDKIFSARYT	0	0	0	0	0	0	0	0	0	0	0	0	0	0	0	580.5	0	0	484.5	0	0	0	0	0	0	0	0	0
526	NKDVVDKIFSARYTY	0	0	275	0	0	0	0	0	0	0	0	0	0	0	0	0	0	0	0	241.25	0	0	0	0	0	0	0	0
527	KDVVDKIFSARYTYN	0	0	0	0	0	0	0	0	0	0	0	0	0	0	0	0	0	0	0	0	0	0	0	0	0	0	0	0
528	DVVDKIFSARYTYNV	0	0	0	0	0	77	0	0	0	0	88	0	0	0	0	286.5	0	0	0	256	0	103.5	0	0	104.5	0	0	0
529	VVDKIFSARYTYNVE	0	265.5	46	49.5	225.75	159	0	169	0	173.5	231.75	442.5	7591	0	382.5	227.5	304.5	470.5	503.5	743.5	196.25	97.5	277.5	470.5	156	337.5	11.5	509.75
530	VDKIFSARYTYNVEK	0	0	0	0	0	0	0	0	0	0	0	0	0	0	0	0	0	0	0	10.5	0	0	0	0	0	0	0	0
531	DKIFSARYTYNVEKQ	0	0	0	0	0	0	0	0	0	0	0	0	0	0	36.5	62	0	0	0	0	0	0	0	0	0	0	0	0
532	KIFSARYTYNVEKQR	0	0	0	34	0	0	0	0	0	0	0	0	143	0	0	221.5	0	0	0	1063.5	0	0	0	0	0	0	0	0
533	IFSARYTYNVEKQRY	0	0	0	0	0	37.5	0	7.5	0	0	0	354.5	2294.5	350.5	0	583	238.5	0	369	1355.25	0	0	44	0	0	0	0	0
534	FSARYTYNVEKQRYN	0	0	134	0	0	0	0	0	0	20.5	0	0	1521	253	93	478	570.5	0	0	815.5	22	0	0	301.5	0	0	0	0
535	SARYTYNVEKQRYNN	0	0	290	80.5	0	170	207.5	0	0	0	0	0	0	194.5	0	600.5	1244	0	808.5	323.75	0	761	374.25	0	0	0	0	0
536	ARYTYNVEKQRYNNK	0	0	0	0	0	0	0	0	0	0	0	0	0	1852	0	435.75	0	0	0	519.5	0	0	0	0	0	0	0	0
537	RYTYNVEKQRYNNKF	0	0	0	0	0	0	0	0	0	0	0	677	0	0	0	417.5	0	0	0	0	0	24.5	51.25	0	0	207.75	0	0
538	YTYNVEKQRYNNKFS	0	0	0	0	0	0	0	0	0	0	0	0	458.5	0	0	0	0	0	381	0	0	0	0	10.5	0	0	0	0
539	TYNVEKQRYNNKFSS	72	0	0	0	0	0	0	0	0	0	0	0	0	0	0	0	0	0	521	0	0	0	0	0	4.5	0	0	0
540	YNVEKQRYNNKFSSS	0	0	0	0	0	0	0	0	0	0	0	0	0	0	46	0	0	0	0	0	0	0	0	0	0	115.5	0	0
541	NVEKQRYNNKFSSSN	0	0	0	0	0	0	353.5	0	0	0	0	0	791.75	0	102.5	0	0	0	0	320.5	0	81.5	221	0	0	0	0	0
542	VEKQRYNNKFSSSNN	75.5	7.5	479.25	249	214.25	1092.5	1009.5	61	277.5	24.5	0	46	1319.25	1118	52	112	828	39	337	663	0	3458.25	1129.5	749	303	285.5	0	78.5
543	EKQRYNNKFSSSNNS	96.5	0	86.5	0	0	71	0	0	199.5	0	0	49.5	1480.25	436.5	0	0	0	0	344	89	0	1480.5	461.25	0	0	0	0	0
544	KQRYNNKFSSSNNSV	0	0	0	0	0	0	0	0	0	0	0	0	1318.5	0	0	119.5	329.5	0	271.5	0	66.5	1166	481	0	0	0	0	0
545	QRYNNKFSSSNNSVY	0	0	0	0	0	0	0	0	0	0	0	168.5	1450.75	0	0	140.5	0	0	206.5	0	0	467	2359.5	0	0	0	0	0
546	RYNNKFSSSNNSVYN	0	0	121	37	0	80.5	0	0	0	0	0	0	733.25	197	56.5	230.75	393.5	0	301.5	0	0	773	355.5	0	0	0	0	0
547	YNNKFSSSNNSVYNV	0	0	0	26.5	0	0	0	0	0	0	0	0	300.25	0	0	0	0	0	0	0	0	400	0	0	79	0	0	0
548	NNKFSSSNNSVYNVQ	64.5	0	0	76	52	0	0	0	0	0	0	0	729	0	206.5	112	0	0	159.25	0	0	0	0	0	31	0	0	0
549	NKFSSSNNSVYNVQK	0	0	0	0	0	0	0	0	0	0	0	0	0	0	0	0	0	0	0	0	0	0	0	0	0	0	0	0
550	KFSSSNNSVYNVQKL	0	0	0	0	0	0	0	0	0	0	0	0	0	0	0	0	0	0	0	0	0	0	0	0	0	0	0	0
551	FSSSNNSVYNVQKLK	0	126	0	213.5	0	0	0	0	0	0	0	0	0	0	0	0	0	0	0	201	0	0	0	807.5	0	0	0	0
552	SSSNNSVYNVQKLKK	140	0	179.5	448.5	0	0	0	0	0	0	0	0	0	406	0	206	0	0	0	553.25	587	0	146.5	0	0	2547.5	0	0
553	SSNNSVYNVQKLKKA	0	0	0	151	0	0	0	133	173.5	0	0	0	0	0	0	0	0	0	0	328.25	0	0	0	0	0	621.75	0	0
554	SNNSVYNVQKLKKAL	0	0	0	261.5	0	0	0	176.5	0	0	0	0	0	0	0	0	0	0	0	230.5	0	114	0	0	0	327	0	0
555	NNSVYNVQKLKKALS	0	0	0	56.5	0	0	0	0	37	0	0	0	0	0	0	0	0	0	0	0	0	0	0	0	0	0	0	0
556	NSVYNVQKLKKALSY	0	0	0	0	0	0	0	0	0	0	0	0	0	0	0	0	0	0	0	0	0	0	0	0	0	0	0	0
557	SVYNVQKLKKALSYL	0	0	0	0	0	0	0	0	0	0	0	0	0	0	0	0	0	0	0	0	0	0	0	0	0	5.75	0	0
558	VYNVQKLKKALSYLE	0	0	0	0	0	0	0	0	0	0	0	0	2255	0	0	0	0	0	0	0	0	0	0	0	0	0	0	0
559	YNVQKLKKALSYLED	0	0	74	0	0	0	0	0	0	0	0	0	1896.5	0	141.25	0	444.5	31.5	0	0	0	0	0	71.5	0	0	0	0
560	NVQKLKKALSYLEDY	24.5	30	0	0	0	0	0	0	0	0	0	0	681	519.75	360.25	200.5	534.5	0	0	0	0	0	0	0	0	0	0	0
561	VQKLKKALSYLEDYS	0	0	0	0	0	0	0	0	0	0	0	0	1192.5	278.75	186.5	0	0	0	0	0	0	0	0	0	0	0	0	0
562	QKLKKALSYLEDYSL	0	0	0	0	0	0	0	0	0	0	0	0	33.25	0	0	0	0	0	0	0	0	0	0	0	0	0	0	0
563	KLKKALSYLEDYSLR	0	0	0	0	0	0	0	0	0	0	0	0	0	0	0	0	0	0	0	0	0	0	0	0	0	0	0	0
564	LKKALSYLEDYSLRK	0	0	0	0	0	0	0	0	0	0	0	0	0	0	0	0	0	0	0	0	0	0	0	0	0	0	0	0
565	KKALSYLEDYSLRKG	0	0	0	0	0	0	0	0	0	0	0	0	0	0	0	0	0	0	0	0	0	0	0	0	0	0	0	0
566	KALSYLEDYSLRKGI	0	0	0	0	0	0	0	0	0	0	0	0	0	0	0	0	0	0	0	0	0	0	0	0	0	0	0	0
567	ALSYLEDYSLRKGIS	0	0	0	0	0	0	0	0	0	0	0	0	0	0	0	0	0	0	0	0	0	0	0	0	0	0	0	0
568	LSYLEDYSLRKGISE	0	0	187	0	0	0	0	0	0	0	0	0	3078.25	634	0	219.5	566	0	0	4.25	0	452.5	0	0	35	0	0	0
569	SYLEDYSLRKGISEK	0	0	0	0	0	284.75	0	0	0	251.75	0	0	0	0	0	0	0	0	0	0	0	0	0	0	0	0	0	0
570	YLEDYSLRKGISEKD	156.75	148.5	366	0	0	109	624.5	141.5	0	331	0	0	0	474.5	906.75	534.5	0	0	238.75	0	87.5	114.5	0	1021	0	306	0	552
571	LEDYSLRKGISEKDF	346.5	295	560	0	0	453.75	0	253.5	570.5	369.5	0	0	734	1047	633	758.5	0	0	671	0	0	0	0	463.25	0	0	96.5	670.75
572	EDYSLRKGISEKDFN	275	0	0	90	0	0	0	0	565.5	837	0	95.5	0	922	555	741.75	0	0	352.5	70.5	0	0	0	304	0	0	144.25	0
573	DYSLRKGISEKDFNH	0	0	0	0	0	0	0	0	0	0	0	0	0	574	395	440.5	0	116	0	0	0	0	0	0	0	0	0	0
574	YSLRKGISEKDFNHY	0	0	0	0	0	0	0	0	0	0	0	0	0	0	0	0	0	0	0	0	0	0	0	0	0	0	0	0
575	SLRKGISEKDFNHYY	58	0	0	0	0	0	150.75	0	0	0	0	0	0	552	258.5	402	0	0	0	0	0	0	0	0	0	0	0	0
576	LRKGISEKDFNHYYT	0	0	0	0	0	0	0	0	0	0	0	0	0	0	0	1140	0	0	0	0	0	0	0	0	0	0	0	0
577	RKGISEKDFNHYYTL	0	0	0	0	0	0	0	0	0	0	0	0	0	0	222.75	0	0	0	0	0	0	0	0	0	0	0	0	0
578	KGISEKDFNHYYTLK	0	0	0	0	0	0	0	0	0	0	0	0	0	0	0	0	0	0	0	0	0	0	0	0	0	0	0	0
579	GISEKDFNHYYTLKT	0	0	0	0	0	1042.75	0	124	31.5	0	0	0	0	0	255	459	0	0	812	0	0	0	0	262.25	0	0	0	0
580	ISEKDFNHYYTLKTG	0	158.5	536.5	0	0	0	289.25	0	0	0	0	0	0	0	53	0	0	0	0	0	0	0	0	0	0	0	0	0
581	SEKDFNHYYTLKTGL	0	0	0	0	0	0	0	0	0	0	0	0	0	0	175.5	0	0	0	0	0	0	0	0	0	0	0	0	0
582	EKDFNHYYTLKTGLE	109.5	0	0	63.5	0	39	345	0	1747.25	272	0	170	3506.25	548.75	0	188	98	25	0	0	0	0	0	0	0	0	145	0
583	KDFNHYYTLKTGLEA	0	0	0	0	0	0	0	0	291.25	0	0	0	0	165.75	0	0	0	0	0	0	0	0	0	0	0	0	0	0
584	DFNHYYTLKTGLEAD	79.5	273.5	354.5	199.5	427	0	0	0	820.5	0	0	355	3033	0	448	308	386	282.5	465	50.5	128.5	0	775.5	231	497	0	31	91.5
585	FNHYYTLKTGLEADI	0	87.75	197	0	0	0	0	0	399	0	0	173.5	674.5	0	0	254	271.75	0	0	117	0	0	0	0	0	0	0	0
586	NHYYTLKTGLEADIK	0	0	0	0	0	0	0	0	0	0	0	0	0	0	0	0	0	0	0	0	0	0	0	0	0	0	0	0
587	HYYTLKTGLEADIKK	180	0	0	0	0	0	0	0	0	0	0	0	0	0	0	0	0	0	0	0	0	0	0	0	0	0	0	0
588	YYTLKTGLEADIKKL	0	0	0	0	0	0	0	0	0	0	0	0	0	0	0	0	0	0	0	0	0	0	0	0	0	0	0	0
589	YTLKTGLEADIKKLT	0	0	0	0	0	0	0	0	0	0	0	0	0	0	0	125.5	0	0	0	0	0	0	0	0	0	0	0	0
590	TLKTGLEADIKKLTE	445.5	44.5	0	0	241.5	221.5	239	0	345.5	0	115	0	0	0	0	128	0	25	0	0	92.5	0	322.25	0	150	232	384	86.5
591	LKTGLEADIKKLTEE	180.5	106	143.5	20.5	394.5	241.5	477.5	71.5	476.5	95	325.25	464.25	3867.5	125.25	596	0	730.25	65.5	479.25	0	217	0	833.75	278	92.5	158	148.25	280
592	KTGLEADIKKLTEEI	316.5	0	0	0	79.25	0	162.25	0	0	0	597	748.5	0	115.5	294	277	0	96	0	0	452.75	0	159	0	186.5	86.5	147	103
593	TGLEADIKKLTEEIK	1112	0	0	178.5	0	734.5	0	0	0	0	380.5	405.75	0	0	0	0	0	667	1691.25	1068.5	821.25	0	0	1070.5	202	430.25	126.5	46
594	GLEADIKKLTEEIKS	97	0	0	0	0	2107.25	0	0	0	0	0	483	0	0	0	0	0	0	1053.75	0	0	0	0	391	0	0	0	79.5
595	LEADIKKLTEEIKSS	178.5	17.25	378.25	0	0	0	586.5	0	2864	524.75	0	522.5	0	0	0	304	0	0	0	0	0	0	0	215.5	0	38.5	128.75	0
596	EADIKKLTEEIKSSE	88.5	26	267	0	224	803.5	1589.5	0	3370.5	916	314	1088	3209.75	470.75	238.25	0	0	215	185.25	121.25	310	603.75	587.5	0	90	387.5	434.5	402.5
597	ADIKKLTEEIKSSEN	0	0	229.5	0	0	101.5	188.25	67	83	160.5	0	390.5	0	0	0	0	0	0	300.75	456.25	117.5	0	411	0	210.5	24	39	440.75
598	DIKKLTEEIKSSENK	0	0	0	0	0	0	0	0	0	0	0	1521	0	967.5	0	0	0	0	0	0	0	0	0	0	0	0	0	0
599	IKKLTEEIKSSENKI	0	0	0	6	0	0	0	0	0	0	0	1463.5	0	0	0	0	0	0	0	0	35	0	0	0	0	0	49.5	0
600	KKLTEEIKSSENKIL	0	0	307	0	0	0	0	0	0	0	0	1202	0	889.5	0	0	0	0	0	0	0	0	0	0	0	0	1167.75	0
601	KLTEEIKSSENKILE	53.5	441	0	0	0	133	0	74	264	0	0	1108	611.25	1007.5	0	0	0	0	0	0	0	0	845.75	194.5	0	247	647	212.5
602	LTEEIKSSENKILEK	0	88	0	0	0	0	0	46.75	0	0	0	900.5	0	2302.25	0	0	0	165.5	0	0	0	0	101	1137.25	0	0	196	0
603	TEEIKSSENKILEKN	2507	0	0	21.5	62.25	0	1751.5	0	569.5	152.5	0	766	0	1994	0	0	0	532	790	221	0	0	0	650	0	4	704.75	0
604	EEIKSSENKILEKNF	0	0	0	0	0	244.5	0	0	531	431.5	165.5	775.5	0	516	0	0	0	0	0	0	0	0	0	820	0	74.5	857	68.25
605	EIKSSENKILEKNFK	0	0	0	0	0	0	0	0	0	0	0	745	0	44	0	220.5	0	0	0	0	0	0	0	0	0	0	0	0
606	IKSSENKILEKNFKG	0	0	0	0	0	0	0	0	0	0	0	149.5	0	0	0	0	0	0	0	0	0	0	0	0	0	0	0	0
607	KSSENKILEKNFKGL	0	0	0	0	0	0	0	0	0	0	0	0	0	0	0	0	0	0	0	0	0	0	0	0	0	0	0	0
608	SSENKILEKNFKGLT	0	0	0	0	0	0	0	0	0	0	0	0	0	0	0	248.25	0	0	0	152.5	0	0	0	0	0	0	0	0
609	SENKILEKNFKGLTH	0	0	0	0	0	94.75	0	0	0	0	0	0	0	0	0	0	0	0	55	0	0	0	0	0	0	240.5	73	0
610	ENKILEKNFKGLTHS	45.25	0	0	0	0	0	0	0	0	0	0	0	0	0	0	0	0	0	0	0	0	0	0	0	0	472.25	0	0
611	NKILEKNFKGLTHSA	0	0	0	0	0	0	0	0	0	0	0	0	0	0	0	0	0	0	0	0	0	0	0	0	0	205.5	0	0
612	KILEKNFKGLTHSAN	0	0	0	0	0	0	0	0	0	0	0	0	0	0	0	0	0	0	0	0	0	0	0	0	0	496.25	0	0
613	ILEKNFKGLTHSANG	0	0	0	0	0	0	0	0	0	0	0	277	0	0	0	0	0	0	0	0	53	0	0	0	0	0	0	0
614	LEKNFKGLTHSANGS	0	0	0	0	0	0	0	0	130.5	0	0	0	0	0	0	0	0	0	0	0	0	84	0	0	0	0	0	0
615	EKNFKGLTHSANGSL	40	0	0	0	0	0	0	0	0	0	0	0	0	0	0	0	0	0	0	0	0	386	0	0	0	31.75	0	0
616	KNFKGLTHSANGSLE	0	0	0	0	0	0	0	0	0	0	0	0	1052	223	81.5	0	0	0	104	0	0	1743	162.25	0	0	31.5	0	0
617	NFKGLTHSANGSLEV	44	50.5	0	0	0	0	0	0	0	0	0	0	0	382	266	444	107.5	0	0	0	342.5	1525.25	0	86.5	0	107.75	0	0
618	FKGLTHSANGSLEVS	0	0	0	0	0	0	0	0	0	0	0	0	0	0	0	0	0	0	0	0	0	1058	0	0	0	0	0	0
619	KGLTHSANGSLEVSD	0	0	94	0	217	0	143.5	0	162.5	134.5	23.5	115.5	690	232.5	232	0	206.5	0	228	0	141.5	1554.5	283.5	147	120	200	0	126
620	GLTHSANGSLEVSDI	150	73.5	411.5	0	125	1067	295	0	135	438	68	286.5	745	391.75	144	0	283.5	12.5	335	0	183.5	1279	205.75	298.5	145.5	0	16.5	109
621	LTHSANGSLEVSDIV	99	82.25	439	0	0	0	1072.5	0	0	77.5	86	152	618.5	0	0	266.5	137.75	0	87	0	144.75	438.5	0	683.5	68.25	0	0	0
622	THSANGSLEVSDIVK	1268	0	0	0	0	260.5	250.5	0	0	0	101	0	0	367.5	0	0	0	141	141.25	288	37.5	397	0	337	105	0	0	39
623	HSANGSLEVSDIVKL	60.5	0	0	0	0	0	0	0	0	0	0	0	0	661.5	0	0	0	0	0	0	0	228	0	0	0	0	0	0
624	SANGSLEVSDIVKLQ	0	0	0	0	0	0	0	0	0	0	0	0	0	0	0	0	9	0	0	0	0	506.5	0	0	0	0	0	0
625	ANGSLEVSDIVKLQV	0	0	355	0	0	0	0	0	0	0	0	92	0	0	0	0	0	0	0	168	0	116	0	248.5	0	0	0	0
626	NGSLEVSDIVKLQVQ	0	0	0	0	0	70.5	0	0	0	0	15	605.5	0	148	0	54	125.5	0	117.5	2	0	122.5	74.75	0	0	0	0	0
627	GSLEVSDIVKLQVQK	0	0	0	0	0	1237	0	0	0	0	0	0	0	0	0	0	0	0	128.5	0	0	890	0	321.75	0	0	0	0
628	SLEVSDIVKLQVQKV	28	0	0	0	0	475.5	754.5	0	28.5	428	96.5	0	0	0	0	0	0	71.5	0	0	0	0	0	217	0	26	0	105
629	LEVSDIVKLQVQKVL	0	0	128.25	0	0	0	0	0	0	0	0	0	0	0	0	0	0	0	0	0	0	0	0	0	0	0	0	0
630	EVSDIVKLQVQKVLL	37	0	0	0	0	0	0	0	0	0	0	0	0	0	0	0	0	342.5	0	0	0	0	0	274	0	100.5	111	76
631	VSDIVKLQVQKVLLI	0	0	240.5	0	0	0	224.25	0	0	0	0	0	0	0	0	0	0	42	0	395.75	0	94.5	0	262	0	0	0	391.5
632	SDIVKLQVQKVLLIK	0	0	0	0	0	0	0	0	0	0	0	0	0	0	0	0	0	0	0	0	0	0	0	0	0	0	0	0
633	DIVKLQVQKVLLIKK	1017.5	0	0	0	0	0	0	437.5	732	440.75	0	303.5	288	1298	0	599.75	103.75	0	0	483.5	431	48.5	0	0	0	3168	0	191
634	IVKLQVQKVLLIKKI	0	471	0	879.25	0	0	0	1520.5	1114.5	688	0	1246	270	0	0	1479	0	0	233.5	641.5	748.25	0	0	682.25	0	7107	0	264.25
635	VKLQVQKVLLIKKIE	0	0	0	0	0	0	0	0	0	0	0	0	0	0	0	0	0	0	0	0	0	124.5	0	0	0	0	0	0
636	KLQVQKVLLIKKIED	0	0	0	0	0	0	0	0	0	0	0	0	0	0	0	0	0	0	0	0	0	1599.5	0	0	0	0	0	0
637	LQVQKVLLIKKIEDL	0	0	0	0	0	0	0	0	0	0	0	0	0	306	0	0	0	0	0	0	0	0	0	37	0	0	0	0
638	QVQKVLLIKKIEDLR	0	0	0	0	0	0	0	0	0	0	0	0	0	63.5	0	0	0	0	0	0	0	0	0	0	0	0	0	0
639	VQKVLLIKKIEDLRK	0	0	0	0	0	0	0	0	0	0	0	0	0	1864	0	0	0	0	0	0	0	0	0	0	0	0	0	0
640	QKVLLIKKIEDLRKI	0	0	0	7.25	0	0	0	0	0	0	0	0	0	0	0	0	0	0	0	0	0	0	0	0	0	0	0	69
641	KVLLIKKIEDLRKIE	0	0	0	0	0	0	319	0	0	0	0	0	3860.75	1065.75	391	0	155	0	0	0	159	768	0	0	0	0	0	159.5
642	VLLIKKIEDLRKIEL	0	0	0	0	0	0	0	28	0	49.5	0	0	0	1641.25	0	58	0	0	0	0	86.5	458	0	0	0	30.5	0	0
643	LLIKKIEDLRKIELF	0	109.5	98	0	0	0	0	32	0	0	0	0	435.75	429	0	353.75	0	0	164.5	0	0	0	62	0	0	124.5	0	0
644	LIKKIEDLRKIELFL	62.75	81	145.75	6.25	0	0	0	0	92.5	19.5	104	0	0	0	0	324.5	0	0	236.75	0	0	0	0	233	0	0	0	0
645	IKKIEDLRKIELFLK	0	0	0	0	0	0	0	0	0	0	0	0	0	0	0	0	0	0	0	0	0	0	0	0	0	0	0	0
646	KKIEDLRKIELFLKN	0	0	0	0	0	0	0	0	0	0	0	0	0	0	0	0	0	0	0	0	0	0	0	0	0	0	0	0
647	KIEDLRKIELFLKNA	0	0	0	0	0	0	0	0	0	0	65.5	0	0	1074	0	0	0	68	0	0	0	0	0	0	0	0	0	0
648	IEDLRKIELFLKNAQ	0	190	0	0	108.25	0	1034	0	0	0	0	385	37	360	0	0	0	0	214.5	0	0	0	0	0	0	0	0	0
649	EDLRKIELFLKNAQL	171.5	0	0	0	0	0	0	0	360.5	715.5	0	0	0	0	0	0	128.5	0	0	0	0	0	0	0	0	0	166	0
650	DLRKIELFLKNAQLK	0	0	0	0	0	0	0	0	0	1178	0	0	0	0	0	0	0	0	0	0	0	0	0	0	0	0	0	0
651	LRKIELFLKNAQLKD	0	0	0	0	0	0	0	0	0	0	0	0	0	0	0	0	0	0	0	0	0	21	463	0	0	0	0	0
652	RKIELFLKNAQLKDS	0	0	0	0	0	0	0	0	0	0	0	0	0	0	0	0	0	0	0	0	0	0	0	0	0	0	0	0
653	KIELFLKNAQLKDSI	0	0	0	0	0	0	0	0	0	0	262.5	0	0	0	0	0	0	0	0	0	0	0	0	0	0	0	0	0
654	IELFLKNAQLKDSIH	0	97.5	0	0	0	0	691	0	696.5	0	0	0	388.5	552.25	0	0	0	0	0	0	39.25	0	0	0	0	0	0	0
655	ELFLKNAQLKDSIHV	0	15	0	0	0	0	0	0	402.5	0	0	164.5	0	0	0	0	0	0	0	0	0	0	0	0	0	231.5	0	0
656	LFLKNAQLKDSIHVP	0	0	0	0	0	0	0	0	0	0	0	0	0	210.5	0	0	0	0	0	0	0	142	0	0	0	0	0	0
657	FLKNAQLKDSIHVPN	0	0	0	0	0	0	0	0	0	0	0	0	0	224.5	101.5	0	0	0	0	0	0	0	0	0	0	85	0	0
658	LKNAQLKDSIHVPNI	0	0	0	0	0	0	0	0	0	0	0	186.5	0	361.5	0	0	158.75	0	0	0	0	0	0	0	0	0	0	0
659	KNAQLKDSIHVPNIY	0	0	0	0	0	0	0	0	0	0	0	206	1729	0	0	0	0	0	0	0	0	0	0	0	0	0	0	0
660	NAQLKDSIHVPNIYK	0	0	0	0	0	0	0	0	0	0	0	0	0	0	0	0	0	0	0	0	0	0	0	0	0	0	0	0
661	AQLKDSIHVPNIYKP	0	0	0	0	0	0	0	0	0	0	0	0	0	0	0	0	0	0	0	0	0	0	0	0	0	0	0	0
662	QLKDSIHVPNIYKPQ	0	103.5	0	0	0	0	0	0	0	0	0	0	0	0	0	0	0	0	0	0	0	0	0	0	0	0	0	0
663	LKDSIHVPNIYKPQN	0	0	0	0	0	0	0	0	0	0	0	0	0	0	0	0	0	0	0	0	0	12.5	0	0	0	0	0	0
664	KDSIHVPNIYKPQNK	0	0	0	0	0	0	807.5	0	0	0	0	0	0	0	0	0	0	0	0	0	0	0	0	0	0	83	0	0
665	DSIHVPNIYKPQNKP	0	0	0	0	0	0	0	0	0	0	0	0	502.5	0	0	0	0	0	217.25	0	0	0	0	83.5	141	0	0	0
666	SIHVPNIYKPQNKPE	0	0	0	0	0	0	0	0	0	0	0	0	0	0	282	0	0	0	0	0	0	0	0	0	0	0	0	0
667	IHVPNIYKPQNKPEP	0	0	0	0	0	0	0	160.5	0	0	0	0	765.5	0	0	0	0	0	0	0	0	0	0	0	0	0	0	0
668	HVPNIYKPQNKPEPY	0	0	0	0	0	0	331	0	0	0	0	0	0	0	0	0	1074.5	0	0	0	0	350	0	0	0	0	0	0
669	VPNIYKPQNKPEPYY	0	0	0	0	0	0	0	0	0	0	0	70	0	183.25	0	0	403	0	0	0	0	0	0	0	0	0	0	0
670	PNIYKPQNKPEPYYL	0	0	0	0	0	0	0	0	0	0	0	0	0	0	0	0	0	0	0	0	0	0	0	0	0	0	0	0
671	NIYKPQNKPEPYYLI	0	0	0	0	0	0	0	0	0	0	0	0	248.25	0	0	0	0	0	0	0	0	0	0	0	0	0	0	0
672	IYKPQNKPEPYYLIV	0	0	0	0	0	0	0	0	0	0	0	0	0	0	0	0	0	0	0	0	0	0	0	0	0	0	0	0
673	YKPQNKPEPYYLIVL	0	0	0	0	0	0	0	0	0	0	0	0	0	0	0	0	0	0	0	0	0	0	0	0	0	0	0	0
674	KPQNKPEPYYLIVLK	0	0	0	0	0	0	0	0	0	0	0	0	0	0	0	0	0	0	947	0	0	0	0	0	0	0	0	0
675	PQNKPEPYYLIVLKK	0	0	0	0	0	0	0	83.75	0	0	0	311	0	0	0	255	0	0	0	0	0	0	0	0	0	0	0	0
676	QNKPEPYYLIVLKKE	0	0	0	0	0	0	0	0	0	0	0	0	1384.5	0	195.75	0	0	0	0	0	0	0	0	0	0	0	0	0
677	NKPEPYYLIVLKKEV	0	0	0	0	0	0	0	0	0	0	0	0	0	0	0	0	0	0	0	1754	0	0	0	0	0	220.5	0	0
678	KPEPYYLIVLKKEVD	0	0	0	0	0	0	0	0	0	0	0	0	623.75	0	0	0	0	0	864.25	0	0	0	0	0	0	0	0	0
679	PEPYYLIVLKKEVDK	0	0	0	0	0	0	0	0	0	0	0	0	0	0	0	0	0	0	0	0	0	0	0	0	153	0	0	0
680	EPYYLIVLKKEVDKL	0	0	0	0	0	0	0	0	0	0	0	0	0	0	0	0	0	0	0	0	0	0	0	0	0	0	0	0
681	PYYLIVLKKEVDKLK	0	0	0	0	0	0	0	0	0	0	0	0	0	0	0	0	0	0	0	0	0	0	0	0	0	0	0	0
682	YYLIVLKKEVDKLKE	0	0	0	0	248.25	0	0	0	0	0	0	0	0	0	0	0	0	0	0	0	0	0	0	0	0	0	0	0
683	YLIVLKKEVDKLKEF	0	0	0	0	0	0	0	0	0	0	0	0	0	0	0	0	0	0	0	0	0	0	0	0	0	0	0	0
684	LIVLKKEVDKLKEFI	0	0	0	0	0	0	0	0	0	0	0	0	0	0	0	0	0	0	0	0	0	0	0	0	0	0	0	0
685	IVLKKEVDKLKEFIP	0	17	0	0	0	0	0	0	0	0	0	0	524	325	0	0	0	0	0	0	0	0	0	809.5	0	0	0	0
686	VLKKEVDKLKEFIPK	0	0	0	0	0	0	0	0	0	0	0	0	0	0	0	0	0	0	0	0	0	0	0	0	0	0	0	0
687	LKKEVDKLKEFIPKV	0	0	0	0	0	0	0	0	0	0	0	0	0	0	0	0	0	0	153	0	0	0	0	0	0	0	0	0
688	KKEVDKLKEFIPKVK	0	0	0	44.5	0	0	0	0	0	0	0	0	0	0	0	0	0	0	0	0	0	0	0	0	0	111.25	0	0
689	KEVDKLKEFIPKVKD	0	0	0	0	716.75	0	573.5	368.5	1311	0	363.5	0	0	0	0	0	0	180	848.25	0	382	0	333.5	774	67.75	462.75	252	707
690	EVDKLKEFIPKVKDM	53.25	141.5	0	0	190.5	64.5	0	119	1004	198.5	0	0	0	0	0	0	0	0	0	0	0	0	0	311.5	0	0	152	219
691	VDKLKEFIPKVKDML	0	0	0	0	169.5	0	0	0	0	0	0	0	0	0	0	0	0	0	125	0	0	0	0	0	0	0	0	0
692	DKLKEFIPKVKDMLK	0	0	0	0	0	0	0	0	0	0	0	0	0	0	0	0	0	0	0	0	0	0	0	0	0	0	0	0
693	KLKEFIPKVKDMLKK	0	0	0	746.25	0	0	0	107.5	382	0	0	0	0	0	0	0	0	21.25	0	0	219.5	0	0	0	0	580.25	0	0
694	LKEFIPKVKDMLKKE	0	0	0	0	0	0	482.25	0	0	0	49	0	0	159	0	0	0	0	0	0	0	0	0	0	0	0	0	0
695	KEFIPKVKDMLKKEQ	0	0	0	0	0	0	0	0	634.5	0	0	0	0	0	0	0	0	0	0	0	0	0	0	0	0	0	0	0
696	EFIPKVKDMLKKEQA	0	0	0	0	0	0	0	0	913.75	0	0	0	447.5	0	0	0	0	0	0	0	0	0	0	0	0	0	0	0
697	FIPKVKDMLKKEQAV	0	0	0	0	0	0	0	0	128	0	0	0	0	0	0	0	0	0	0	373	0	0	0	608.75	0	0	0	95.5
698	IPKVKDMLKKEQAVL	0	0	0	0	0	0	0	0	0	0	0	0	121.75	0	0	0	554.5	138	151	0	471.5	0	0	0	0	0	0	125
699	PKVKDMLKKEQAVLS	0	0	0	0	0	0	0	0	0	0	0	0	0	0	0	0	270.5	0	0	0	0	0	0	0	0	0	0	0
700	KVKDMLKKEQAVLSS	0	0	0	0	0	0	0	0	0	0	0	0	0	0	0	0	0	0	0	0	0	0	0	113.75	0	0	0	0
701	VKDMLKKEQAVLSSI	0	0	0	0	0	0	0	0	0	0	0	0	0	175	0	0	416.5	0	0	0	0	0	0	0	0	0	0	0
702	KDMLKKEQAVLSSIT	0	0	0	0	0	0	0	0	0	0	0	152.25	0	0	0	0	0	0	0	520.5	0	0	0	0	0	0	0	0
703	DMLKKEQAVLSSITQ	152	0	0	0	0	0	0	0	233	0	0	239.75	0	0	0	0	0	36.5	565	0	0	0	0	0	205	0	0	0
704	MLKKEQAVLSSITQP	0	0	0	0	0	580.25	0	0	0	19.5	0	0	91	453	0	354.75	0	0	0	533.5	0	0	0	156	0	0	0	0
705	LKKEQAVLSSITQPL	0	0	0	0	0	0	0	0	0	0	0	0	0	0	0	348.25	0	1019.5	0	0	0	0	0	0	0	0	0	0
706	KKEQAVLSSITQPLV	0	0	0	0	0	0	0	0	0	0	0	0	0	0	0	126.75	0	0	0	0	0	0	0	0	0	0	0	0
707	KEQAVLSSITQPLVA	0	0	0	0	0	0	380	0	0	0	35.5	364.75	0	0	0	349	0	0	0	0	16	0	0	0	0	0	0	0
708	EQAVLSSITQPLVAA	103	0	0	0	0	0	0	0	311	0	0	0	0	0	0	0	0	0	0	0	0	0	0	0	0	96.5	0	0
709	QAVLSSITQPLVAAS	0	0	0	0	0	0	0	0	0	0	0	0	0	0	0	0	0	0	0	0	0	0	0	0	0	0	0	0
710	AVLSSITQPLVAASE	0	0	0	0	0	0	411.5	0	242	0	0	180	2033.5	0	0	0	0	249	0	57.5	0	395.5	0	364.75	0	0	0	708
711	VLSSITQPLVAASET	0	0	65.25	0	0	139	0	197	0	0	0	130.75	0	0	0	467	0	0	0	611.5	0	0	0	0	0	234	0	703
712	LSSITQPLVAASETT	0	0	82.5	0	524.25	301.5	0	0	0	0	0	0	0	0	195.75	772.5	0	0	0	801.5	0	0	0	473.5	0	100	0	697
713	SSITQPLVAASETTE	980.5	124.5	326.25	37	1564.25	895.5	0	168.75	427	356	210	0	1023.25	0	393.5	1281.75	388.5	1442.5	769.5	599.75	165	617	825.5	0	509	328	316	1626.5
714	SITQPLVAASETTED	37	334.25	562.25	0	1041.75	1464	1964.75	232	728	724	1135	0	1910	543	323	472.5	422	280	936.5	843.25	292.5	509	1557.5	866.5	534	560	222.5	2085.75
715	ITQPLVAASETTEDG	0	0	0	0	0	0	0	40.5	184.5	0	0	0	0	0	193.25	334	333	0	793.5	0	136	0	350	0	0	177.5	0	1124.5
716	TQPLVAASETTEDGG	842.5	0	0	55.5	0	1167	0	68	0	0	0	373.75	0	0	134	143	0	324.25	1119	0	229.75	193	0	181.5	201	0	56	1092.5
717	QPLVAASETTEDGGH	0	0	170.5	33	66.75	0	0	0	0	81	146	0	460.25	474.25	365.5	604.5	229.5	0	1023	224.5	279	157.5	317.25	485.5	0	0	0	996
718	PLVAASETTEDGGHS	43.5	476.75	554.75	0	352	1485.5	1502.5	383.5	577.5	0	1194	0	412.5	228.5	369.5	680	198.75	0	2712.25	0	983.25	0	0	1148.75	0	449.75	371.5	1341.75
719	LVAASETTEDGGHST	146.5	120.5	0	0	0	0	0	168	242.75	0	0	0	147	0	164.75	964.25	414	253	607.5	247	398.75	148.5	0	1153.5	0	0	0	700
720	VAASETTEDGGHSTH	0	0	26.5	0	281	312.5	0	43.5	124	77.5	0	170.5	172	0	219.75	441	201.5	0	732.5	55	272.5	255	0	253.5	245	216	0	395
721	AASETTEDGGHSTHT	0	0	127.75	0	195.5	215	0	0	0	0	71.5	231	0	0	288.25	600.25	227	0	1074.5	101	216	182	0	277.5	151.5	227.5	0	0
722	ASETTEDGGHSTHTL	0	0	323	0	0	324.5	294.5	617.5	0	0	0	107.5	0	0	129.75	0	412	23.5	1595	601.5	213	825	594.5	1063.75	0	209.25	28.75	331.75
723	SETTEDGGHSTHTLS	0	0	0	0	54.5	726.5	0	0	422.75	104.5	0	0	0	0	0	0	0	0	569.5	356.25	183	0	133.5	319.5	0	269.5	0	280
724	ETTEDGGHSTHTLSQ	131	0	0	0	0	1406	0	0	1036	473.5	391.5	233.5	0	0	322	222.75	329.75	0	879.25	0	170.5	0	410.5	492	77	608.75	880.5	976
725	TTEDGGHSTHTLSQS	2855.5	0	0	0	0	134.5	771.25	220.5	0	19.5	0	0	1148.5	0	0	0	72	109	0	0	199	0	393	161	0	0	0	0
726	TEDGGHSTHTLSQSG	3536.75	0	0	0	0	320.5	0	0	446.5	558.25	105.5	0	0	0	0	0	0	191.5	1020.5	423	0	0	509.25	145	0	0	182	0
727	EDGGHSTHTLSQSGE	144	294	532.5	1563	354.5	1432.75	1813	122.5	1316.25	1475.25	675	1756.75	8355.25	0	668.5	244	289	416.5	951.5	0	0	263.5	1055	536	459	398.5	1025	652
728	DGGHSTHTLSQSGET	0	282.75	238	492.5	0	1115.5	0	0	0	0	243.5	0	1292.25	0	0	0	0	1498.25	1078.5	655.5	304.5	0	0	291	659.25	657.5	67	0
729	GGHSTHTLSQSGETE	0	88.5	162.5	647.25	441.5	2051	684.25	74	0	415.5	131	827.5	9987.75	1982.5	0	179	368.5	0	795.25	34.25	0	234.5	555.5	703	170	744	199	384.5
730	GHSTHTLSQSGETEV	0	0	168	809	0	2146	0	0	2144.75	222.5	0	391.5	2613.25	1916	0	0	180.5	293.75	964	0	637.5	274	0	0	66.5	661.5	34	0
731	HSTHTLSQSGETEVT	0	0	0	858.75	0	0	0	0	0	0	0	679.5	1305.25	1738.25	222	573.25	0	291.5	0	0	0	0	0	0	0	832.5	0	0
732	STHTLSQSGETEVTE	0	201	387.25	510.5	614.5	235.5	1383.25	524.75	1126.75	0	0	864.75	3921.5	2411	660	0	0	556	0	0	0	368.5	813	0	0	1449.25	0	942
733	THTLSQSGETEVTEE	1802.75	390.5	1348	690.5	857	1044	2140.75	731	1933.5	791.5	632.25	1656.5	5540.5	2791.25	522	473.75	338.5	1067.25	1717.5	0	643	175	2784.5	1455.5	539.75	2398.25	283	1813
734	HTLSQSGETEVTEET	577.25	227.5	1120	663	355	75.25	983	343	1325.75	195	0	1332.25	1626.25	2140.25	364.25	0	0	1223.5	932.5	0	199.5	0	742.5	834.5	0	1411.5	265	797.5
735	TLSQSGETEVTEETE	2931	615.5	2476.25	1657.75	1757.5	1784.5	4478.5	1402.5	2974	1363.5	1089	1540	6350	3518	965	0	372.5	2389	3120	808.5	1015	405	3472	1902.5	646	2287.25	1148	2170.25
736	LSQSGETEVTEETEE	641.5	785.5	3489.5	1063.5	1935.5	1972.5	3838.75	1874.75	3085.25	1042	1637	3958.5	6036.75	4309.75	1488	0	727.5	1292.5	3505.5	1101.5	1307.5	457	4919.5	3177.5	777	1102	1259.75	2665
737	SQSGETEVTEETEET	549.5	236.5	3099.5	624.5	1481.25	1061.5	4547.5	1166.5	2657.5	698.5	838.5	2395.25	2352.5	3453.75	1126.75	228	0	1580.5	2597.5	1008.75	721.5	508.75	3036.75	1373	271.25	499.5	548.5	1903.5
738	QSGETEVTEETEETE	803	641.5	3447.5	1120	2053	1599.5	5726.5	2338.5	3469	1230.5	1726.5	3147.25	4091.5	3692.75	1421.75	366	778	1469.5	3218.75	1218	1422	605.5	5523.5	2740	771.5	1034.75	1103.5	2588
739	SGETEVTEETEETEE	1087	852.5	3829	1257	2508	2492	7480.25	2777.5	3856.25	1477	2777.5	4879.25	6365	5406.5	1604.25	0	751.5	1814.25	4167	1990.75	2548	552	6684.5	4633.5	1555.5	1057.5	1520	3165
740	GETEVTEETEETEET	1161.5	745.5	3828	882	2332.5	4710.25	7130	2869.5	3631.5	1205.25	2178.75	4568.5	2950	4550	1664.25	652.5	0	1620.5	3235	1273	2033	790.25	6946.5	3751.75	1439.25	763.25	1558.25	3157
741	ETEVTEETEETEETV	1198	793	4243.5	1013.5	2620.5	3236.25	8373.25	2578.75	4630	1962.5	2766.25	3704	2002.5	3693.5	1599.5	0	0	3610	2650.5	2546.5	2972.5	513.25	6434	4395.75	1320	1216.5	2319	4792.75
742	TEVTEETEETEETVG	3128.5	687.25	2803.5	1154.5	1852	2405	6151.75	1926	2973.75	3129.75	1301	4337.5	1993.5	3197.5	0	563	556	1528.25	6790	1680	1861	651.5	5024.25	2263.75	734.5	1662.5	1134.25	2268.5
743	EVTEETEETEETVGH	891.5	1330.5	2041.5	759	2460	2467.5	6275.75	2159	4849	1704.25	2158	3460.5	2658.5	2884	705.5	830.25	780.75	3094.5	1414	1685.5	2977	420.5	4530.5	4159	1167	1033	1401.5	3444.25
744	VTEETEETEETVGHT	273.25	3824.5	1613	616.5	1083.75	2402.5	9074.75	2505.5	1985.75	758.75	2048.5	2211	1664.75	2553.25	0	561.5	0	1284.75	7386.5	4822.25	2492	681	4835.5	3461.25	708	860	879.5	2376
745	TEETEETEETVGHTT	4052	584	1124.75	987.25	1319	1734	7214	859	1304.25	1625.5	1352.25	2858	1233	3587.75	0	0	820.25	1112.75	4876.25	2399	1166.25	283	3927.5	2315	907	359	1185	1833
746	EETEETEETVGHTTT	425	427.5	661.5	603	993	1842.75	2878	1030	1496.5	916	1591.75	2202.25	1987	2618.25	921	188.75	0	1225.5	0	1904.5	914.5	861.5	3500.5	2738.75	1383.5	483.5	1354.5	2729.5
747	ETEETEETVGHTTTV	605.5	482	200.5	179	946	1621.5	2811	630.25	2243.75	923	1014	1361.75	631.25	2122.75	556.5	0	0	1246	193.5	2092.25	883	0	1860.5	3122.5	552	442.25	1321.5	3105
748	TEETEETVGHTTTVT	3610.5	102	0	226.5	351	1092.75	4408.5	0	0	848.5	293	746	0	0	0	0	0	766.5	3708.5	2956.75	512	152	1613.5	840.5	0	0	459	959.75
749	EETEETVGHTTTVTI	218.5	0	0	298	342	1156.5	621.25	104.5	0	465	406.5	745.75	0	1364.25	222.5	0	0	340.75	0	1802.5	191.5	390	1501.75	2099.75	0	0	926.5	1339
750	ETEETVGHTTTVTIT	192	0	0	0	0	993.75	492	296.5	0	484	477	0	0	0	0	0	0	558.5	81	3233	0	0	132.75	2126.5	0	0	568.5	1898
751	TEETVGHTTTVTITL	3544.75	123	0	40	0	550.25	1978	0	332	0	0	0	0	0	0	0	0	584	1557	2342.75	0	0	241.25	443.75	0	0	0	0
752	EETVGHTTTVTITLP	0	0	0	0	0	369	0	0	392	319.5	0	0	0	346.25	0	0	0	0	0	0	0	0	0	0	0	0	226.5	0
753	ETVGHTTTVTITLPP	0	0	0	0	0	0	0	0	0	0	0	0	0	0	0	0	0	0	0	0	0	16.5	0	0	0	0	0	0
754	TVGHTTTVTITLPPT	176.5	0	0	0	0	0	181	36.5	0	178.5	0	0	1456	0	0	0	0	204	0	0	42.5	0	0	632.75	0	197.5	0	189
755	VGHTTTVTITLPPTQ	0	59	0	0	0	289.5	0	0	0	0	0	0	0	333.25	380	206	353.25	0	259.5	0	0	54	632.25	1056.5	0	191	0	0
756	GHTTTVTITLPPTQP	0	0	88.5	30	0	3592.5	575	17	0	82	111.5	0	267.5	412.25	190	666.5	570	86	433.5	1525.5	82	404.5	606	696.5	91	559.5	0	123
757	HTTTVTITLPPTQPS	0	0	0	0	0	0	0	0	0	0	0	276.5	0	0	0	0	0	0	0	0	103	0	0	303.5	0	353	0	0
758	TTTVTITLPPTQPSP	0	0	0	0	0	0	0	0	0	0	0	0	0	0	0	143.5	0	0	0	0	0	0	0	344.5	83.75	0	0	0
759	TTVTITLPPTQPSPP	0	0	0	0	39.5	0	0	0	0	0	0	0	0	0	159.25	0	0	0	0	102.5	182.25	110.5	0	302.5	0	0	0	0
760	TVTITLPPTQPSPPK	0	0	0	0	0	0	0	0	0	0	0	0	0	0	0	209.5	0	72.5	0	0	0	0	0	0	0	194.25	0	0
761	VTITLPPTQPSPPKE	0	0	0	0	0	0	0	0	0	0	0	0	0	0	139	0	0	180	0	473.5	0	0	0	245	168.5	490.75	0	0
762	TITLPPTQPSPPKEV	0	0	0	0	0	0	0	859.75	0	0	0	731.75	0	0	0	0	437	168.5	0	0	0	0	0	359.75	30.5	601.75	0	0
763	ITLPPTQPSPPKEVK	0	0	0	0	0	0	0	730	0	0	0	0	0	0	0	324.75	0	0	0	0	0	0	0	275.5	0	199	0	0
764	TLPPTQPSPPKEVKV	0	0	0	0	0	0	0	479.5	0	0	0	669.75	375.25	0	0	0	186.5	387	0	93.5	0	0	0	0	0	600	0	0
765	LPPTQPSPPKEVKVV	0	329.5	0	0	0	0	0	1021	0	0	0	600.5	413.5	0	0	232.5	0	92	0	0	0	0	0	260	0	786.75	0	0
766	PPTQPSPPKEVKVVE	0	0	0	0	0	0	0	244	0	0	0	664.25	981.25	173.25	0	0	191	158.75	0	141	105	0	0	432.75	112.75	540	0	0
767	PTQPSPPKEVKVVEN	100.5	0	0	0	0	0	0	0	0	0	0	527	0	0	0	0	268.5	0	152.5	0	0	0	0	0	0	0	0	171
768	TQPSPPKEVKVVENS	269.25	0	0	0	0	0	0	0	0	45	0	0	0	0	0	0	0	254	0	0	0	0	0	138	0	0	0	0
769	QPSPPKEVKVVENSI	0	0	0	0	0	0	0	0	0	0	0	304	0	0	0	0	0	0	0	0	0	0	0	0	0	0	0	0
770	PSPPKEVKVVENSIE	0	0	248.25	0	234.25	0	533.5	0	185.5	0	0	0	4159.5	383	151.5	0	0	0	593.75	488	102	292.5	0	0	0	0	0	0
771	SPPKEVKVVENSIEH	0	0	24	122.5	0	0	0	0	0	0	491.75	0	584	459	0	0	0	0	0	0	0	0	0	0	0	0	0	97.5
772	PPKEVKVVENSIEHK	0	0	0	0	0	0	0	0	0	0	0	0	130.25	0	0	87.5	0	0	0	0	0	0	0	0	0	0	0	0
773	PKEVKVVENSIEHKS	0	0	0	0	0	187.5	0	0	0	0	0	0	0	0	0	0	0	0	306.5	0	0	0	0	0	0	0	0	0
774	KEVKVVENSIEHKSN	0	0	0	0	0	0	0	0	0	215.5	0	82	0	0	410.25	0	0	0	0	0	0	0	359.75	0	0	0	0	301
775	EVKVVENSIEHKSND	192	0	245	62.5	471	121.5	333.25	0	1769.75	553.5	0	0	854.25	0	0	0	0	407.5	354.5	294	86.5	0	0	500	59	355.5	0	269.5
776	VKVVENSIEHKSNDN	0	0	107.5	0	134.5	0	0	0	0	0	0	599	0	233	0	302	0	0	210.75	0	0	0	174.25	0	0	0	0	5
777	KVVENSIEHKSNDNS	0	0	0	0	23	0	0	0	0	0	0	0	639	0	0	0	0	217	447.5	0	0	0	95.5	0	0	44.5	0	0
778	VVENSIEHKSNDNSQ	0	0	189.5	58	267	0	832.5	109.5	230	100	247.5	0	1125.5	0	0	0	191.5	554.5	1852.25	0	0	47.5	498.5	1231	89.5	0	0	235.5
779	VENSIEHKSNDNSQA	0	37.5	0	0	0	179.25	1048.75	60.5	1003	182.5	0	0	4099.5	0	0	0	0	0	922.5	282.5	0	0	0	0	0	43.5	51	0
780	ENSIEHKSNDNSQAL	152	0	0	0	0	1184.75	0	21	1781	399	273.5	0	1719	403	0	0	378.5	0	333	1418.5	0	0	0	0	0	217.5	233	0
781	NSIEHKSNDNSQALT	0	0	0	0	65	0	283	0	0	0	0	0	1966	0	0	0	0	0	136.5	3279	0	0	0	0	0	0	0	0
782	SIEHKSNDNSQALTK	0	0	0	0	78.5	0	1005.25	0	0	0	0	0	0	0	0	0	0	0	0	0	0	0	0	0	0	0	0	0
783	IEHKSNDNSQALTKT	0	0	305.5	0	0	0	1117	53	0	0	0	16	0	0	0	0	0	0	0	307	0	0	0	0	0	0	0	0
784	EHKSNDNSQALTKTV	165	0	0	0	0	0	0	0	1552	0	0	0	0	0	0	0	0	0	0	463.75	0	0	0	0	0	89	155.5	0
785	HKSNDNSQALTKTVY	0	0	0	0	0	0	0	0	0	0	0	0	0	0	0	0	0	0	0	0	0	39	0	0	0	140.5	0	0
786	KSNDNSQALTKTVYL	0	0	0	0	0	0	0	0	0	0	0	0	0	0	0	0	0	0	0	0	0	0	0	0	0	0	0	0
787	SNDNSQALTKTVYLK	0	0	0	43	0	0	0	0	0	0	0	0	0	0	0	0	0	0	0	0	0	0	0	0	0	418.25	0	0
788	NDNSQALTKTVYLKK	0	0	190.25	0	0	0	0	1917.75	0	0	0	0	643.5	0	0	0	0	0	0	0	0	18.75	0	0	0	5715.5	0	0
789	DNSQALTKTVYLKKL	0	0	0	0	0	0	0	3125.5	0	0	0	1181	1882.25	0	0	0	0	0	0	0	0	0	0	0	0	4126.25	0	0
790	NSQALTKTVYLKKLD	0	0	0	0	0	0	0	0	0	0	0	0	0	0	0	0	0	0	0	0	0	0	0	0	0	94.5	0	0
791	SQALTKTVYLKKLDE	0	0	0	0	0	0	0	0	0	0	0	0	0	0	0	0	0	0	0	0	0	0	0	0	0	0	0	0
792	QALTKTVYLKKLDEF	0	0	0	0	0	0	0	84.5	0	0	72.5	0	0	0	195.5	95.25	0	0	0	0	0	0	0	0	0	0	0	0
793	ALTKTVYLKKLDEFL	0	0	0	0	0	0	0	190	0	0	0	0	0	0	0	0	0	0	0	0	0	0	0	0	0	0	0	0
794	LTKTVYLKKLDEFLT	0	0	0	0	0	0	0	0	0	0	0	319.5	0	0	0	0	0	0	0	0	0	0	0	0	0	0	0	0
795	TKTVYLKKLDEFLTK	0	0	0	0	0	0	0	188	0	0	0	0	0	0	0	0	0	404	0	0	0	0	0	0	0	0	0	0
796	KTVYLKKLDEFLTKS	0	0	0	0	0	0	0	0	0	0	0	0	0	0	0	0	0	0	0	0	0	0	0	0	0	0	0	0
797	TVYLKKLDEFLTKSY	0	0	0	0	0	0	0	396	0	0	0	181.25	0	0	0	0	0	0	0	0	0	0	0	0	0	0	0	0
798	VYLKKLDEFLTKSYI	0	0	0	0	0	0	0	189	0	0	0	0	0	0	0	0	0	0	0	0	0	0	0	0	0	0	0	0
799	YLKKLDEFLTKSYIC	0	0	0	0	0	0	0	0	0	0	0	0	0	0	0	0	0	0	0	0	0	0	0	0	0	0	0	0
800	LKKLDEFLTKSYICH	0	0	0	0	0	0	0	0	0	0	0	0	0	0	0	0	0	0	0	0	0	0	0	0	0	0	0	0
801	KKLDEFLTKSYICHK	0	0	406	0	0	0	0	0	0	0	0	0	0	0	0	0	0	0	0	0	0	0	0	0	0	0	0	0
802	KLDEFLTKSYICHKY	0	0	0	0	0	0	0	0	0	0	49.5	0	0	0	0	0	0	0	0	0	0	0	0	0	0	0	0	0
803	LDEFLTKSYICHKYI	0	0	192.75	0	0	0	174	0	0	0	0	0	0	0	0	0	0	0	0	448.25	0	0	0	0	0	0	0	0
804	DEFLTKSYICHKYIL	140.25	0	0	0	0	359	0	0	0	0	0	0	0	0	0	0	0	0	467.5	0	0	0	0	0	0	0	0	0
805	EFLTKSYICHKYILV	0	0	0	0	0	0	0	0	407.5	0	0	0	0	0	0	0	0	0	0	0	0	0	0	0	0	0	0	0
806	FLTKSYICHKYILVS	0	0	0	0	0	0	0	0	0	0	0	0	0	0	0	0	0	0	0	0	0	0	0	0	0	0	0	0
807	LTKSYICHKYILVSN	0	0	0	0	0	0	0	0	0	0	0	0	380.5	0	0	0	0	0	0	0	0	0	0	0	91.5	0	0	0
808	TKSYICHKYILVSNS	0	0	0	0	0	0	0	0	0	0	0	0	0	0	0	0	0	0	0	0	0	0	0	0	0	0	0	0
809	KSYICHKYILVSNSS	0	0	0	0	0	0	0	0	0	0	0	136	0	0	0	0	0	0	0	0	0	0	0	0	0	0	0	0
810	SYICHKYILVSNSSM	0	0	0	0	0	0	0	0	0	0	0	0	0	0	0	0	0	0	0	0	0	0	0	0	0	0	0	0
811	YICHKYILVSNSSMD	0	0	0	0	0	0	0	0	0	0	0	199.75	0	0	0	0	562	0	0	0	0	0	0	0	0	0	0	0
812	ICHKYILVSNSSMDQ	0	0	0	0	0	0	0	0	0	0	0	450	1052.5	0	0	0	534.75	0	0	0	0	0	0	0	0	0	0	0
813	CHKYILVSNSSMDQK	0	0	0	0	0	0	0	0	0	0	0	0	0	0	0	0	0	0	0	0	0	0	0	0	0	0	0	0
814	HKYILVSNSSMDQKL	0	0	0	0	0	0	0	0	0	0	0	0	0	0	0	0	0	0	0	0	0	0	0	0	0	0	0	0
815	KYILVSNSSMDQKLL	0	0	0	0	0	0	0	0	0	0	0	0	0	0	0	0	0	0	0	0	0	0	0	0	0	0	0	0
816	YILVSNSSMDQKLLE	0	0	0	0	0	0	0	0	0	0	0	0	399	0	0	0	0	0	0	0	0	0	0	0	0	0	0	0
817	ILVSNSSMDQKLLEV	0	0	0	0	0	0	0	0	0	0	0	0	0	0	0	0	0	0	0	0	235	0	0	0	0	0	0	0
818	LVSNSSMDQKLLEVY	19.25	71.5	83.5	0	193.5	0	0	0	0	0	0	68	0	0	0	0	0	0	0	0	0	0	0	216	0	0	0	0
819	VSNSSMDQKLLEVYN	0	0	115	0	0	0	0	0	0	0	0	140	243	178	0	0	0	0	270	0	0	0	117.5	0	0	0	0	0
820	SNSSMDQKLLEVYNL	0	0	0	289.25	0	0	1193	0	0	0	0	0	77.5	0	0	0	0	0	167	0	0	0	0	0	0	0	0	0
821	NSSMDQKLLEVYNLT	0	0	0	0	0	0	0	0	0	0	0	0	0	0	0	62	0	0	0	2321.5	80	0	0	0	0	0	0	0
822	SSMDQKLLEVYNLTP	0	0	0	0	0	0	0	0	0	0	0	0	0	0	0	0	0	0	118	0	0	0	0	0	0	0	45	0
823	SMDQKLLEVYNLTPE	0	0	0	0	174	0	231	0	0	138.5	0	0	0	0	0	106	0	0	0	0	0	299.5	0	0	0	0	0	0
824	MDQKLLEVYNLTPEE	1364.25	0	777.5	0	987.75	652	1389.25	0	322.5	661.5	506.25	186	4080.5	0	207.5	296.5	0	1342	672.5	724	223.25	0	1038	203.25	277.5	0	365	259.5
825	DQKLLEVYNLTPEEE	677.5	665	1073.25	319.5	1508.75	1127	3017.25	347	1384.25	1039.75	1629	1184.5	3816	2150.5	1618.75	265.5	1938	732.75	1401.75	1033	515.5	89.5	2657	1803.5	1976.5	399.5	651.5	1736
826	QKLLEVYNLTPEEEN	527.5	520.25	407.5	152	379	440	0	253	1216.5	469	0	884.25	973.75	3406.75	962	584.5	1564.5	399.75	267	200	188.5	227.25	866.5	1076	476.5	795	0	1317.5
827	KLLEVYNLTPEEENE	977	704	1213.5	498	1549	1180.5	1804.25	701	2099.5	1022	1845.5	2170	2828	4342	1781.5	550	1886.5	772	1228	1260.25	948.5	219	3358.25	2511.25	1951	761	818	1700
828	LLEVYNLTPEEENEL	974.75	898.25	1309	352.25	715.5	907.5	963.5	881	1433.5	716.25	1165.5	1148.5	1138.5	4186	1220.75	700	1282.5	663	1217.75	453.5	274	0	1600.75	2234.5	1141.5	809.5	414.5	970
829	LEVYNLTPEEENELK	341.5	348.25	875.25	0	0	199.5	0	233.5	0	0	681.5	152	0	1805.25	191.5	0	0	388.5	0	0	0	0	0	582.5	176.5	0	93	0
830	EVYNLTPEEENELKS	261	92	463.5	0	0	106	254	179.5	1498	294.25	0	286.5	0	761	115	0	0	741	0	0	0	0	0	678.75	311.5	434.25	327	193
831	VYNLTPEEENELKSC	0	0	0	0	327	0	0	0	185	0	0	0	0	694	0	0	135.5	0	0	0	0	0	0	0	0	67.5	0	611.5
832	YNLTPEEENELKSCD	509	290	536.5	194.5	986.5	410	432	156	748.5	175.5	540.5	0	1065.5	657.25	340	78.25	549.25	677	1509	180.5	140	181.5	1525.25	188.5	331.5	655	216	780.5
833	NLTPEEENELKSCDP	275.5	479	1052	175.5	439.5	844	0	0	585	297.5	147	239.5	212	621.5	263.5	0	0	577.75	1362.25	1616.75	412.5	262.5	1767.25	372	223.5	447.25	163	614.5
834	LTPEEENELKSCDPL	336.5	672	326.5	167	279	0	0	65.75	456	0	0	314	119	460.5	139	0	312.5	178	0	0	140.75	128.5	1246.5	797.5	0	139.5	119.75	459
835	TPEEENELKSCDPLD	5604.75	847	1202.75	899	1086.5	1525.25	2609	466	1468.5	1688	1161.5	893	1325	1250.25	591	580.5	720	735	2617.5	1879	1244.5	69.75	4348	6831.75	636	797	1364.75	1770.25
836	PEEENELKSCDPLDL	660.5	1798	1645	583.5	1406.25	2284	4800.5	761	2359.5	879.5	2099.75	617	0	991.75	473	681	795.25	798	7037	1629	734.5	1059.5	2712.5	2921.5	1113	893.5	438.25	2072.5
837	EEENELKSCDPLDLL	325.75	532	312.5	404.5	762.25	1377	0	144.5	2034.75	1421	1155	532.5	0	701.25	346.75	329.25	0	340	0	976	0	197.25	952	3583.25	405.5	764.5	1000.5	1528.75
838	EENELKSCDPLDLLF	225	161	538	149	273.5	756.5	0	69.5	2026	1119.75	670.5	605.5	414	333	162.25	539.5	0	176	344.5	0	0	0	445.75	2006	0	495.5	612.75	0
839	ENELKSCDPLDLLFN	266.5	111.5	213.5	38	430	1099.5	0	4	2240	976.25	360	366.25	93.5	0	30	161	200.5	120.5	0	0	0	0	0	3074.25	0	281	127	0
840	NELKSCDPLDLLFNI	0	0	194.5	0	0	0	0	0	0	0	0	439.75	0	352	0	0	0	59.75	117	0	0	0	0	0	0	0	0	0
841	ELKSCDPLDLLFNIQ	72.5	74.5	0	0	0	0	204.5	0	256.5	48.25	0	0	0	552.5	155	74.5	116.25	147	0	0	0	0	0	74.5	0	0	0	0
842	LKSCDPLDLLFNIQN	0	134	0	0	0	0	0	0	0	0	0	0	0	1175.5	0	0	436	0	99	0	0	251.5	0	0	0	0	0	0
843	KSCDPLDLLFNIQNN	0	0	0	84.25	0	0	0	0	0	0	0	0	0	1309	0	0	926.75	0	0	0	0	1278.5	0	0	0	0	0	0
844	SCDPLDLLFNIQNNI	276	0	201	0	0	0	0	65	0	49.5	0	346.5	461	1132.5	0	444	0	0	103	0	0	0	260.75	0	0	0	0	0
845	CDPLDLLFNIQNNIP	105.5	204.5	427.5	90	0	0	0	147.5	0	103.75	53	163.75	573.75	1363	288.25	238.75	0	0	437	0	0	188	0	0	0	0	0	0
846	DPLDLLFNIQNNIPA	175.5	511.5	0	0	138.25	0	0	0	0	0	0	0	1342	259	199.5	0	0	0	175	0	0	0	453.25	0	0	0	0	0
847	PLDLLFNIQNNIPAM	0	366.5	374.5	0	358.75	790.5	1892.5	59	249	145.5	651.5	162	0	1155.5	399	274.75	0	0	1723	0	0	0	401.25	536	0	0	0	576.25
848	LDLLFNIQNNIPAMY	56.5	236	314	39	151	46.5	0	0	0	0	0	647.25	823	0	320	401.5	0	0	0	0	0	0	0	129.5	0	0	0	14
849	DLLFNIQNNIPAMYS	122.5	315.5	0	36.5	0	0	0	0	0	0	0	98.5	872.75	738	533.5	442.5	0	0	449	0	0	0	0	188	116.5	0	0	0
850	LLFNIQNNIPAMYSL	65.25	267.5	0	0	0	0	0	0	0	0	0	177.5	0	625	501	230	467	0	440.5	0	0	0	0	155	0	0	0	0
851	LFNIQNNIPAMYSLY	52	181.25	256	0	0	0	224	0	0	0	0	0	1140.75	950.25	269.5	569.5	169	0	0	0	0	0	132	215	0	0	0	0
852	FNIQNNIPAMYSLYD	253.5	306	915.5	64	440	512.5	556.5	338	567	313.75	204.5	848	3810.25	594.25	534.5	672	774.5	0	2101.5	145.5	415	231.25	679.25	657	0	574	118	186.5
853	NIQNNIPAMYSLYDS	90	207.5	224.5	0	51	177.5	60.5	98	0	68	0	382.5	1746.5	593.5	0	146.25	719.5	27	1986.5	0	218	0	248.75	146	0	0	55	0
854	IQNNIPAMYSLYDSM	0	155	154	0	0	108.5	212.25	0	27	156.5	0	323.5	1886	1774.25	422.25	0	464.5	20.5	944	0	206	173.25	224.5	236.5	0	110	0	0
855	QNNIPAMYSLYDSMN	0	0	233	0	129.5	61	0	51	107.5	366.5	31.5	554	0	1618	354	320.75	466	69.5	658.5	0	273.5	344	0	384	136.5	0	16.75	0
856	NNIPAMYSLYDSMNN	0	0	597.5	0	0	645.5	260	0	0	0	0	301.5	813.5	0	0	0	713.5	0	1171.25	0	193	1313.25	434.75	411.5	0	151.5	10	0
857	NIPAMYSLYDSMNND	193.5	159.5	1126.5	0	786	421	332.5	103	1077.5	0	315.5	1912.75	3169.5	1890	1053	609	718.5	0	1928.25	513.25	325.5	223	678	411	115.75	532.5	206	0
858	IPAMYSLYDSMNNDL	175	459	393.25	21	0	350.5	0	0	185.25	0	196.5	940.5	2377.75	0	0	210.75	0	277.5	1024.25	229.5	758	12	315.5	391	0	0	0	0
859	PAMYSLYDSMNNDLQ	53	0	482.75	24.25	0	101.5	446	0	126.5	0	65.5	459.5	0	797.25	454	429	386.5	0	284	0	0	0	0	246.5	0	252.5	168.25	0
860	AMYSLYDSMNNDLQH	0	42.5	309.5	143	149.5	225.5	765	0	0	0	21.5	412.5	2398	1152	230	330	0	0	864.5	0	0	18.5	517.75	226.5	0	0	1556.75	0
861	MYSLYDSMNNDLQHL	0	0	0	0	0	976.5	89	0	0	176	0	0	1963	0	0	23	137.5	0	560.5	70.5	0	0	468	83.5	0	0	809.25	0
862	YSLYDSMNNDLQHLF	0	0	212.5	0	0	0	0	51	0	0	0	553	2204	834.5	316	0	0	0	607	0	0	0	0	0	0	121.25	243.5	7
863	SLYDSMNNDLQHLFF	124.25	154.5	0	0	0	0	1145.75	126	408.5	203.25	153.5	755.75	1322	618	0	904	403.75	0	259.5	0	0	0	160.5	0	0	156	196.5	29
864	LYDSMNNDLQHLFFE	383.25	853.5	1662	96	776.75	352	2237	355	1935.5	279.5	1004	1939.75	6196.5	4059.25	1272.25	1030.5	1887.25	160	781	279	178.5	0	1051	462.25	0	1140.25	596.5	358
865	YDSMNNDLQHLFFEL	177.5	292.5	979.75	0	0	0	734.5	303	1132	211.5	389.25	681	0	772	300.5	532	413.5	154	884	0	102	0	612	355.5	0	1127.5	228	66
866	DSMNNDLQHLFFELY	749.5	466.25	1737.5	0	573.75	744.5	915.5	294.5	956.25	162.5	500.25	1303.25	1437.5	1279.25	634.5	886.75	1014.25	842.5	2549.75	0	360	51	332.5	581.25	533.5	689.75	275.75	94.5
867	SMNNDLQHLFFELYQ	95.5	174.75	485.5	0	0	138.5	620	42.5	301	72.5	21.75	673.5	965.75	1377	703.5	1069	895	27	1493	0	79.25	87.5	652	0	0	125.25	76	0
868	MNNDLQHLFFELYQK	0	0	0	0	0	423	0	0	0	0	0	65.5	0	0	0	0	0	0	0	0	0	0	0	154.5	0	0	0	0
869	NNDLQHLFFELYQKE	0	87	628.25	0	842.5	90.75	582	251.5	0	167	361.5	843.5	5360.75	481.5	308	0	0	20	414.5	208	93.5	0	306.5	201.5	0	141	166	56.5
870	NDLQHLFFELYQKEM	56.5	28.5	647	10.25	241.5	49.75	367.25	98.5	0	204.5	56.5	234.5	289.75	774	165	0	0	0	751	0	137	0	416	206	0	11	63.5	119.5
871	DLQHLFFELYQKEMI	155.75	35.5	0	9	169	50.5	0	0	0	237.5	0	608.75	0	425	0	0	0	36.25	1069	0	107.5	0	139.5	531	90.5	0	43.5	0
872	LQHLFFELYQKEMIY	108	254	237.5	20	342.5	103	167.75	94.5	116	201.5	0	587.5	640	1118.75	0	697.75	536.5	0	435	0	123.75	0	62.5	119.75	0	0	28.5	0
873	QHLFFELYQKEMIYY	0	169.5	214.5	42.5	509.5	226.25	267	119	191	344.5	125	1177.75	2518.75	1355	357.5	1037.5	1126	0	666.5	80.5	136.5	0	0	0	0	0	78.75	22.5
874	HLFFELYQKEMIYYL	0	151.5	0	0	0	118.25	0	134.75	0	166.5	0	349.5	1380.25	652.5	170.5	468.25	343.25	0	0	0	68	0	0	232	0	0	25	0
875	LFFELYQKEMIYYLH	0	146.75	0	6.25	477.5	0	237.75	36.5	0	142	0	286	590.75	1788.5	0	676	248	0	0	0	59.5	0	0	124.5	41	0	42.5	0
876	FFELYQKEMIYYLHK	0	0	0	0	0	0	0	5.25	0	0	0	0	0	0	0	0	0	0	0	0	0	0	0	158.5	0	0	0	0
877	FELYQKEMIYYLHKL	0	0	0	0	0	0	0	0	0	0	0	0	0	0	0	0	0	0	157.5	0	69	0	0	234	0	0	0	0
878	ELYQKEMIYYLHKLK	17.5	0	0	0	0	0	0	0	0	0	0	0	0	0	0	0	0	0	0	0	0	0	0	0	0	0	0	0
879	LYQKEMIYYLHKLKE	0	0	0	0	462.25	0	702.75	0	0	0	0	0	0	0	79.75	0	0	0	0	0	0	0	406.5	0	0	0	57	0
880	YQKEMIYYLHKLKEE	0	30.25	0	0	801.5	78.5	1000.5	0	0	0	1104.5	429.5	1785.25	8.5	324	0	256	0	0	0	54	0	0	0	199	0	171	124.5
881	QKEMIYYLHKLKEEN	0	0	0	0	222.5	0	0	26.5	0	0	0	66	0	666.5	207	0	304	0	0	0	0	0	0	0	0	0	0	277
882	KEMIYYLHKLKEENH	0	0	0	0	0	0	0	0	1543.5	0	353	0	0	0	217.5	0	30.5	0	0	0	0	0	0	59.5	114	153	0	181
883	EMIYYLHKLKEENHI	383.25	0	0	0	0	0	0	0	641.25	0	291.75	0	0	271.5	0	0	0	0	0	0	0	0	0	0	105.5	0	200	0
884	MIYYLHKLKEENHIK	0	0	0	0	0	0	0	0	0	0	0	0	0	0	0	0	0	0	0	0	0	0	0	0	0	0	0	0
885	IYYLHKLKEENHIKK	0	0	0	0	0	0	0	0	0	0	0	0	0	0	0	0	0	0	0	0	0	0	0	0	0	0	0	0
886	YYLHKLKEENHIKKL	0	0	0	0	0	0	0	0	0	0	0	0	0	0	0	0	0	0	0	0	0	0	0	0	0	0	0	0
887	YLHKLKEENHIKKLL	0	0	0	0	0	0	0	0	0	0	0	0	0	0	0	0	0	0	0	0	0	0	0	0	0	0	0	0
888	LHKLKEENHIKKLLE	0	0	0	0	0	0	0	0	0	0	0	0	0	0	0	0	0	0	0	0	0	0	0	144	0	0	0	0
889	HKLKEENHIKKLLEE	0	0	0	0	244.5	183.5	0	0	0	0	663	167.5	2436.5	0	229.75	0	0	0	0	0	0	0	394	0	0	0	0	0
890	KLKEENHIKKLLEEQ	0	92	0	0	0	0	0	0	0	0	0	0	0	0	0	0	0	0	0	0	0	0	0	0	0	0	0	0
891	LKEENHIKKLLEEQK	0	0	0	0	0	0	0	0	0	0	0	0	0	0	0	0	0	0	0	0	0	0	0	0	0	0	0	0
892	KEENHIKKLLEEQKQ	0	0	0	0	284.5	270.75	650.75	0	0	0	265.5	0	0	0	0	0	0	0	0	0	0	0	0	0	0	77.75	270.5	0
893	EENHIKKLLEEQKQI	0	0	0	0	0	0	0	0	0	0	0	0	0	0	0	0	0	0	0	0	0	0	0	363.5	0	78.5	107	0
894	ENHIKKLLEEQKQIT	0	0	0	0	0	0	0	0	0	0	0	0	0	0	0	0	0	0	0	120	0	0	0	0	0	0	0	0
895	NHIKKLLEEQKQITG	0	0	0	0	0	0	0	0	0	0	0	14.5	0	0	0	0	0	0	0	0	0	0	0	0	0	0	0	0
896	HIKKLLEEQKQITGT	0	0	0	0	0	0	0	0	0	0	0	0	0	0	0	0	0	0	0	0	0	37.5	537.5	0	0	0	0	0
897	IKKLLEEQKQITGTS	0	15	0	0	0	0	0	0	0	0	0	0	0	0	0	0	0	0	0	0	0	0	0	0	0	0	0	0
898	KKLLEEQKQITGTSS	0	0	0	0	0	0	0	0	0	0	0	0	0	0	0	0	0	0	0	0	0	0	0	0	0	0	0	0
899	KLLEEQKQITGTSST	0	0	0	0	0	0	0	0	0	0	0	153.5	0	0	0	0	0	0	0	0	0	0	0	0	0	0	117.25	0
900	LLEEQKQITGTSSTS	0	93.5	0	0	0	132	675	104	0	0	0	0	0	0	0	455.5	0	0	0	0	0	0	0	298	30.5	0	0	0
901	LEEQKQITGTSSTSS	0	28	129	0	0	0	0	0	0	0	0	264.75	181.5	424	0	0	0	0	0	0	0	0	0	0	0	0	0	0
902	EEQKQITGTSSTSSP	25	0	0	0	0	0	0	0	184	0	0	0	0	0	0	0	0	0	0	0	0	0	0	411	0	0	242	0
903	EQKQITGTSSTSSPG	0	0	0	0	0	0	0	0	0	0	0	0	0	0	0	0	0	0	0	0	0	0	0	0	0	0	0	0
904	QKQITGTSSTSSPGN	0	0	0	0	0	0	0	0	0	0	0	0	0	0	397.25	0	0	0	0	0	0	0	0	0	0	0	0	0
905	KQITGTSSTSSPGNT	0	0	0	0	0	0	0	0	0	0	0	0	55	0	497	853	0	0	0	0	0	0	0	0	0	0	0	0
906	QITGTSSTSSPGNTT	0	0	0	0	0	0	113.5	0	0	0	0	2155.5	0	0	586.5	1001	1390.75	0	0	296	4581.25	0	0	0	20.5	0	0	0
907	ITGTSSTSSPGNTTV	0	0	0	0	0	0	0	241	0	0	0	0	0	0	712.5	384.5	616.5	0	0	0	2576.25	0	0	152	0	0	0	0
908	TGTSSTSSPGNTTVN	0	0	0	96	661.5	878	0	0	2855.25	55	665.5	1731.5	493.25	0	0	718.5	0	956	0	2752	2597.5	0	1538.5	1963.75	311.5	0	81	44.5
909	GTSSTSSPGNTTVNT	268	86	0	0	1986.25	904.75	0	0	1916.5	0	298.5	2141.5	611.5	0	0	813	0	0	1180.5	0	3585.5	0	739.5	148.5	0	0	0	194.5
910	TSSTSSPGNTTVNTA	1295.25	0	0	0	305	0	0	0	1368.5	0	475.5	1346.5	395	0	0	211.5	0	436.5	0	0	1714.5	0	386.25	0	0	0	24	172.5
911	SSTSSPGNTTVNTAQ	0	0	0	0	438.25	0	0	0	1195.5	0	171	2786	509.25	0	0	0	0	46.5	0	0	1170.25	0	0	0	0	0	0	0
912	STSSPGNTTVNTAQS	0	0	0	9.75	326	0	0	0	1409.5	0	0	1647.25	1678.5	0	0	0	919	0	0	0	2028	312.5	0	159	0	0	0	49.75
913	TSSPGNTTVNTAQSA	897.25	0	0	0	0	106	0	0	0	0	141.5	1148.25	1071	0	0	0	564.75	171	0	0	1671.5	0	0	0	160.25	0	0	56.5
914	SSPGNTTVNTAQSAT	0	0	0	0	121.5	0	0	0	0	108.25	0	2118.5	803	0	0	0	0	218	0	0	1448	0	0	0	0	0	78.75	148.5
915	SPGNTTVNTAQSATH	0	0	0	122	0	0	0	0	0	0	0	1764.25	442.75	0	0	536.25	0	0	0	0	1021.5	0	0	0	0	0	0	0
916	PGNTTVNTAQSATHS	0	0	0	0	248.5	0	0	0	590.75	0	0	2139	619.5	0	35.5	326.5	182	0	2126	0	2474.5	0	117	73.5	0	0	0	89.5
917	GNTTVNTAQSATHSN	0	0	87	0	222.75	1144.5	0	0	620.5	0	0	1762	324.75	0	130.25	618.75	179.5	0	0	0	2443	173.5	416.75	143.5	0	46.25	0	0
918	NTTVNTAQSATHSNS	0	0	0	0	0	0	0	0	0	0	5.5	3245.75	0	889	82.75	0	0	0	0	0	1053	0	0	0	0	0	0	0
919	TTVNTAQSATHSNSQ	63.5	0	0	0	0	0	0	0	0	0	0	0	1467.5	0	92.5	0	0	0	601.25	0	0	0	0	0	0	0	0	0
920	TVNTAQSATHSNSQN	0	0	10.5	41.5	0	0	0	0	0	0	0	0	0	960.75	0	310.5	0	41.25	0	0	0	0	0	0	130	0	0	1318.25
921	VNTAQSATHSNSQNQ	0	0	0	0	0	0	0	0	0	0	0	539.25	0	0	0	206	0	0	0	0	0	0	0	296.5	0	0	0	223.25
922	NTAQSATHSNSQNQQ	0	0	0	0	0	0	203.5	0	0	0	0	476	2780	1392	302.5	471.75	0	0	0	0	0	0	0	0	0	0	0	0
923	TAQSATHSNSQNQQS	113.75	0	0	107	0	0	0	0	0	0	0	689.75	2364.5	0	0	290.5	0	383.5	0	0	0	0	0	331	0	0	0	395.75
924	AQSATHSNSQNQQSN	0	0	0	230.5	229	0	0	0	0	0	0	562.25	0	1467.5	0	597.5	747.5	0	0	0	0	243	2052	0	215	0	0	1240
925	QSATHSNSQNQQSNA	0	0	0	0	634	0	0	0	0	1620.5	0	0	0	420.25	0	114.5	0	0	0	0	0	0	191	0	0	0	0	0
926	SATHSNSQNQQSNAS	0	0	0	0	335.25	0	0	0	0	0	0	1867	541.5	0	63	133.25	502.5	0	0	0	0	0	0	0	0	131	0	0
927	ATHSNSQNQQSNASS	0	0	0	0	0	0	0	0	0	228.5	0	1649.5	569.25	0	0	0	0	0	268.5	0	0	550.5	0	0	0	123.5	0	0
928	THSNSQNQQSNASST	936	0	0	43.5	0	0	0	0	0	222.5	0	2270	0	0	0	0	0	178	575.5	953	0	0	0	720.5	0	296	0	293
929	HSNSQNQQSNASSTN	0	0	217.5	0	6929	0	0	0	0	497	0	2501.25	0	3202.75	0	0	303.5	0	0	994	0	407.5	3190	305.75	0	270	0	0
930	SNSQNQQSNASSTNT	0	0	0	295.5	3843.5	0	0	0	0	0	0	2847.25	213	2009.25	314.5	0	0	0	0	724.5	248.25	389	3529	326.75	0	0	0	533
931	NSQNQQSNASSTNTQ	0	0	0	0	2596	0	0	0	0	0	0	1979.25	0	1472.75	0	0	0	0	423	945.5	138.5	184	1793	0	0	0	0	0
932	SQNQQSNASSTNTQN	0	0	0	0	3503	0	282	0	2808.75	0	361.25	2820.75	835	1765.5	0	493	0	0	0	0	0	312	1741.25	0	0	0	0	724.75
933	QNQQSNASSTNTQNG	0	0	0	0	0	0	0	0	0	0	0	417.75	0	0	0	0	0	0	0	0	0	32.5	0	0	0	0	0	0
934	NQQSNASSTNTQNGV	0	0	0	0	0	0	0	0	0	0	0	951.75	0	0	0	0	388	0	0	0	0	0	0	0	0	0	0	0
935	QQSNASSTNTQNGVA	0	0	0	0	0	0	0	0	0	0	0	130.5	0	157	0	0	0	0	0	0	0	0	0	0	0	0	0	0
936	QSNASSTNTQNGVAV	0	0	0	0	0	0	0	0	0	0	0	0	0	0	0	0	0	0	0	418	0	0	0	0	0	0	0	165
937	SNASSTNTQNGVAVS	0	0	0	94.25	0	0	0	0	0	0	0	0	0	0	0	0	0	0	0	0	0	0	0	0	0	0	0	85
938	NASSTNTQNGVAVSS	0	0	0	0	0	0	0	0	0	0	0	0	0	174.25	0	0	0	0	0	44	0	0	0	0	0	0	0	0
939	ASSTNTQNGVAVSSG	0	0	0	0	0	0	0	0	0	0	0	0	0	0	0	0	0	0	0	0	0	0	0	0	0	0	0	0
940	SSTNTQNGVAVSSGP	0	0	0	0	127	0	0	0	0	0	0	0	0	0	0	0	79.5	0	0	41.5	0	318	0	0	0	0	0	19.75
941	STNTQNGVAVSSGPA	0	0	0	0	0	0	0	0	0	0	0	0	2778	0	0	0	260	0	0	0	0	414.5	0	0	0	0	0	0
942	TNTQNGVAVSSGPAV	0	0	0	134.5	0	0	263	0	147	0	0	538	0	0	0	0	1469.75	131	97	547	0	475	0	0	0	0	0	77
943	NTQNGVAVSSGPAVV	0	0	120	0	0	0	0	0	0	0	0	364.25	0	0	0	0	720	0	0	701	0	199.5	0	0	0	0	0	0
944	TQNGVAVSSGPAVVE	43.5	0	0	0	0	0	0	117.5	372.5	0	0	0	1954.5	0	128.5	0	1467	197	0	1039.5	0	0	0	0	204	0	0	0
945	QNGVAVSSGPAVVEE	268	44.5	161	58.5	307.5	114	1245.25	91	529.5	180.5	0	1583	3953.75	376.75	412.75	0	637.25	96.5	266.5	1155.5	343.5	113	410	264.5	337.5	0	31.5	244
946	NGVAVSSGPAVVEES	155.5	0	0	0	0	128	1700	171	427.5	288.25	0	1271	0	0	0	0	0	0	0	852.5	157	89.5	0	0	169.25	96	0	0
947	GVAVSSGPAVVEESH	0	0	0	0	227	443.75	0	0	245	368	0	723	608.75	0	304.5	195	629.25	0	279	383	55.5	201.5	0	0	0	0	0	0
948	VAVSSGPAVVEESHD	70.25	445	1034.5	19	780.5	0	1415	278	612	1247.5	0	809.25	1073.25	380.5	385.5	301.5	628	147	623	1080.25	329	129	0	377.5	395	360	30.5	288.5
949	AVSSGPAVVEESHDP	72	128.5	897	0	647.5	140	1598.75	398.5	201	587.5	61.5	1202.25	970.5	1442.75	371.5	213.75	736.25	40.5	547	1478	295.5	207.25	0	580	277	138.5	62	250.25
950	VSSGPAVVEESHDPL	0	108	613	48.5	233	107.5	940	338.75	0	474.5	0	354.5	0	425.25	91.5	0	715.25	93.5	390.5	933	286.25	200	0	0	205.5	195.5	20	124.5
951	SSGPAVVEESHDPLT	114.75	120	521.75	23.5	293	59.5	891.75	243.75	0	387	0	428	253.5	573	62	130.5	274.75	62	374.5	801.75	118.5	36	0	0	54.5	241.5	102.5	0
952	SGPAVVEESHDPLTV	0	231.5	531.5	77	0	235.5	1389	118	495	440.75	134	1292	0	0	0	233.5	505	32.5	556.5	1609	134.5	0	0	263.5	168.5	142	0	131
953	GPAVVEESHDPLTVL	0	274.75	53	0	0	1572.5	422	127	0	383.5	0	0	0	388.5	0	391.25	1183	13	198.5	654.5	157.5	358.5	15	0	0	0	0	0
954	PAVVEESHDPLTVLS	0	0	495.25	0	0	0	646.25	468	0	601.25	0	216	0	520	0	0	0	94	909	948	457	0	0	0	0	0	0	0
955	AVVEESHDPLTVLSI	107	290.5	89	0	0	0	1847	452	404	83	0	315	551.25	1228.25	0	0	751.25	125	588.5	1453.25	227.5	60	615.5	391.5	277.75	0	0	374.75
956	VVEESHDPLTVLSIS	668	519.25	973.5	123	381.5	360	4497.25	405.5	703.75	178.75	592	237	337.25	267	0	0	146.25	482.5	1510.75	1690	719.5	232.5	757	2122	0	362	0	620.75
957	VEESHDPLTVLSISN	924	285	973.75	0	0	361.5	5884.5	204	549	1305	197	57	923.5	566	117	92.5	226.25	246.5	1364.75	486.5	440.75	320.25	901	533.5	715.5	342.5	887	357.25
958	EESHDPLTVLSISND	263.5	56	1058	350.5	973.5	1378	1314	114	2521	3422.25	283.5	569.75	831	0	331.75	0	698	279	1132	1365.25	376.5	885	1500	2044.75	758	749	1210	858.75
959	ESHDPLTVLSISNDL	164	0	483	0	0	1081.5	0	34	4049	1028	406	330	989	500	87.5	0	292.25	118	122.5	227	77	88.5	1277.25	205.75	284.5	458	181	210.5
960	SHDPLTVLSISNDLK	0	0	0	0	0	0	0	84	0	0	0	0	24.5	318.5	0	0	0	0	0	0	0	0	0	0	0	0	0	0
961	HDPLTVLSISNDLKG	0	0	94	0	0	0	0	95	0	0	0	0	0	281	0	0	0	0	0	0	0	0	0	0	0	0	0	0
962	DPLTVLSISNDLKGI	170	0	0	0	0	0	66.5	0	0	0	0	0	0	0	0	0	0	0	206	0	27.75	0	567.5	0	0	40.5	0	0
963	PLTVLSISNDLKGIV	0	0	0	0	0	0	246	0	0	0	90	0	0	0	0	0	401.5	0	0	0	0	0	0	0	0	0	0	0
964	LTVLSISNDLKGIVS	0	0	0	0	0	0	0	0	0	0	0	0	0	0	0	161	0	0	0	0	0	0	0	0	0	0	0	0
965	TVLSISNDLKGIVSL	0	0	0	0	0	0	450.75	0	0	0	0	0	0	314.75	0	165.5	0	33.5	0	0	0	0	0	0	0	0	0	227.25
966	VLSISNDLKGIVSLL	0	0	0	0	0	0	0	11.5	0	0	0	0	0	0	0	0	0	0	0	0	13.5	0	0	0	0	0	0	0
967	LSISNDLKGIVSLLN	0	0	0	0	0	0	0	0	0	0	0	0	0	215	0	0	296	0	48	0	0	0	0	0	0	0	0	0
968	SISNDLKGIVSLLNL	0	0	0	0	0	0	467.5	0	0	0	0	0	0	0	0	154	0	0	0	0	0	0	0	0	0	0	0	0
969	ISNDLKGIVSLLNLG	0	17.5	0	0	0	0	0	0	0	0	0	109.5	0	0	0	165.75	0	0	0	0	0	0	0	0	0	0	0	0
970	SNDLKGIVSLLNLGN	0	0	339.75	64	0	0	232	0	0	0	0	0	385	0	187	268	153.5	0	90.5	0	0	0	0	0	0	0	0	0
971	NDLKGIVSLLNLGNK	0	0	508.25	0	0	0	154	0	0	0	0	0	0	0	0	0	0	0	0	0	0	0	0	0	0	0	0	0
972	DLKGIVSLLNLGNKT	0	0	0	47.5	0	0	0	0	0	0	0	115.5	0	0	0	97.5	0	0	0	0	0	0	0	143.5	0	0	0	0
973	LKGIVSLLNLGNKTK	0	0	0	0	0	0	0	0	0	0	0	0	0	0	0	0	0	0	0	0	0	0	0	0	0	0	19	0
974	KGIVSLLNLGNKTKV	0	0	0	0	0	0	0	0	0	0	0	0	0	0	0	0	0	0	0	6426.5	71	0	0	0	0	0	0	0
975	GIVSLLNLGNKTKVP	0	0	0	0	0	71.5	0	75.5	0	0	0	0	0	272	0	140.25	0	0	0	0	0	64.5	0	0	0	0	0	0
976	IVSLLNLGNKTKVPN	0	0	0	190.5	0	0	0	0	0	0	0	0	0	131.75	0	0	0	0	0	0	0	0	0	0	0	0	0	0
977	VSLLNLGNKTKVPNP	0	0	0	0	0	0	0	0	0	0	0	0	0	0	35.5	0	0	0	80	340	71.5	0	0	312.5	2062	0	68.5	0
978	SLLNLGNKTKVPNPL	0	0	0	0	0	0	0	0	0	0	0	0	0	0	0	0	0	0	0	46.5	0	0	0	0	0	0	0	0
979	LLNLGNKTKVPNPLT	0	0	0	0	0	0	0	0	0	0	0	0	0	0	1213	0	0	0	0	0	0	0	0	183.75	0	35.5	291.5	0
980	LNLGNKTKVPNPLTI	0	0	0	0	0	0	287.5	0	0	0	115	414.5	0	0	0	193	158.5	0	0	0	0	0	68	666	0	56.5	0	0
981	NLGNKTKVPNPLTIS	0	0	0	0	0	0	397.5	0	0	1414	224.75	0	0	0	0	0	0	0	94.25	453	0	0	0	0	0	26	0	0
982	LGNKTKVPNPLTIST	0	0	0	0	0	0	0	0	0	0	0	0	0	271	0	334.75	0	0	0	0	0	0	0	0	0	0	0	0
983	GNKTKVPNPLTISTT	0	0	0	0	0	247	148.25	0	0	0	0	0	0	0	0	0	0	0	0	466	0	0	0	0	0	0	29.25	0
984	NKTKVPNPLTISTTE	694	0	352.75	0	0	181.5	461.5	0	0	0	0	0	0	0	142.5	0	0	450.75	347.5	593.5	0	210.25	0	180.5	186	79.75	41.5	0
985	KTKVPNPLTISTTEM	0	0	0	0	0	78.25	0	0	0	0	0	0	0	0	0	325	0	0	0	0	0	0	0	0	0	0	0	0
986	TKVPNPLTISTTEME	335.75	0	388	0	337	1016.5	1054.75	102.5	250.5	187.5	120	324	1342.25	0	88	226	144.5	737	293.5	1250	129.5	171.5	575.5	654.75	368.5	422	67	203.5
987	KVPNPLTISTTEMEK	0	0	0	0	0	0	0	0	0	0	0	0	0	0	0	0	0	60.5	0	0	991.25	0	0	0	0	395.25	0	0
988	VPNPLTISTTEMEKF	0	0	0	45	0	169.25	0	0	0	0	47	0	0	0	0	0	0	288	0	0	2564.75	0	0	0	0	341.5	0	0
989	PNPLTISTTEMEKFY	0	0	0	0	0	216.25	0	0	346.5	0	0	0	0	0	0	0	0	0	1143	194.5	620	0	0	0	0	158	0	0
990	NPLTISTTEMEKFYE	0	300.25	660.25	68.5	567	459.5	1219	0	1213.5	245	852.25	440.5	5013.5	546.5	509	347	427.75	215.5	780.75	2084.75	504.5	70	932.25	782	171.75	476.5	295	289
991	PLTISTTEMEKFYEN	0	676.75	687.5	100	381.5	1311	2056	289.25	1367	299.5	987.25	621.5	0	1092	760.25	804.75	760	133.25	1543.5	297.5	393.5	0	657.5	1900.25	170	528.75	294.5	1253.75
992	LTISTTEMEKFYENI	0	0	799	42	0	0	503.5	0	324	344	134.5	412.25	0	868.75	0	0	0	0	532	182.5	105.75	0	819.5	1101	0	0	0	0
993	TISTTEMEKFYENIL	0	0	614.75	51	0	255	1188.75	88	254	158	398.5	0	0	0	0	0	0	322.5	983	0	42.5	0	570	0	0	0	228	369.5
994	ISTTEMEKFYENILK	0	0	284	0	0	0	0	0	0	0	0	0	0	0	0	0	0	139	0	0	0	0	0	0	0	0	0	0
995	STTEMEKFYENILKN	0	0	0	0	0	0	0	234	0	92.75	0	0	0	0	0	0	0	0	0	0	0	312	0	0	0	240.5	0	0
996	TTEMEKFYENILKNN	2835.75	0	0	0	0	511	1088.5	304.5	0	182.5	0	0	0	0	0	88	0	250.5	1409.75	103.5	64.5	114	608.5	0	0	0	0	105.75
997	TEMEKFYENILKNND	3675.5	153.5	451.25	60	0	719	2267.5	190.25	1494.75	334	560	0	119.5	0	113.5	0	0	730.5	4099.5	816	252.5	0	2244.25	888	352.5	497.5	278.5	322.5
998	EMEKFYENILKNNDT	355	0	96	0	414.5	876	572.5	100.5	4273.5	909.25	0	0	0	0	0	0	221	85	934.75	395.5	140	0	0	3578	0	457.5	149	487.75
999	MEKFYENILKNNDTY	204	74	628.5	0	0	988	686	0	666.5	246.5	332.5	0	0	887	0	0	0	0	1310.75	0	141.5	43.5	189.25	723.5	0	137	0	0
1000	EKFYENILKNNDTYF	342.5	58	314.5	0	0	247.5	0	0	1890.75	287.5	0	0	1423.5	0	0	395.5	198	0	292.5	0	0	0	0	396.5	26.5	265.5	37	0
1001	KFYENILKNNDTYFN	0	0	306.5	0	638	0	0	0	1050	169.5	0	188.5	690.5	427.5	0	0	0	0	0	162	0	46	0	89.5	0	0	0	0
1002	FYENILKNNDTYFND	339.5	359	2109.5	0	1524	420	878	159.5	2204	452	682.5	2521.75	2991.5	1801.25	1462	1096.5	1964.25	275.5	1484	1185.5	385.5	241	1070	1586	258	1000.5	476	408.5
1003	YENILKNNDTYFNDD	667.5	476	6756.75	148.5	2343.5	868	1449.75	498.5	2945.5	814.75	1403	2711	3289	2705.25	2031.5	1708.75	2897.5	505.75	3464.5	537	619.5	606	2147.75	1426	802.5	2417.25	1181.5	1277
1004	ENILKNNDTYFNDDI	642	276	1989.25	79.5	1288.5	656.5	1024.5	462	5008.5	1083	1099.25	1711.5	1871.5	1866	2087	1418.5	1252.75	316.25	2504	314	459.5	354	1081	935.5	485	1053.5	762	711.5
1005	NILKNNDTYFNDDIK	35.25	0	291.5	0	0	0	0	0	464.25	0	77.5	0	0	0	0	0	0	0	539.25	0	0	0	0	80	0	249	114	0
1006	ILKNNDTYFNDDIKQ	43.5	152	0	0	155	0	200	0	0	0	0	65	0	0	0	0	0	0	224.5	0	47	0	0	86.75	0	0	62.5	0
1007	LKNNDTYFNDDIKQF	0	141.75	106.5	46.5	205.5	0	0	0	0	0	0	287	0	328.75	0	0	0	0	0	0	0	0	161	36.5	0	0	47.5	0
1008	KNNDTYFNDDIKQFV	0	0	0	0	0	0	0	0	0	0	174	234	0	0	0	0	0	0	0	0	0	56.5	318.5	0	0	0	0	0
1009	NNDTYFNDDIKQFVK	0	0	531.75	0	0	0	0	0	0	0	294	0	0	0	0	0	0	0	0	14.75	0	144	0	0	0	0	0	0
1010	NDTYFNDDIKQFVKS	0	0	1920.75	0	0	0	0	0	0	0	0	0	0	0	0	0	0	0	0	0	0	0	0	0	0	0	0	0
1011	DTYFNDDIKQFVKSN	60.5	0	205	0	0	0	0	0	0	0	0	0	0	0	0	0	0	0	103	0	0	0	0	81.25	120	0	77	6
1012	TYFNDDIKQFVKSNS	104.5	0	0	0	0	0	0	0	0	0	0	0	0	230	0	0	0	0	0	0	0	0	0	0	0	0	0	0
1013	YFNDDIKQFVKSNSK	38	0	0	0	0	0	0	0	0	0	0	0	0	0	0	0	0	0	0	15	0	0	0	0	0	0	0	0
1014	FNDDIKQFVKSNSKV	0	0	0	0	0	0	0	17.5	0	66.25	0	43.5	0	0	0	0	67.5	0	54.75	573.5	33.5	0	0	153	0	89	0	0
1015	NDDIKQFVKSNSKVI	0	0	1480.25	0	0	0	396.75	0	0	79.5	110.5	0	0	176.5	0	0	0	0	0	0	0	0	0	0	0	196.5	0	0
1016	DDIKQFVKSNSKVIT	0	0	0	0	0	124.5	427.5	0	0	31.5	0	0	0	0	0	188.5	0	0	0	159.5	0	0	0	0	0	179	64.5	0
1017	DIKQFVKSNSKVITG	0	0	0	0	0	0	0	0	0	0	0	0	0	0	0	0	0	0	0	0	0	0	0	0	0	0	0	0
1018	IKQFVKSNSKVITGL	0	0	0	0	0	0	0	0	0	0	0	0	0	0	0	0	0	0	0	0	0	0	0	0	0	0	0	0
1019	KQFVKSNSKVITGLT	0	0	0	0	0	0	0	108	0	0	0	0	0	0	0	0	0	32	0	0	0	0	0	0	0	570.75	0	0
1020	QFVKSNSKVITGLTE	0	0	0	0	0	0	0	0	0	0	0	0	1614	0	0	0	0	0	0	0	0	0	0	0	0	107.5	0	0
1021	FVKSNSKVITGLTET	0	0	0	0	0	0	0	0	0	0	0	0	0	0	0	151.25	0	0	0	98	0	0	0	327.25	0	0	0	8.25
1022	VKSNSKVITGLTETQ	0	0	0	0	0	0	0	0	0	0	0	0	0	0	0	222.25	0	0	0	0	0	0	0	0	0	0	0	0
1023	KSNSKVITGLTETQK	0	0	0	0	0	0	0	0	0	0	0	0	0	0	0	0	0	0	0	0	0	0	0	0	0	0	0	0
1024	SNSKVITGLTETQKN	0	0	0	107	0	0	0	0	0	0	0	0	0	0	0	0	0	0	0	0	0	0	0	0	0	0	0	0
1025	NSKVITGLTETQKNA	0	0	0	0	0	0	0	0	0	0	0	748.25	0	1426.25	0	0	0	0	0	0	0	0	0	0	0	0	0	38
1026	SKVITGLTETQKNAL	0	0	0	22	0	0	45	0	0	0	0	0	0	993	0	0	0	0	0	401	0	0	0	0	0	0	0	0
1027	KVITGLTETQKNALN	0	0	0	0	0	0	0	0	0	0	0	0	0	552.5	0	0	0	18.25	0	0	0	0	0	0	0	0	0	0
1028	VITGLTETQKNALND	0	0	0	15	498.75	0	374.75	15	884	0	0	0	0	1370	178.5	0	293.75	109.5	231	270.75	268.5	0	874	0	0	96	39.5	0
1029	ITGLTETQKNALNDE	267.5	125	888.5	190.5	884.5	622	732	123	1213	158	0	1111.5	4970.25	1406.5	680.25	0	532.5	326.5	0	342.25	367	0	1335.25	307.75	163	221.5	364.5	891.5
1030	TGLTETQKNALNDEI	1818.5	60	369.5	163	636.5	1107	623	76	1798.5	172.5	703	294.5	0	1774.75	1059.25	0	0	884.5	815.5	1908.5	1065.5	0	1750.25	1544	496.5	921.25	471.5	242.5
1031	GLTETQKNALNDEIK	0	0	0	0	0	1135	0	0	65.25	0	0	102.5	0	2046.5	0	0	0	0	0	0	38.5	0	0	623.75	0	122	0	0
1032	LTETQKNALNDEIKK	0	0	0	0	0	0	275.5	0	0	0	0	0	0	0	0	0	0	0	0	0	0	0	0	791	0	0	0	0
1033	TETQKNALNDEIKKL	1380.5	0	0	80.5	0	0	555	0	0	0	0	125	0	213	0	0	0	242	0	102	0	0	0	0	0	0	101.75	0
1034	ETQKNALNDEIKKLK	0	0	0	22.5	0	0	0	0	0	0	0	93.5	0	0	0	0	0	0	0	0	0	0	0	0	0	0	151.5	0
1035	TQKNALNDEIKKLKD	44.5	0	0	0	228	0	0	0	0	0	0	0	0	355.5	0	0	0	509.5	130.75	0	0	0	0	0	60.75	0	58.5	0
1036	QKNALNDEIKKLKDT	0	0	0	0	0	0	0	9	0	0	0	238	0	0	0	0	0	43.5	0	0	0	0	0	0	31	0	0	0
1037	KNALNDEIKKLKDTL	0	0	220.25	0	0	0	0	0	0	0	0	0	0	0	194.25	0	0	0	0	0	0	0	0	0	0	0	0	0
1038	NALNDEIKKLKDTLQ	0	0	171	0	0	53	131	0	0	15.75	0	0	0	0	186.5	0	0	35.5	192.75	1.5	0	0	0	0	0	0	0	0
1039	ALNDEIKKLKDTLQL	0	78	0	0	0	90.5	26	0	0	0	0	0	0	0	0	0	0	0	0	0	0	0	0	0	0	0	0	0
1040	LNDEIKKLKDTLQLS	0	90	0	0	0	0	0	0	0	0	0	0	0	0	0	0	0	0	0	0	0	0	0	247	0	0	0	0
1041	NDEIKKLKDTLQLSF	51	0	1294	0	422	0	0	0	0	0	0	6.5	0	0	0	0	0	0	0	0	0	0	0	0	0	0	0	0
1042	DEIKKLKDTLQLSFD	548.75	189.5	268.75	0	721	0	148.25	0	140	113.5	0	82	395	0	129.5	0	0	246.75	1303.75	0	167	0	0	161.25	680.5	156.5	233.25	150
1043	EIKKLKDTLQLSFDL	168.5	0	116	0	0	167.5	0	0	290.5	58.5	141.5	0	0	0	0	0	0	0	98.5	0	0	0	0	0	0	114	111.5	32
1044	IKKLKDTLQLSFDLY	0	94.25	0	0	181.5	0	43.75	0	0	0	189.5	0	233	0	0	284	0	0	0	0	0	0	0	0	0	0	0	0
1045	KKLKDTLQLSFDLYN	0	0	0	0	0	0	0	0	0	0	0	0	0	234.25	0	0	192.5	0	112.5	0	0	0	0	0	0	0	0	0
1046	KLKDTLQLSFDLYNK	0	0	0	0	0	0	0	0	0	0	0	0	0	0	0	0	0	0	0	0	0	0	0	0	0	0	0	0
1047	LKDTLQLSFDLYNKY	0	0	0	0	0	0	0	0	0	0	9.75	442	893.75	252.5	0	0	31.75	0	0	0	0	0	0	0	0	0	0	0
1048	KDTLQLSFDLYNKYK	0	0	0	0	0	0	0	0	0	0	0	0	0	0	0	0	0	0	0	0	0	0	0	0	0	0	0	0
1049	DTLQLSFDLYNKYKL	0	0	0	0	0	0	446.5	0	0	0	0	0	0	0	0	0	0	0	0	0	0	0	0	0	0	0	0	0
1050	TLQLSFDLYNKYKLK	171.5	0	0	197.5	0	0	0	2303.75	0	0	0	660.5	1912	0	0	0	0	0	0	0	0	0	0	0	0	3670.5	0	0
1051	LQLSFDLYNKYKLKL	0	0	0	120	0	0	0	1530	0	0	0	1405	3275	0	0	0	0	0	0	1072.25	0	0	0	0	0	2130	0	0
1052	QLSFDLYNKYKLKLD	0	0	0	0	17.25	0	0	0	0	0	0	0	0	0	0	0	0	0	0	0	0	0	0	0	0	0	0	0
1053	LSFDLYNKYKLKLDR	0	0	0	0	0	0	0	43	0	0	0	0	802.75	0	0	0	0	0	0	0	0	0	0	0	0	0	0	0
1054	SFDLYNKYKLKLDRL	7	0	0	0	0	0	0	0	0	0	0	0	0	0	0	0	0	0	0	189.5	0	0	0	0	0	0	0	0
1055	FDLYNKYKLKLDRLF	0	0	0	0	0	0	0	0	0	0	0	0	0	0	0	0	0	0	0	0	0	0	0	0	0	0	0	0
1056	DLYNKYKLKLDRLFN	0	0	0	0	0	0	3.75	0	0	0	0	0	0	0	0	0	0	0	0	0	0	0	0	0	0	0	0	0
1057	LYNKYKLKLDRLFNK	243	0	348.25	336.5	0	0	0	0	0	0	0	563	0	0	0	0	0	0	0	388.5	0	0	0	0	0	0	0	0
1058	YNKYKLKLDRLFNKK	1345.75	1011	1533.5	1591.25	0	676.75	0	3527.25	975	651.5	0	0	384	0	0	0	0	1353.75	1091	1452.5	946.5	481.5	647.5	0	0	5403.5	945	1087.5
1059	NKYKLKLDRLFNKKK	1431	1868.75	770.75	1538.25	0	1403	0	2549.5	1448.75	888	0	138	0	0	0	0	0	1378	915.5	1466.5	1301.5	593.5	933.25	0	712.5	3006.5	1342.25	1425.5
1060	KYKLKLDRLFNKKKE	0	0	0	427	0	0	83	0	0	0	0	0	0	0	0	0	0	0	0	689.25	0	0	0	0	0	0	4.75	0
1061	YKLKLDRLFNKKKEL	0	0	0	0	0	0	0	0	0	0	0	0	0	0	0	0	273	0	0	0	0	0	0	0	0	0	0	0
1062	KLKLDRLFNKKKELG	0	0	0	179	0	0	0	0	0	0	0	0	0	0	0	0	0	0	0	0	0	0	0	0	0	0	0	0
1063	LKLDRLFNKKKELGQ	0	0	0	0	0	0	0	0	0	0	0	0	0	0	0	0	0	0	0	0	0	0	0	0	0	0	0	0
1064	KLDRLFNKKKELGQD	152	114	97	0	492	0	0	27	0	0	284.25	0	0	192.25	365.5	0	527.5	27.25	0	0	0	0	0	0	0	0	0	0
1065	LDRLFNKKKELGQDK	0	0	0	0	0	0	0	0	0	0	0	0	0	0	0	0	0	0	0	0	0	0	0	0	72.25	0	0	0
1066	DRLFNKKKELGQDKM	0	0	0	0	0	0	0	0	0	0	0	0	0	0	0	0	0	97	0	0	0	153.75	0	0	0	0	0	0
1067	RLFNKKKELGQDKMQ	0	0	0	0	0	0	0	0	0	0	0	0	0	0	0	0	0	0	0	0	0	0	0	0	0	0	0	0
1068	LFNKKKELGQDKMQI	0	0	0	0	0	0	0	0	0	0	0	161	0	0	0	0	0	0	0	0	0	0	0	0	0	0	0	0
1069	FNKKKELGQDKMQIK	0	0	0	0	0	0	0	0	0	0	0	0	0	0	0	0	0	0	0	0	0	0	0	0	0	0	0	0
1070	NKKKELGQDKMQIKK	0	0	0	0	0	0	0	0	0	0	0	0	0	0	0	0	0	0	0	0	163	0	0	0	0	147.5	11.25	0
1071	KKKELGQDKMQIKKL	0	0	0	387.5	0	0	0	176.5	631.5	0	0	107.5	0	0	0	0	0	0	114.5	682.5	260.5	0	0	0	0	373.5	0	0
1072	KKELGQDKMQIKKLT	0	0	0	0	0	0	0	0	0	0	0	320	0	0	0	0	0	0	0	0	0	0	173	0	0	115.5	0	0
1073	KELGQDKMQIKKLTL	0	0	0	0	0	0	0	0	665.75	0	0	0	0	0	0	0	0	0	0	0	0	0	0	0	0	0	0	0
1074	ELGQDKMQIKKLTLL	0	0	0	0	0	0	0	0	680.25	0	0	0	0	0	0	0	0	111.5	0	0	0	0	0	0	0	119.5	0	0
1075	LGQDKMQIKKLTLLK	0	0	0	0	0	0	0	794.75	0	0	0	0	0	0	0	71	0	0	68.5	0	0	0	0	0	0	899.75	137.75	0
1076	GQDKMQIKKLTLLKE	0	0	0	0	0	384	0	0	0	0	0	65	431	0	0	0	0	0	413.5	0	0	0	0	0	0	0	0	0
1077	QDKMQIKKLTLLKEQ	0	0	0	0	0	0	0	0	0	0	0	0	0	0	0	0	0	0	0	0	0	0	0	0	0	0	0	0
1078	DKMQIKKLTLLKEQL	0	0	0	0	0	0	0	0	0	0	0	0	0	0	0	0	0	0	0	0	0	0	0	0	0	0	0	0
1079	KMQIKKLTLLKEQLE	0	27.5	0	0	0	0	415.5	0	0	0	0	0	1253.5	171	0	0	38.25	0	0	0	0	0	0	0	0	0	0	0
1080	MQIKKLTLLKEQLES	0	0	0	0	0	304	0	0	0	0	0	0	0	0	0	0	0	0	0	0	0	0	0	0	0	0	0	0
1081	QIKKLTLLKEQLESK	0	0	0	0	0	0	0	0	0	0	0	0	0	0	0	0	0	0	0	0	0	0	0	0	0	0	0	0
1082	IKKLTLLKEQLESKL	0	0	0	0	0	0	0	0	0	0	0	0	0	0	0	0	0	0	0	0	0	0	0	0	0	0	0	0
1083	KKLTLLKEQLESKLN	0	0	0	0	0	0	0	0	0	0	0	0	0	0	0	0	0	0	0	0	0	0	0	0	0	0	0	0
1084	KLTLLKEQLESKLNS	0	0	0	0	0	0	0	0	0	0	0	0	0	0	0	0	0	0	0	0	0	0	0	0	0	0	0	0
1085	LTLLKEQLESKLNSL	0	0	0	0	0	0	0	0	0	0	0	0	0	0	0	0	0	0	0	0	0	0	0	0	0	0	0	0
1086	TLLKEQLESKLNSLN	158	0	0	0	0	0	0	0	0	0	0	0	733	0	0	0	0	0	0	0	0	0	434.5	0	0	0	0	0
1087	LLKEQLESKLNSLNN	0	14	0	0	0	113.25	0	0	0	0	0	0	484.75	0	0	178	194.5	0	0	0	0	93	0	0	0	0	0	0
1088	LKEQLESKLNSLNNP	0	0	0	0	0	0	206.5	0	0	0	0	0	300.5	25.5	0	15	103.5	0	0	0	0	399.5	97.5	262	0	0	0	0
1089	KEQLESKLNSLNNPH	0	0	0	0	0	0	0	0	0	0	0	0	0	0	0	0	0	0	0	0	0	0	0	0	0	0	0	0
1090	EQLESKLNSLNNPHN	0	0	0	0	0	0	0	0	0	0	0	0	0	0	0	0	177.75	0	0	0	0	70.5	0	277	0	65	0	0
1091	QLESKLNSLNNPHNV	0	0	0	0	0	0	0	0	0	0	0	0	0	158	0	0	0	0	0	0	0	0	0	0	0	0	0	0
1092	LESKLNSLNNPHNVL	0	0	0	0	0	589	0	0	1496.5	0	0	0	191	0	0	0	0	0	0	0	0	0	0	132	0	0	40.25	0
1093	ESKLNSLNNPHNVLQ	333.5	0	0	0	0	706.25	0	0	1472.25	0	0	0	0	0	136	0	0	0	0	0	0	0	0	118	54	144	44	0
1094	SKLNSLNNPHNVLQN	0	0	0	79.5	0	0	0	0	0	0	0	0	0	235.5	0	0	0	0	0	0	0	264	588	0	0	0	0	0
1095	KLNSLNNPHNVLQNF	0	0	0	0	0	0	0	0	0	0	0	861.75	679.5	263.25	0	270.75	0	0	0	0	0	8.75	0	0	0	0	0	0
1096	LNSLNNPHNVLQNFS	0	0	0	0	0	0	0	0	0	0	0	488	771	323.25	0	0	0	0	63	0	0	36	0	179	0	0	0	0
1097	NSLNNPHNVLQNFSV	0	0	0	0	0	0	0	0	0	0	0	455	0	245.25	68.5	294	147	0	0	1110.5	55.5	0	186	0	0	0	0	0
1098	SLNNPHNVLQNFSVF	75.75	91.5	0	0	0	291	597.75	0	0	284.5	0	277.5	347.75	249.75	0	426	0	0	0	0	0	73.5	0	0	0	0	4.5	29.5
1099	LNNPHNVLQNFSVFF	4.5	116.5	0	0	0	84.5	141	0	0	0	0	264.5	483	122	0	416.5	0	0	0	0	0	0	0	298.5	0	0	0	0
1100	NNPHNVLQNFSVFFN	45.25	27.75	189.5	0	0	33	576.5	0	0	0	22.5	190.5	336.75	209.5	117.5	559.5	296.5	0	283.5	889	0	688	381	0	0	0	0	0
1101	NPHNVLQNFSVFFNK	0	0	0	0	0	0	0	0	0	0	0	0	0	0	0	0	0	0	0	156	0	0	0	0	0	0	0	0
1102	PHNVLQNFSVFFNKK	0	0	0	0	0	400.5	0	120.5	34.25	0	0	94	0	0	0	0	0	86	511.5	0	104.75	17	0	0	0	207.25	0	0
1103	HNVLQNFSVFFNKKK	892.75	0	0	648.5	0	353	0	536.5	950.75	237	0	0	0	0	67.5	344	0	467	0	892.5	532	0	301	0	72	1204.5	195	0
1104	NVLQNFSVFFNKKKE	0	0	0	0	0	0	0	0	0	0	0	0	0	0	0	0	0	0	0	0	0	0	0	0	0	0	0	0
1105	VLQNFSVFFNKKKEA	0	0	918	0	0	0	0	0	0	0	0	0	0	1165.75	0	0	0	0	0	0	0	0	0	1001	0	0	0	0
1106	LQNFSVFFNKKKEAE	84.25	0	0	0	0	0	712.5	0	553	52.25	518.75	574	5668.5	330	329.75	0	0	555.5	0	178.5	62	0	358.25	167.5	0	0	77	159
1107	QNFSVFFNKKKEAEI	0	0	0	97	0	30.5	0	19	423	0	0	127	0	0	72.5	0	353.5	0	0	0	0	0	28.5	0	0	0	432	172.5
1108	NFSVFFNKKKEAEIA	0	0	0	0	0	0	0	0	0	0	0	0	2017	593.5	208.25	204.25	0	0	0	0	151.5	0	0	0	0	0	158	179.5
1109	FSVFFNKKKEAEIAE	0	0	1527.25	188.5	976	124	822	68.5	868.5	155.5	345.5	606	5564.5	471	479.5	166.5	376.5	550.5	0	0	0	131	491.5	0	298.5	115.5	214.5	578.25
1110	SVFFNKKKEAEIAET	0	0	3199	400	572	513.5	486	96.5	711.5	163.5	0	513	0	1100.25	0	0	546	0	0	0	83.5	0	0	0	248.5	0	463.5	998.5
1111	VFFNKKKEAEIAETE	233.5	55	6256	490	1313.5	778	2464.5	258.75	2608	849.25	252	1324.5	5720	1233.5	522	0	1256.75	432	840.25	410	196.5	326	1650.75	940	598	347.5	666	1589
1112	FFNKKKEAEIAETEN	270	51	4208	400	1280	697.5	1091	262	1840	564.75	298.5	1069.75	2847.75	1777.5	365	0	1039.25	198	893	1339.5	439.75	958	1819.5	2117	462.5	267.5	490	1765.25
1113	FNKKKEAEIAETENT	0	0	3568.5	410	811.5	485.5	0	137.5	679.75	286.5	236.5	789.5	975.5	1116	270	0	951.5	0	793	0	122	545	1389	2155	420	218	645.75	1467.25
1114	NKKKEAEIAETENTL	0	0	1071.5	0	262	260.5	0	89	0	0	165.5	353	0	558.25	0	0	367.25	0	328.5	172.25	41.5	270	749.75	476.5	196	136.5	195	995.5
1115	KKKEAEIAETENTLE	96.5	176	2671.5	236.5	0	844.5	0	171.5	903.5	351	0	454	4295.25	743.25	341.5	0	352	295.5	828.5	331.25	223	293.75	2011.5	1106.5	495.5	303.5	287.5	1353.5
1116	KKEAEIAETENTLEN	180	111.75	2312.75	157	1116.25	511.75	603	148.5	1395.5	463	245.25	1298.25	2893	1047.75	757.25	208	860.5	557.5	980	523.5	371	581.25	2407	1293.75	445.5	604.5	335	1571.75
1117	KEAEIAETENTLENT	230.5	143.5	2914	149.5	1315.25	1330	964	0	3700.5	558.5	433	1455.25	2268.5	1405	0	404	568	3347.25	848.5	572.5	385	0	2789.25	1374.5	466	1519	856	1110.5
1118	EAEIAETENTLENTK	191.5	187.5	1219.5	62	930.5	1216.75	976.75	0	3788	687.25	275.75	356.5	0	548.75	0	0	346	2585.25	358	0	678	0	1325.5	2806.25	266.5	974.5	582.5	999.75
1119	AEIAETENTLENTKI	0	73.5	498.5	0	575.5	0	847	0	2066	466	322	0	0	728.5	0	0	178	1344.25	889	225	270.5	0	1267	559	147.5	0	504.5	535.5
1120	EIAETENTLENTKIL	212.5	475	272.5	41.5	688.5	968	2570.5	292.5	2796.5	1055.5	640.5	464	463	486.5	0	113.75	0	1878.5	490	448.5	513.75	59.5	1696.5	2102	195	751.75	584.75	1138
1121	IAETENTLENTKILL	0	143.5	171.25	0	0	0	1495.25	0	0	0	215.5	0	297	0	0	0	0	341.75	440	0	349.5	0	430	0	0	0	66.5	177
1122	AETENTLENTKILLK	0	0	41	0	0	1013.5	0	0	1255.5	229.75	342.75	0	0	0	0	0	0	0	489	0	0	0	105	0	0	413.5	142	993.25
1123	ETENTLENTKILLKH	279.25	0	144.5	0	326.25	764	2524	0	998	354.5	709.5	0	0	156.25	59.5	3	0	287.5	84.75	0	0	0	437.5	1331.75	0	430	619	1059.5
1124	TENTLENTKILLKHY	2689.5	0	0	0	78	0	1134.75	0	0	0	250.5	0	0	0	0	0	0	664.5	307	0	0	0	693.5	0	76.5	0	79	0
1125	ENTLENTKILLKHYK	0	0	0	0	0	0	0	0	0	0	0	0	0	0	0	0	0	0	0	0	0	0	160	0	0	0	43.5	0
1126	NTLENTKILLKHYKG	0	0	0	0	0	0	0	0	0	0	0	0	0	0	0	0	0	0	0	0	0	0	0	0	0	0	0	0
1127	TLENTKILLKHYKGL	243.5	0	0	0	0	0	0	36	0	0	41	0	0	0	0	0	0	126.5	0	0	0	0	0	0	0	0	0	0
1128	LENTKILLKHYKGLV	0	0	0	0	0	0	444.5	0	0	0	89	0	0	0	0	0	0	0	0	0	0	0	0	0	0	0	0	0
1129	ENTKILLKHYKGLVK	0	0	0	129	0	0	0	1249.5	0	0	0	374.75	415	0	0	0	0	40	0	0	0	0	0	0	0	2096.5	0	0
1130	NTKILLKHYKGLVKY	593	0	215.75	0	0	0	0	3121.25	0	0	0	1796.75	2207.5	0	0	467	0	162	0	0	0	0	0	0	0	5360	0	91
1131	TKILLKHYKGLVKYY	0	0	0	0	0	0	0	632.25	0	0	0	1746.25	613.5	0	0	153	0	411.5	0	0	0	0	0	0	0	928.25	0	0
1132	KILLKHYKGLVKYYN	0	0	0	0	0	0	0	154.5	0	0	0	0	0	0	0	321.5	0	0	175	75.25	0	0	0	0	0	0	0	0
1133	ILLKHYKGLVKYYNG	0	0	0	0	0	0	0	0	0	0	0	404	485	355	52.5	331.5	0	0	0	0	0	0	0	0	0	0	0	0
1134	LLKHYKGLVKYYNGE	112	153.5	298.5	0	0	293.25	377	126.75	0	53.5	0	1259	7365	1109	679.5	475.5	477	0	0	0	0	0	0	0	0	53	187.5	10.5
1135	LKHYKGLVKYYNGES	0	0	0	0	0	0	0	0	0	0	0	0	523.25	359.5	0	0	17.25	0	0	0	0	0	0	0	0	0	0	0
1136	KHYKGLVKYYNGESS	0	0	0	0	0	0	0	0	0	0	0	0	0	0	41.5	0	0	0	0	0	0	0	0	0	0	0	0	0
1137	HYKGLVKYYNGESSP	0	0	207	0	0	118	0	36	0	65.5	0	0	0	0	5	70.75	338.5	0	257	0	0	16.5	151	0	34.5	0	0	0
1138	YKGLVKYYNGESSPL	0	0	0	0	0	0	0	0	0	0	0	0	130	92.5	0	0	230.5	0	0	0	0	0	0	0	0	0	0	0
1139	KGLVKYYNGESSPLK	0	0	0	0	0	0	0	0	0	0	0	0	0	0	0	462.5	0	0	0	0	0	0	0	0	0	0	0	0
1140	GLVKYYNGESSPLKT	0	0	0	0	0	304	162.25	179	0	0	22.25	0	0	138	0	1132.5	22	0	209	252.5	31.25	0	0	0	0	61.5	0	0
1141	LVKYYNGESSPLKTL	0	0	0	0	0	0	0	0	0	0	0	0	0	0	0	0	0	0	0	0	0	0	0	146.25	0	0	0	0
1142	VKYYNGESSPLKTLS	0	0	0	0	0	0	0	0	0	0	0	0	0	0	0	441.5	0	0	0	512.5	0	0	0	0	0	0	0	0
1143	KYYNGESSPLKTLSE	0	0	0	0	121.5	43.25	92	0	0	0	0	0	0	226	0	0	126.5	0	0	953.5	0	59.5	0	0	0	0	0	0
1144	YYNGESSPLKTLSEV	4.5	0	0	0	0	50	0	0	0	0	0	0	0	127	0	460	27	0	0	850	0	0	0	0	0	0	0	0
1145	YNGESSPLKTLSEVS	0	0	0	0	0	0	0	0	0	0	0	0	0	170.5	0	549	0	0	0	1012	0	0	257	0	0	26	0	0
1146	NGESSPLKTLSEVSI	0	0	0	0	0	1471	0	0	0	0	0	0	0	0	0	476.25	0	0	0	1352	0	0	143.5	0	28	0	0	0
1147	GESSPLKTLSEVSIQ	0	32	0	0	0	4558.5	372	0	1537.5	67.5	0	0	0	0	76	535.25	0	0	1116.5	0	0	0	503.5	41.5	134	58.5	0	0
1148	ESSPLKTLSEVSIQT	29.5	0	909.5	0	0	1054.5	709	0	2118	135.5	0	0	0	0	0	1443.5	0	0	0	431	0	0	0	94	0	387.5	62.5	0
1149	SSPLKTLSEVSIQTE	0	0	0	0	369.5	0	0	0	0	0	0	0	0	459.75	0	469.25	336	333.5	316.5	441.5	0	0	98.25	0	0	0	190	34
1150	SPLKTLSEVSIQTED	184.5	0	116	108	283.25	289.25	534	0	191	400	313.75	301	855.25	411.25	241.5	0	284.5	0	295.5	802	125.5	0	489	143.5	203.75	130	0	258.25
1151	PLKTLSEVSIQTEDN	0	236.5	0	0	406.5	484.5	895.5	62.5	657.5	264.5	425.5	636.75	0	894.5	375.5	736.5	557.5	0	1028.5	0	188	0	509.5	450.75	124	224.25	135	159
1152	LKTLSEVSIQTEDNY	0	38.5	0	0	344	0	0	0	120	0	9.25	462.5	533.25	1228	0	473.5	435	0	0	87	0	0	219	0	0	163.5	0	0
1153	KTLSEVSIQTEDNYA	0	0	0	0	0	0	348.75	0	0	0	110.5	457.75	0	655	0	81	0	0	40	0	0	0	0	0	0	0	22.25	0
1154	TLSEVSIQTEDNYAN	2120.75	76	0	37.5	182	829	2110.75	198	317.5	769.5	413.75	534.5	528.5	0	26.25	778.5	477.5	126	716.75	1447.5	229.75	0	1098.5	325.5	312.5	347.5	267	1053.25
1155	LSEVSIQTEDNYANL	0	57	428.75	0	0	0	0	0	0	0	0	77.25	0	185	0	0	117	0	0	0	0	0	119	367.5	0	0	0	0
1156	SEVSIQTEDNYANLE	48	581	243.75	0	556.5	429.75	863.5	109.5	818	702.5	259	529.5	2662.25	489.5	288.5	232.5	528.5	51.5	832.5	655	269	69	1219.75	530.75	232.5	399	0	213.5
1157	EVSIQTEDNYANLEK	0	0	0	0	0	0	0	55.5	763	0	0	0	0	0	0	0	0	89	34.5	0	0	0	0	149	0	202.5	0	0
1158	VSIQTEDNYANLEKF	0	0	0	0	0	0	0	0	0	0	0	0	0	0	0	0	0	0	0	404.5	187.5	0	0	85.5	0	0	0	0
1159	SIQTEDNYANLEKFR	0	0	0	0	0	49	201.25	0	0	0	0	0	226.5	231.75	0	0	0	0	0	182	0	0	0	0	0	0	0	0
1160	IQTEDNYANLEKFRV	0	112	0	0	0	0	565	0	0	0	0	154	0	202.75	0	0	0	0	0	0	0	0	0	0	31.5	0	0	0
1161	QTEDNYANLEKFRVL	0	0	0	0	0	0	0	127	0	0	0	0	0	0	0	0	0	0	0	0	0	0	0	0	0	0	0	0
1162	TEDNYANLEKFRVLS	3266.5	0	0	0	0	0	0	0	578	0	0	0	0	0	0	0	0	0	376	0	0	0	0	208.5	0	0	127.5	0
1163	EDNYANLEKFRVLSK	0	0	0	0	0	0	0	0	0	0	0	0	0	0	0	0	0	0	0	0	0	0	0	146	0	0	305.5	0
1164	DNYANLEKFRVLSKI	0	0	0	0	148.5	0	0	0	0	0	0	0	0	0	0	0	0	0	67.75	0	0	0	0	0	0	0	0	131.5
1165	NYANLEKFRVLSKID	0	0	123.5	0	343.75	0	0	0	147	0	0	0	0	0	0	0	0	0	0	0	55.75	0	224.75	0	0	0	0	225.5
1166	YANLEKFRVLSKIDG	0	0	0	0	0	0	0	0	0	0	0	354.25	0	0	0	0	0	0	0	0	16.5	0	0	108.75	0	0	0	0
1167	ANLEKFRVLSKIDGK	0	0	0	0	0	0	0	0	0	0	0	0	0	0	0	0	0	0	0	0	0	0	0	0	0	0	0	0
1168	NLEKFRVLSKIDGKL	0	59.75	0	222	0	0	0	0	0	0	0	0	0	0	0	0	0	0	0	2133.75	0	0	606	0	0	0	0	0
1169	LEKFRVLSKIDGKLN	0	0	0	0	0	0	0	0	0	0	128.5	0	0	0	0	192.25	0	0	0	0	0	0	0	0	0	0	0	0
1170	EKFRVLSKIDGKLND	93.5	0	235	0	307.75	0	0	49	566	0	169.5	379.5	0	0	0	388.5	344.5	68.25	422.5	0	48	0	184.75	0	84.5	0	0	89.5
1171	KFRVLSKIDGKLNDN	0	0	0	0	0	0	0	0	0	0	0	407.5	0	279	0	471	293.5	0	0	0	0	0	0	0	0	0	0	0
1172	FRVLSKIDGKLNDNL	0	0	0	0	0	0	0	0	217.75	0	0	219.25	0	0	0	202	0	0	0	0	0	0	0	0	0	0	0	0
1173	RVLSKIDGKLNDNLH	0	0	0	0	0	0	0	0	0	0	0	0	0	1569.5	0	0	0	0	0	0	0	0	183	0	0	0	0	0
1174	VLSKIDGKLNDNLHL	0	0	0	0	0	0	0	0	0	0	0	0	0	0	0	0	0	0	0	0	0	0	0	0	0	0	0	0
1175	LSKIDGKLNDNLHLG	0	0	0	0	0	0	0	0	0	0	0	0	0	0	0	93.5	0	0	0	0	0	0	0	146	0	0	0	0
1176	SKIDGKLNDNLHLGK	0	0	0	0	0	0	0	0	0	0	0	0	0	0	0	26.5	0	0	0	0	0	0	0	0	0	0	0	0
1177	KIDGKLNDNLHLGKK	0	0	0	0	0	0	0	0	0	0	0	0	0	0	0	141	0	0	0	0	0	0	0	0	0	0	0	0
1178	IDGKLNDNLHLGKKK	0	0	0	0	0	0	0	11.5	0	0	0	0	0	0	0	0	0	0	0	0	209.5	0	0	0	0	0	0	0
1179	DGKLNDNLHLGKKKL	206.25	0	0	0	0	0	0	0	0	0	0	0	0	0	277.5	250	0	0	0	7512.75	0	0	0	0	0	136	0	0
1180	GKLNDNLHLGKKKLS	0	0	0	0	0	515	0	0	0	109.5	0	0	0	0	0	0	0	0	0	1870	0	0	0	649.75	0	0	0	0
1181	KLNDNLHLGKKKLSF	0	0	0	0	0	0	0	0	0	0	0	0	0	0	0	0	0	0	0	487.25	0	0	0	0	0	0	0	0
1182	LNDNLHLGKKKLSFL	0	0	0	0	0	0	0	0	0	0	0	0	0	0	0	0	0	0	0	0	0	69.25	0	0	0	0	0	0
1183	NDNLHLGKKKLSFLS	0	0	0	0	0	0	0	0	0	0	0	67	264.25	0	0	0	0	0	0	0	0	0	0	0	0	0	0	0
1184	DNLHLGKKKLSFLSS	0	0	0	0	0	0	0	0	0	0	0	0	365	0	0	0	0	0	0	0	0	0	0	0	0	0	0	0
1185	NLHLGKKKLSFLSSG	0	0	0	0	0	0	0	0	0	0	0	0	0	0	0	0	0	0	0	393.25	0	0	0	0	0	0	0	0
1186	LHLGKKKLSFLSSGL	0	0	0	0	0	0	0	0	0	0	0	0	401.25	0	0	0	0	0	0	0	0	0	0	0	0	0	0	0
1187	HLGKKKLSFLSSGLH	0	0	0	0	0	0	0	0	0	417	0	0	959.75	287.5	0	0	0	0	0	0	0	0	0	0	0	0	0	0
1188	LGKKKLSFLSSGLHH	0	0	0	0	0	0	0	0	0	0	0	158.25	0	627.5	0	232	0	0	0	0	0	0	0	0	0	0	0	0
1189	GKKKLSFLSSGLHHL	0	0	0	0	0	282	0	0	0	211.5	0	0	0	0	0	0	0	0	140.5	0	0	0	39	0	0	0	0	0
1190	KKKLSFLSSGLHHLI	0	0	0	0	0	0	0	0	0	0	0	0	0	0	0	0	0	0	0	0	0	0	0	0	0	0	0	0
1191	KKLSFLSSGLHHLIT	0	0	0	0	0	0	0	0	0	0	0	0	0	0	0	556.5	0	0	0	378.5	0	0	0	0	0	0	0	0
1192	KLSFLSSGLHHLITE	0	136.5	276.5	0	0	0	363.5	0	51	0	97.25	368.5	1660.5	220	110.5	0	472.25	0	0	0	0	0	111.5	222.75	32	0	100.5	267
1193	LSFLSSGLHHLITEL	0	204.5	573.25	0	0	0	0	20	0	76	41	240.5	0	0	0	0	354.5	0	167	0	0	0	85.5	307.5	3.25	0	67	102
1194	SFLSSGLHHLITELK	0	0	0	0	0	0	0	0	0	0	0	0	0	0	0	0	0	0	0	0	0	0	0	0	0	0	0	0
1195	FLSSGLHHLITELKE	0	195	318.5	0	121.5	0	270.25	175.25	0	158	0	442	3305.5	0	199.5	126.25	171	0	148.25	61.5	0	0	0	273	0	68	0	16
1196	LSSGLHHLITELKEV	0	183	443	0	349.5	0	0	80	0	444.5	0	1309	0	2035	0	202.75	704.5	0	0	0	417	0	0	356.5	0	266.25	0	0
1197	SSGLHHLITELKEVI	0	128.25	182.5	0	47.5	73.5	200	0	88.5	130	21.5	1103.5	0	0	0	0	0	0	0	15.5	0	20.5	95.75	0	0	0	0	76
1198	SGLHHLITELKEVIK	0	0	0	0	0	0	0	0	0	0	0	149.25	0	0	0	0	0	0	0	0	0	0	0	0	0	0	0	0
1199	GLHHLITELKEVIKN	0	50	0	34.5	0	477	127	0	0	0	0	0	0	242.5	0	70	0	0	0	0	0	0	0	0	0	0	0	0
1200	LHHLITELKEVIKNK	0	0	0	0	0	0	0	0	0	0	0	0	0	0	0	0	0	98.5	0	0	0	0	0	299	0	0	0	56
1201	HHLITELKEVIKNKN	0	0	0	0	0	0	0	0	0	0	0	0	0	0	0	0	0	0	122.5	202.5	0	0	0	0	0	0	0	0
1202	HLITELKEVIKNKNY	0	0	0	0	0	0	0	0	0	0	0	0	0	0	0	0	0	0	114.5	0	0	0	101	0	0	0	0	0
1203	LITELKEVIKNKNYT	0	0	0	0	0	0	0	0	23.75	0	0	436.75	0	0	0	198.75	0	0	0	0	48.25	0	0	239	0	0	0	0
1204	ITELKEVIKNKNYTG	0	11.75	0	0	0	0	471.75	0	0	0	0	0	0	0	0	0	0	0	343.5	0	26.5	0	0	276	0	0	0	0
1205	TELKEVIKNKNYTGN	565.75	0	261.5	0	0	126	561	0	359	0	106.25	181.5	0	0	0	0	0	0	338	0	0	365.5	369	0	0	0	0	138.5
1206	ELKEVIKNKNYTGNS	0	0	0	0	0	0	0	0	0	0	0	311.5	0	0	0	0	0	0	0	0	0	0	0	0	0	0	0	0
1207	LKEVIKNKNYTGNSP	0	0	0	0	0	0	0	0	0	0	28.25	445.25	0	143.5	0	131.5	0	0	0	0	0	0	0	0	0	0	0	161
1208	KEVIKNKNYTGNSPS	0	0	0	0	0	0	0	0	232.25	0	0	251.5	0	0	0	0	0	0	0	0	0	0	0	0	0	0	0	77
1209	EVIKNKNYTGNSPSE	0	0	0	0	302.75	0	397.5	0	727.75	25	348.5	732	524	700.5	182.5	0	216	0	310	0	0	275	0	0	0	219.5	0	130
1210	VIKNKNYTGNSPSEN	184.75	292.5	949	447	141.5	0	287.5	128.5	692.5	0	880.5	590	0	1044	430.25	145	397.5	0	312.5	0	1604	413.5	516.5	0	0	0	0	1132.75
1211	IKNKNYTGNSPSENN	49.5	71.5	601	332	62.5	551.25	303.75	141	170.75	0	583	442.25	0	1810.75	420	142	970	0	432.5	0	503	1770.75	294.75	0	147.5	85	0	632
1212	KNKNYTGNSPSENNK	0	0	0	0	0	0	0	9	0	0	0	267.75	0	0	0	0	0	0	0	0	0	292.75	0	0	0	0	0	0
1213	NKNYTGNSPSENNKK	0	0	422	0	0	0	0	0	495	0	0	215.75	0	0	0	0	0	0	0	0	0	0	0	0	0	0	0	29.75
1214	KNYTGNSPSENNKKV	0	0	0	242.5	0	0	0	0	0	0	0	0	0	0	0	0	0	0	0	0	0	0	0	0	0	0	1445.5	0
1215	NYTGNSPSENNKKVN	0	0	183.5	0	0	0	0	0	0	0	0	159.5	0	0	0	0	0	0	0	0	0	206.5	0	0	0	0	0	0
1216	YTGNSPSENNKKVNE	0	0	492.5	51	160	0	0	99.5	226	0	0	0	1853	0	0	0	0	0	0	766.5	160.5	0	0	555.5	174	0	0	0
1217	TGNSPSENNKKVNEA	379.5	0	0	0	0	245	0	0	0	0	0	0	0	0	0	0	0	340.25	0	1895	950.5	0	0	780.5	229	0	0	0
1218	GNSPSENNKKVNEAL	0	0	0	0	0	0	0	0	0	0	0	0	0	0	0	0	0	0	0	0	0	161.5	0	0	0	0	0	0
1219	NSPSENNKKVNEALK	0	0	0	0	0	0	0	0	0	0	0	0	0	587.5	0	0	0	0	0	0	0	0	0	0	0	0	302	0
1220	SPSENNKKVNEALKS	0	0	0	0	0	0	0	0	0	0	0	0	0	0	0	0	0	0	0	0	0	0	0	0	0	0	215.5	0
1221	PSENNKKVNEALKSY	0	0	104	0	0	0	1391.5	0	0	0	0	0	0	446.25	0	0	0	0	542.25	0	0	274	0	0	0	0	0	0
1222	SENNKKVNEALKSYE	0	0	0	0	0	0	0	0	0	0	0	0	0	395	0	0	0	0	0	0	0	0	0	0	61.5	0	71	0
1223	ENNKKVNEALKSYEN	0	0	0	0	0	60	0	0	0	187	0	0	0	365.25	275	0	254.5	0	0	0	0	698	0	0	0	0	0	0
1224	NNKKVNEALKSYENF	0	0	0	0	0	0	0	0	0	0	0	33.5	0	348.5	0	82	0	0	0	0	0	0	0	0	0	0	0	0
1225	NKKVNEALKSYENFL	0	0	0	0	0	0	0	0	0	0	0	0	0	0	0	0	0	0	0	0	0	0	0	0	0	0	0	0
1226	KKVNEALKSYENFLP	0	0	0	0	0	0	0	0	0	0	0	0	0	0	0	61.5	0	0	0	0	0	0	0	0	0	0	0	199.5
1227	KVNEALKSYENFLPE	0	0	0	0	377.5	170	0	34.5	0	0	183.25	436.5	2739.5	643	258.25	590.25	821.5	0	0	0	0	0	0	0	34.5	847.75	116.5	569.75
1228	VNEALKSYENFLPEA	143.5	39	176.5	0	279	0	112.5	6.25	0	0	0	217	0	236.5	155.5	462.5	0	0	302.75	0	156	0	0	0	121	712.25	0	802
1229	NEALKSYENFLPEAK	0	0	0	0	0	0	0	0	0	149	0	758.5	0	1109.5	0	0	0	0	0	0	0	0	0	0	0	0	0	0
1230	EALKSYENFLPEAKV	0	0	0	0	0	0	0	0	1846.25	0	0	966.25	0	1067.75	254	137.5	0	0	0	0	0	0	0	0	0	0	0	0
1231	ALKSYENFLPEAKVT	0	0	0	0	0	0	0	0	0	294.5	0	983.5	0	1162	0	0	0	0	0	0	0	0	0	0	0	0	0	0
1232	LKSYENFLPEAKVTT	0	0	0	0	0	0	0	0	0	274.75	0	1404	0	1904	439.5	315.75	0	0	0	390.5	0	0	0	21.5	0	0	21.75	0
1233	KSYENFLPEAKVTTV	0	0	0	0	0	0	0	0	318.5	415	0	1007.75	0	668.25	659	0	0	0	0	0	0	0	0	0	0	0	0	0
1234	SYENFLPEAKVTTVV	0	0	0	0	0	0	0	0	0	527.5	0	941.75	0	1116.75	284.25	469.75	0	0	0	629.25	0	0	0	0	24.5	992	177.5	0
1235	YENFLPEAKVTTVVT	0	0	0	0	0	0	0	0	0	585	0	1345.25	0	1162.5	0	0	0	0	0	2028.5	0	0	0	0	0	1430.5	0	181.25
1236	ENFLPEAKVTTVVTP	0	0	0	0	0	0	0	0	0	447.75	0	712.5	0	1047.5	0	0	85.5	0	0	0	0	0	0	0	0	315.5	0	0
1237	NFLPEAKVTTVVTPP	0	0	0	0	0	0	0	0	0	0	0	516.5	0	0	103	0	0	0	0	0	0	0	0	0	0	0	0	0
1238	FLPEAKVTTVVTPPQ	0	0	0	0	0	0	669	0	0	0	623.5	0	1015	0	5.75	0	0	0	0	0	0	0	0	918	0	166	0	0
1239	LPEAKVTTVVTPPQP	0	0	0	0	0	639	0	0	0	0	0	0	0	0	0	0	0	0	306.5	1108.5	0	0	0	0	0	0	0	0
1240	PEAKVTTVVTPPQPD	0	238.5	1099	0	0	0	0	0	0	0	247.5	0	670	1395.75	243	0	1014.25	0	822	957.75	381	0	0	0	0	522	0	0
1241	EAKVTTVVTPPQPDV	0	0	0	0	0	0	93.5	0	0	0	0	0	699.5	0	0	0	0	0	0	0	0	0	0	0	0	0	0	0
1242	AKVTTVVTPPQPDVT	0	0	373	0	0	0	161	0	0	0	0	2483.75	828	0	0	0	0	0	289	746.5	0	0	680.5	0	0	0	0	0
1243	KVTTVVTPPQPDVTP	0	0	451	0	0	0	0	0	0	0	0	2568.25	1336	0	0	0	841.25	0	0	0	0	0	414.75	0	0	760.75	0	0
1244	VTTVVTPPQPDVTPS	0	0	342	0	0	0	0	90.5	0	0	0	994.5	541	0	0	0	0	0	0	424.75	0	0	1139.25	0	0	359	0	0
1245	TTVVTPPQPDVTPSP	0	0	0	0	0	270	0	0	0	314.5	0	1308	1001.25	1316.5	157	659.75	861	93.5	520	0	259.5	0	1139.5	0	219.25	0	141.5	0
1246	TVVTPPQPDVTPSPL	0	43.5	428.25	56.25	0	0	0	139	0	0	0	885.75	0	655.75	0	0	560.75	591.5	749.75	0	294.5	0	784	0	0	1586	59	0
1247	VVTPPQPDVTPSPLS	126	0	0	0	0	0	0	0	0	0	0	259.5	0	504.5	0	0	618.5	252.5	0	0	115.5	89.5	258.5	293	0	1105.5	0	0
1248	VTPPQPDVTPSPLSV	0	992.25	224.5	0	388	0	135.5	1090.5	0	0	106	1598	0	1416.75	0	440	196.5	0	796.75	1573	624.5	225.5	0	0	121	4595	57	0
1249	TPPQPDVTPSPLSVR	339.5	0	0	193.75	659	0	0	0	0	576	2355	0	0	2150.25	502	240	112	0	0	89.5	0	0	362	0	0	4631.75	563	0
1250	PPQPDVTPSPLSVRV	0	0	0	0	828	0	0	0	0	0	0	1177.5	0	1875.75	226.5	486.5	457	0	0	0	0	0	0	0	0	4945.75	0	0
1251	PQPDVTPSPLSVRVS	0	0	0	0	542	0	0	0	0	0	0	546	0	1285.75	368	245.75	319.75	0	1117.5	0	132.5	0	412.25	0	0	3879.5	0	0
1252	QPDVTPSPLSVRVSG	0	0	0	0	0	0	0	0	0	0	0	0	0	0	0	0	0	0	0	0	450.5	0	0	0	0	1590.5	0	0
1253	PDVTPSPLSVRVSGS	0	0	0	0	0	0	0	0	0	699.25	0	0	0	1079	173.5	0	0	0	822	185	0	451.5	598.5	0	22.5	2066.5	0	0
1254	DVTPSPLSVRVSGSS	0	0	0	0	0	0	0	0	0	0	0	0	116	0	0	0	0	0	0	0	0	0	0	0	0	1838.75	0	0
1255	VTPSPLSVRVSGSSG	0	0	0	0	0	0	0	332	0	0	0	0	0	0	0	0	0	0	299	757	0	146	0	0	0	0	182.25	0
1256	TPSPLSVRVSGSSGS	139	0	0	0	0	0	0	0	0	293.5	0	314.75	249.25	413	0	0	0	0	0	0	0	286.5	0	0	0	3134.5	236.5	0
1257	PSPLSVRVSGSSGST	0	0	0	0	0	0	0	0	213.5	0	0	231.5	0	0	0	375.25	0	0	768.5	0	0	26.5	0	20.25	0	1583	0	0
1258	SPLSVRVSGSSGSTK	0	0	0	0	0	0	0	0	0	0	0	0	0	0	0	0	0	0	0	0	0	0	0	0	0	0	0	0
1259	PLSVRVSGSSGSTKE	0	44	0	0	0	0	290.5	0	0	0	189	0	0	432	0	0	0	0	0	0	0	322.5	0	201.5	0	115	79.5	0
1260	LSVRVSGSSGSTKEE	0	0	0	0	0	0	382.75	0	453	0	87	369	0	0	0	0	0	255.5	0	525.5	51.5	370.25	0	352.5	0	0	0	0
1261	SVRVSGSSGSTKEET	0	0	0	0	0	0	0	214.5	0	0	0	0	0	0	0	0	0	115	0	708.25	0	462	0	0	0	0	0	0
1262	VRVSGSSGSTKEETQ	0	0	0	0	0	0	0	0	0	0	0	0	0	0	0	0	0	0	0	0	0	0	0	0	0	0	0	0
1263	RVSGSSGSTKEETQI	0	0	0	0	0	0	0	0	0	0	0	0	0	0	0	0	0	0	0	0	0	0	0	0	0	0	202.5	0
1264	VSGSSGSTKEETQIP	0	0	0	0	0	0	0	0	0	0	0	182.5	0	0	0	0	0	367.5	671.5	182.5	0	0	0	0	0	0	234	0
1265	SGSSGSTKEETQIPT	0	0	0	0	0	0	0	0	0	0	0	328.25	0	0	0	0	0	298.5	439.25	35.25	0	0	0	0	0	339.5	0	0
1266	GSSGSTKEETQIPTS	0	0	0	0	0	0	0	0	0	0	0	0	0	0	0	0	0	0	0	0	0	770	0	0	0	332.5	215.25	52
1267	SSGSTKEETQIPTSG	0	0	0	0	200.25	0	0	0	0	0	0	0	0	0	0	0	0	0	0	285.5	0	0	0	0	0	278.5	180	43.5
1268	SGSTKEETQIPTSGS	0	0	0	0	0	0	0	0	0	0	0	0	0	0	0	0	0	0	0	0	0	89	0	0	0	0	262	0
1269	GSTKEETQIPTSGSL	0	0	0	0	0	934	0	0	0	0	0	298.5	0	0	0	0	0	0	0	0	0	1061.5	0	0	155.75	179.25	199	0
1270	STKEETQIPTSGSLL	0	0	0	0	175.5	0	0	476	84	0	0	0	0	0	0	118	0	0	0	0	0	796.75	0	0	0	516	189.5	73
1271	TKEETQIPTSGSLLT	901.25	0	0	0	0	0	0	254.5	0	0	0	0	0	0	0	392	0	1047.5	0	1398.5	298.25	0	0	0	479	210.5	236	913.5
1272	KEETQIPTSGSLLTE	0	0	161.75	85.5	618	636.75	623	323.25	867.5	761.5	0	270.5	2215.75	416.5	0	0	0	0	1036.5	301	134	0	1213.75	1174.5	839.75	459	742.75	562.5
1273	EETQIPTSGSLLTEL	127	0	281.5	151.5	1496.75	637.75	492.5	323	954.75	1274	269.5	1173.25	711	398.5	203	174	142.5	918.75	264	485	307.5	0	545	2559.25	231	412	1789.5	354.75
1274	ETQIPTSGSLLTELQ	101.25	0	0	0	670	0	264.5	47	153.5	0	0	674.25	289.25	172	0	0	0	288	198.5	0	327.5	0	0	762	0	105	1121	0
1275	TQIPTSGSLLTELQQ	0	0	0	113.5	0	634	187.5	68.5	0	0	0	412.5	0	470.5	111.75	0	215	245	179	320.5	0	159	383	579	0	0	218	0
1276	QIPTSGSLLTELQQV	0	0	0	6	0	148.5	0	81	66	0	0	981	109.5	285.5	0	0	0	0	87.5	0	0	0	223	654.25	0	0	0	0
1277	IPTSGSLLTELQQVV	0	421	0	0	0	0	0	0	51.5	0	0	735.5	0	0	0	0	0	243.25	505	126.75	542	0	103.5	1065	0	0	0	289
1278	PTSGSLLTELQQVVQ	219.5	23	351	0	9	209.5	416.5	124.5	200.5	96	0	975	266	0	131.25	97.75	0	0	1255.5	110	0	77.5	100	428.5	62	0	0	119
1279	TSGSLLTELQQVVQL	1655.5	0	0	0	0	361	0	13.75	0	0	125	1076.25	337.5	0	0	0	0	153.5	0	0	209.75	0	137.75	150.25	159	24.75	0	0
1280	SGSLLTELQQVVQLQ	0	0	0	0	0	0	0	0	0	0	0	604.5	0	0	119.5	0	0	0	0	0	0	0	0	162.75	0	0	0	0
1281	GSLLTELQQVVQLQN	0	0	0	0	0	251.5	0	0	0	0	0	856	240.5	458.5	0	254	199	0	0	0	0	677	0	0	60.5	0	0	0
1282	SLLTELQQVVQLQNY	191.5	134.5	0	0	0	0	0	203.5	0	0	0	1968.75	0	0	0	1013.25	201	0	532	83.5	0	0	0	0	0	0	0	0
1283	LLTELQQVVQLQNYD	1082	772.75	0	0	233.25	0	395	174	0	0	0	1432.75	460	1338.5	887	1808.75	1729.25	86.5	0	0	0	0	0	1304	104	689.75	265	0
1284	LTELQQVVQLQNYDE	764	604.25	845.5	257.5	527	499	520.25	236.5	0	0	248.75	2484.75	4576.5	1286.5	1577.5	2164.25	1915.5	295.5	0	0	372	0	0	1159.5	271.5	1140.5	418	342.25
1285	TELQQVVQLQNYDEE	1818.25	746.25	1252	669.75	1552.25	1565	2640	1006.25	1936.5	1052.5	1632	3637.5	4873.75	2385.25	2703	2756.5	2825	879	950.25	1320.25	925.5	260.5	4557.75	1346	870.75	1909.5	1083	1860
1286	ELQQVVQLQNYDEED	1446.5	1024	2230	1053	2991	3222	3265.25	2024.25	3784	2113	2834.25	3973.25	4968.5	4846.25	3667.5	4693.25	4985.75	1674	1596	1579.75	1340.5	815	6475	3279	1611	3053	2057.5	4114.75
1287	LQQVVQLQNYDEEDD	2313.5	1858.25	3147.75	1225	4170	3409.5	4573.5	3005.5	3303.75	1446.5	3954.5	4573.5	6206.5	8194.5	4992.25	4904.75	5113	2491.5	2221.5	1792.75	1628.5	1413	7415	4472.5	2483.75	3365.75	2696.25	5009
1288	QQVVQLQNYDEEDDS	922.5	779	1130.75	718.5	3272.25	2254.25	1690	1544.5	2392.5	2244	2492.75	4102.5	5161.75	4449	3181.5	3164.25	3220	2795.5	1460	1474	1156.75	783	3646.75	2354.5	1632.75	2942	1679	2941
1289	QVVQLQNYDEEDDSL	1137	714.5	2530.75	945.5	2705.5	1461.5	1957.5	1173.5	2041.75	1459.5	2653.25	2873	3984.25	2965.5	2717.5	2799.5	2397	2341.75	1636.75	995	1024	624.25	3206.75	2649	964.25	1841.5	1323.25	2810.5
1290	VVQLQNYDEEDDSLV	457.75	553	1906.25	906	2069.5	956	1737.5	1334.5	2619.75	1214.5	2183	2104	2456.5	1925.75	1583	2138	1390.25	1801.25	1034.5	583.5	844.5	323.25	2015.25	2334.5	679.5	1257	1186.5	2632.75
1291	VQLQNYDEEDDSLVV	476.5	709.5	1037	586.5	1439.25	802.25	2195.5	721	914	526	1985	1515.75	2063	2286.25	1298.5	2198.5	1379.25	671.75	0	1098.5	651.5	165.75	1621.5	1425	551.5	1050.25	890	2288.25
1292	QLQNYDEEDDSLVVL	0	772	0	397.5	706	384.25	1208.75	360	0	0	1909.25	1346.5	1510.5	1970.25	1099	2441.5	1087.5	421	0	636.5	345	0	933.5	1325.5	197	679	491	1425
1293	LQNYDEEDDSLVVLP	589.75	892.5	1014.75	661.5	227	157.25	840.5	473	893.5	116	893	1054	1938.5	1944.25	412.5	2213.5	756	1300.25	1151.75	538.5	461.5	0	982.5	1539.75	134	725.25	812.75	753.75
1294	QNYDEEDDSLVVLPI	270	457.5	175	445.5	195	242	517.25	269	327	403.25	1120.5	1035	1586.75	1365	489.25	1562.5	419.75	531	676.5	347.5	328.5	62.5	893.75	306	269.5	433	275.5	914.5
1295	NYDEEDDSLVVLPIF	0	592	430.5	624.5	0	483	171.75	167.5	200.75	166	641.5	381.5	645	1431.25	353.75	663	0	803.75	910.5	1803.5	12.5	81.5	860	0	0	278.5	294	834.5
1296	YDEEDDSLVVLPIFG	230	602	29.5	777.75	0	498	0	181	292.25	281	431.75	0	0	827.5	0	200.75	233	760.5	926.25	582.25	112.75	0	0	0	0	0	200	553
1297	DEEDDSLVVLPIFGE	831.5	1089	718	694	1013.75	2665.25	1645.5	374	2048.5	2138	1541	1651	5590	2032.25	641	548.25	645.75	535.5	2614	1868	573.5	477.5	3387.5	952.5	1360	451.5	1013	1932.5
1298	EEDDSLVVLPIFGES	347.75	722	0	988.5	685	2117	1159.5	167.5	1278.5	2078.5	929.25	528.5	1657.5	0	289	334.25	0	363	468.25	1289.5	167.75	491.5	1262.75	2044.25	938.5	0	1219.75	1012.5
1299	EDDSLVVLPIFGESE	540.5	582	650	1212.5	930.5	2052.5	2237	253	1526.5	2390.5	1944.75	1601.5	6412.25	1115.5	798.5	151	648.5	2344	372.25	926.5	279	775	1766	706.5	1069.5	0	1207	1491.5
1300	DDSLVVLPIFGESED	724	381.25	459.25	195.5	1446.25	1700	2395.75	377.5	0	1121.25	1555	0	5590	2095	791.25	0	1091.25	203	1818.5	234.25	0	627.5	2050.5	548	802	328	372.5	2142.5
1301	DSLVVLPIFGESEDN	544	0	0	0	0	457	0	0	0	124.5	225.25	709.75	3371.25	2226	630.75	0	1258.5	0	985	0	0	582	445	785.5	329.5	0	0	559.5
1302	SLVVLPIFGESEDND	643.75	366.5	0	260.5	1110	1017	364.25	434	1564	444.75	1157.5	1091.5	4581.5	1202	878.5	556.75	2536.75	99.5	1023	0	0	550.25	2040.5	425.5	391.5	1603.5	427	1368.5
1303	LVVLPIFGESEDNDE	1598.25	866	1795.75	637.25	1895	2398.5	1413.25	1364	2408.5	852	3337	4107.5	8801.5	3494.75	2035.5	568	2210.5	715.25	2259.5	0	615.5	620.25	4706	2209.25	1038.5	1828.25	720.5	2804
1304	VVLPIFGESEDNDEY	2317.25	1096.25	817.5	452.25	1692.75	1671.5	979.25	1204	3243	773.25	3700.75	2357	7583.25	2359.75	2193.5	1058.75	1331	0	1540.5	355.5	979.5	503.5	2076.5	1511.75	609.25	1801.5	654.5	3148.25
1305	VLPIFGESEDNDEYL	2289.75	1516.25	372	263	1068.25	1028.75	972	652.5	1852.25	735.25	2401.5	1493.75	6239.25	3316.25	1730.5	972	1783.5	270	1188	0	469.5	129	1231.5	435.75	366.5	806.75	469.5	1267
1306	LPIFGESEDNDEYLD	3718.5	2906.25	910.75	249.5	3117.25	1785	1111	1272	2310	704.5	4235.25	1455.75	5810.25	2758	1714.75	1179.5	1144.5	709	1870.25	0	661	641.5	3072	3924	1015.5	1826.75	906.25	2223
1307	PIFGESEDNDEYLDQ	1488.25	2626.25	762.5	226.5	2134	2496.25	1293.5	1067.25	1689.75	1089.75	2449	1261.5	3029	2539.25	3040.25	1351.75	0	561.25	2290.25	0	711.25	439.5	1688.5	3030	587.5	1211	539	2953.25
1308	IFGESEDNDEYLDQV	1882	7639.75	0	250	1696	1056	1466.75	349.5	1481.5	514.25	2011.75	0	1841.5	1979	1146.25	1333.5	0	663.25	1423.5	565.5	286.5	0	952.75	1308.5	263.5	689	1148.5	320
1309	FGESEDNDEYLDQVV	2209.5	392	0	301.25	1830.75	1030	0	231.75	1485.75	528	679	0	2594.75	1910.25	725.5	720.75	0	0	785.25	1046.5	0	0	424.5	2678.5	0	781.5	266	538.25
1310	GESEDNDEYLDQVVT	1764.5	0	0	0	645.25	3964.75	582	461	0	0	778	212.25	1750	0	0	0	0	0	2067.25	2037.25	0	0	845.75	596	404.5	0	57.75	328.5
1311	ESEDNDEYLDQVVTG	1148.75	91	0	174.5	1510	2181.25	0	0	4043	1373	1042.25	0	0	305.75	0	0	0	0	880.75	336.5	0	0	948.25	3837	683	0	835.5	1426.75
1312	SEDNDEYLDQVVTGE	1682.75	480	712.5	539	271	1388	887	0	1210.75	1179.5	581.25	1012	5698.5	1137.5	516	0	0	252.25	1390	1708.75	482	213	1252.25	2563.5	292.5	0	716.5	834.5
1313	EDNDEYLDQVVTGEA	1185.75	747.5	300	0	0	680.25	1684	0	1756.25	1299.75	633.75	0	694	479.5	389	0	0	0	797	223.5	174.5	0	410.5	929.25	309.25	0	1204.5	829.75
1314	DNDEYLDQVVTGEAI	923	136	890	156.5	630	0	1925	140	1345	779	268	970	0	149.25	430.25	590	860	624.5	763.75	1139.5	269.5	0	687	385.5	1259.5	339.5	489.5	1387.75
1315	NDEYLDQVVTGEAIS	2378	0	870	58.5	0	0	0	0	186	68.5	0	0	2060.5	0	0	0	0	0	0	0	0	0	0	0	211.25	0	199	0
1316	DEYLDQVVTGEAISV	250.5	401	321.5	65.5	0	996.75	878	0	902.5	334.25	183	852.25	2745.25	342.25	0	0	0	174.25	402.5	1362.5	0	0	140	0	1122.25	0	267	1171
1317	EYLDQVVTGEAISVT	0	0	0	0	0	0	883.25	0	2770.5	163	0	837.5	1964.25	0	0	0	0	0	0	2741.75	0	0	0	0	286.5	0	335	637.5
1318	YLDQVVTGEAISVTM	0	0	0	0	0	0	0	129	0	0	0	345.5	1497.5	0	0	0	706.5	0	0	957.75	0	0	0	592.5	0	0	0	181.5
1319	LDQVVTGEAISVTMD	114	101.25	466	0	280.25	0	380	0	118.5	0	0	3412.5	2125.25	126.75	0	0	430	100	0	1786	0	0	143	359	148	0	18.5	0
1320	DQVVTGEAISVTMDN	82	0	0	0	0	0	0	0	0	0	0	1946.5	1685	0	0	0	693.25	101.75	754.5	358.75	0	21.5	0	0	313.5	0	48	71
1321	QVVTGEAISVTMDNI	36.5	0	0	0	0	0	191.5	0	35.5	80.25	0	2224.25	1140.75	247	111	0	0	0	0	250	0	0	0	261.5	0	0	0	0
1322	VVTGEAISVTMDNIL	0	199	0	0	0	0	0	143	0	0	0	427	0	0	0	0	0	0	0	140.25	0	0	0	422.75	0	99	0	114.5
1323	VTGEAISVTMDNILS	0	1230.75	319.25	0	0	0	537	685	0	0	0	402.5	245.5	0	0	167.25	0	224	1528	2185.25	0	81	0	743	0	0	0	339.5
1324	TGEAISVTMDNILSG	2003.5	0	0	263.5	0	757	3787	0	0	0	360.25	202.5	0	0	0	0	0	858	1217.5	2495.5	839.5	0	0	1255.5	0	195.5	88.5	0
1325	GEAISVTMDNILSGF	0	0	0	0	0	3888.75	0	0	0	0	0	0	0	2958.5	0	91.25	0	0	631	0	0	29	0	0	0	0	0	0
1326	EAISVTMDNILSGFE	0	147	134	0	0	0	939.25	65	1160	338.5	0	1103.5	1940	6057.75	0	105.75	240	35.25	0	217.5	100.75	0	0	0	0	276.5	163.5	0
1327	AISVTMDNILSGFEN	0	47	0	86.5	0	0	0	0	0	0	0	0	0	0	58.5	0	1655.5	0	0	0	0	0	0	171.5	0	0	0	0
1328	ISVTMDNILSGFENE	0	262	630.75	0	0	0	0	0	0	0	0	1137	0	0	472.5	0	0	0	669	0	0	0	469	1462.5	543.5	293	0	77
1329	SVTMDNILSGFENEY	238.5	130.5	179.75	0	0	0	0	433	770	0	0	0	0	478.75	356.5	764.25	0	58	434.25	304.5	0	0	0	2229.5	0	0	0	0
1330	VTMDNILSGFENEYD	0	1376.5	490.5	272	655.5	538.5	1880	473.5	1156.5	0	1198.5	1436.5	2412.5	1078	938	301.75	1132	532	1602	2600.75	618	135	1314	1678.5	402.25	1110.5	224.5	605
1331	TMDNILSGFENEYDV	4295.75	628	0	184.5	497	1242	0	0	530.75	1081.5	874	719.5	2100.5	529	0	1211	1252.5	528	1843	1655	482.5	0	2484.5	1243.5	267	706.5	355	391.75
1332	MDNILSGFENEYDVI	246.25	596.5	734.5	163	538.5	1049.5	0	0	291.75	239	456.5	0	0	0	0	1444.5	1010.75	0	899.5	526.75	91.75	0	613.5	1404.5	0	776	155.5	0
1333	DNILSGFENEYDVIY	0	923.25	464.75	226.5	0	0	196	196	600	0	541.25	1175.5	0	1418.5	382	2265.5	1662	0	0	0	0	0	0	1582.5	348.5	831.25	198.75	394.5
1334	NILSGFENEYDVIYL	0	801	291.5	102	0	0	0	0	0	0	0	103	0	0	0	227	0	0	576.25	0	0	0	0	568.5	0	533	0	0
1335	ILSGFENEYDVIYLK	0	0	0	0	0	0	0	0	0	0	0	0	0	0	0	0	0	0	0	0	0	0	0	0	0	0	0	0
1336	LSGFENEYDVIYLKP	0	0	451	0	0	0	0	0	0	70.5	78.25	0	0	155.25	0	411.75	0	0	0	128	100.5	0	54.5	0	0	0	0	0
1337	SGFENEYDVIYLKPL	0	0	0	0	0	0	0	0	0	0	116	370.5	0	0	0	0	0	0	127.5	0	0	0	0	0	0	0	0	0
1338	GFENEYDVIYLKPLA	0	0	0	0	0	3232.75	534	0	0	0	0	0	0	0	0	0	0	0	652	0	205.5	0	252.5	99	0	0	0	46
1339	FENEYDVIYLKPLAG	0	0	0	0	338.25	0	0	0	0	0	0	72.5	0	0	0	290	0	0	0	162.5	310	0	0	197.5	0	10	0	0
1340	ENEYDVIYLKPLAGV	156.5	0	0	64	339	1298	75	0	1029	1073.5	0	0	0	0	0	0	0	0	0	81.5	0	0	0	1850.5	0	213	59	234
1341	NEYDVIYLKPLAGVY	0	0	0	0	0	0	0	0	0	0	0	0	0	0	0	146.25	0	0	0	0	0	0	0	0	0	0	0	0
1342	EYDVIYLKPLAGVYR	0	0	0	0	0	0	0	0	1589.5	60	0	0	235	0	0	236	64.5	0	0	0	0	0	0	0	70.5	0	10.5	0
1343	YDVIYLKPLAGVYRS	0	0	0	0	0	0	0	0	0	0	0	0	0	0	0	0	0	0	0	0	0	0	0	0	0	0	0	0
1344	DVIYLKPLAGVYRSL	0	0	0	0	0	0	0	0	0	0	0	0	0	0	0	0	0	0	0	0	0	24.5	0	0	0	0	0	0
1345	VIYLKPLAGVYRSLK	0	0	0	0	0	0	0	0	0	0	0	0	549.5	0	0	0	0	0	0	0	0	0	0	0	0	0	0	0
1346	IYLKPLAGVYRSLKK	0	1023	1439.25	775.75	0	0	331.75	2488.25	1316.5	412.25	0	620.5	582	0	0	1022.75	0	589	668.5	483.25	0	0	0	984.5	0	5028	875.25	354.25
1347	YLKPLAGVYRSLKKQ	0	0	0	0	0	0	0	597.25	0	0	0	0	639.25	0	0	350	0	0	0	78	0	0	0	164.75	0	0	0	0
1348	LKPLAGVYRSLKKQI	0	0	0	0	0	0	0	0	0	0	0	507	0	0	0	783.5	0	39	0	0	0	0	0	0	0	1117.75	0	0
1349	KPLAGVYRSLKKQIE	0	0	904.75	0	0	0	0	0	0	0	0	0	0	0	0	0	0	0	248.75	0	0	0	0	0	0	0	0	0
1350	PLAGVYRSLKKQIEK	0	0	0	0	0	0	0	0	0	0	0	0	0	0	0	0	0	0	149.5	0	0	0	0	0	0	0	0	0
1351	LAGVYRSLKKQIEKN	0	0	0	0	0	0	0	0	0	0	0	0	0	0	0	0	0	0	0	0	0	0	0	0	0	0	0	0
1352	AGVYRSLKKQIEKNI	0	0	0	0	0	0	0	0	0	0	0	0	0	0	0	0	0	0	0	0	0	0	0	0	83.5	0	0	0
1353	GVYRSLKKQIEKNIF	0	0	0	0	0	0	0	0	0	28.5	0	0	0	0	0	0	0	0	0	0	0	0	0	0	0	0	0	0
1354	VYRSLKKQIEKNIFT	0	0	0	0	0	0	0	0	0	0	0	0	0	0	0	207.5	0	0	0	0	0	0	0	0	0	0	0	0
1355	YRSLKKQIEKNIFTF	0	0	0	0	0	0	0	0	0	0	0	0	0	0	0	0	0	0	0	0	0	0	0	0	0	0	0	0
1356	RSLKKQIEKNIFTFN	0	0	0	0	0	0	0	0	0	0	0	0	0	0	0	0	0	0	0	0	0	0	0	0	0	0	0	0
1357	SLKKQIEKNIFTFNL	0	0	0	0	0	0	0	0	0	0	0	0	0	0	0	0	0	0	0	0	0	0	0	0	0	0	0	0
1358	LKKQIEKNIFTFNLN	0	0	0	0	0	0	0	0	0	0	0	0	0	0	0	0	0	0	0	0	0	0	0	0	0	0	0	0
1359	KKQIEKNIFTFNLNL	0	0	0	0	0	0	0	0	0	0	0	0	65.5	0	0	0	0	0	0	0	0	0	0	0	0	0	0	0
1360	KQIEKNIFTFNLNLN	0	0	0	0	0	0	0	0	0	0	0	0	0	0	0	0	0	0	0	0	0	0	0	0	0	0	0	0
1361	QIEKNIFTFNLNLND	0	0	0	0	0	0	0	0	0	0	0	710	286	0	0	0	327	52.5	0	0	0	0	0	207	0	173.5	0	0
1362	IEKNIFTFNLNLNDI	0	0	0	0	0	0	509	0	0	0	0	0	934.5	0	0	0	367	0	0	0	51.5	0	0	0	0	0	0	0
1363	EKNIFTFNLNLNDIL	0	0	0	0	0	0	0	0	0	0	0	0	0	0	0	0	0	0	0	0	0	0	0	0	0	0	0	0
1364	KNIFTFNLNLNDILN	0	0	0	0	0	0	0	0	0	0	0	0	398.5	0	0	0	149	0	0	0	0	0	0	0	0	0	0	0
1365	NIFTFNLNLNDILNS	0	0	0	0	0	0	0	0	0	0	0	0	0	0	0	0	0	0	0	0	0	0	0	0	0	0	0	0
1366	IFTFNLNLNDILNSR	0	0	0	0	0	0	0	0	0	0	0	0	380.5	0	0	0	0	0	0	142.5	0	0	0	0	0	0	0	0
1367	FTFNLNLNDILNSRL	0	0	0	0	0	0	0	0	0	0	0	0	0	0	0	0	0	0	0	0	0	0	0	0	0	0	0	0
1368	TFNLNLNDILNSRLK	270.25	0	0	0	0	0	0	0	0	0	0	0	0	0	0	0	0	0	0	0	0	0	0	0	0	0	0	0
1369	FNLNLNDILNSRLKK	0	0	0	0	0	0	0	0	0	0	0	0	0	0	0	0	0	0	0	0	0	0	0	0	0	0	0	0
1370	NLNLNDILNSRLKKR	0	0	0	0	0	0	0	0	203.5	154.5	0	362	508.5	555.25	0	268	0	0	0	2433	0	81	0	0	0	306	0	0
1371	LNLNDILNSRLKKRK	802.5	414	0	637	0	0	0	669.5	707	441	0	197	0	653.5	0	157	0	0	0	2210	438	0	0	0	0	740.5	432	0
1372	NLNDILNSRLKKRKY	0	0	0	944	0	0	0	1107.5	0	0	0	495.25	492.75	1181.5	0	0	0	0	0	531.5	0	0	0	0	0	904.75	341	0
1373	LNDILNSRLKKRKYF	0	0	0	0	0	0	0	0	0	0	0	1006.25	0	0	0	1135.5	0	0	0	0	0	0	0	0	0	0	0	0
1374	NDILNSRLKKRKYFL	0	0	896.5	0	0	0	0	0	0	0	0	523.5	14.25	1298.5	0	0	0	0	0	0	0	0	0	0	0	0	0	0
1375	DILNSRLKKRKYFLD	0	0	0	0	0	0	0	0	0	0	0	0	0	0	0	0	0	40	0	0	0	0	0	0	0	0	0	0
1376	ILNSRLKKRKYFLDV	0	30.5	0	0	0	0	0	0	0	0	0	0	0	0	0	0	0	0	0	0	0	0	0	0	0	0	0	0
1377	LNSRLKKRKYFLDVL	0	0	0	0	0	0	0	0	0	0	0	0	0	0	0	0	0	0	0	0	0	0	0	0	0	0	0	0
1378	NSRLKKRKYFLDVLE	0	0	0	0	0	0	0	0	0	0	0	0	887.5	0	0	0	0	0	0	0	0	0	0	0	0	0	0	0
1379	SRLKKRKYFLDVLES	0	0	0	0	0	0	0	0	0	0	0	0	0	0	0	0	0	0	0	0	0	0	0	0	0	0	0	0
1380	RLKKRKYFLDVLESD	0	0	0	0	0	0	0	0	0	0	0	0	829.5	0	0	0	0	0	0	0	0	0	0	0	64	0	0	0
1381	LKKRKYFLDVLESDL	0	0	0	0	0	0	0	0	0	777	0	0	0	0	0	0	0	0	0	0	0	0	0	0	0	0	0	0
1382	KKRKYFLDVLESDLM	0	0	0	0	161	0	0	0	0	0	0	0	0	0	0	0	0	0	0	0	0	0	0	0	0	0	0	0
1383	KRKYFLDVLESDLMQ	0	0	0	60.5	194	0	0	0	0	64.5	0	0	2212.25	213	0	0	243.25	0	0	0	0	0	0	0	0	0	0	0
1384	RKYFLDVLESDLMQF	86.5	120	0	144	559.5	144.5	0	243.75	172.25	359.5	339.5	562	2804	488.25	0	0	249	0	484.5	0	104	119	375	0	0	524	0	0
1385	KYFLDVLESDLMQFK	0	0	0	0	0	0	0	0	0	0	0	0	0	0	0	0	0	0	0	0	0	0	0	0	0	0	0	0
1386	YFLDVLESDLMQFKH	0	133.5	0	0	0	0	0	0	0	0	0	0	0	0	0	240.25	0	0	0	70	0	0	0	0	0	0	79	0
1387	FLDVLESDLMQFKHI	0	215.5	0	0	0	0	0	0	63.5	0	0	0	0	0	0	0	0	0	0	834.5	0	0	0	985.5	0	52	0	0
1388	LDVLESDLMQFKHIS	0	114	0	0	0	0	0	57	0	0	0	0	0	0	0	0	0	0	0	0	0	0	0	0	0	0	0	0
1389	DVLESDLMQFKHISS	0	0	246.25	0	0	0	0	0	0	0	0	248	0	0	0	0	0	0	0	0	0	0	0	0	0	0	0	0
1390	VLESDLMQFKHISSN	0	0	517	0	230	0	0	444	168.5	1137.25	0	0	0	0	0	0	0	0	539	591.75	110.5	111	423	0	0	0	0	0
1391	LESDLMQFKHISSNE	551.5	455.5	710.75	0	0	317.5	586.75	0	0	583	0	798.5	2007	0	0	144	0	0	0	0	0	172	1033.5	0	474	0	151.25	308.5
1392	ESDLMQFKHISSNEY	766	0	432.25	113.5	415.25	1116.5	1229.25	114	1772.5	1144.5	0	2072	1427	1819.5	479	909	910.75	191.5	648.25	221	0	296.5	969.5	596	604	661	388.5	792
1393	SDLMQFKHISSNEYI	452	0	0	0	0	125	0	0	0	162.5	0	983	0	890.25	0	0	353	0	234.25	566.5	0	0	727	70.5	0	0	0	0
1394	DLMQFKHISSNEYII	0	0	0	0	0	0	0	0	0	475.75	0	0	0	0	0	0	0	0	330.75	0	0	0	0	0	0	0	0	0
1395	LMQFKHISSNEYIIE	0	217.5	0	0	0	0	0	0	0	0	0	0	3667.5	1098	0	0	0	0	0	0	0	679	0	0	0	0	0	0
1396	MQFKHISSNEYIIED	496.5	0	1218	165.5	294.75	548.5	0	251.75	0	0	0	741.5	2587	1714.5	0	138	864.5	177	0	151.75	283.5	2487.75	846.75	226	150.5	407	0	583
1397	QFKHISSNEYIIEDS	0	0	0	0	0	0	0	451	280	586	0	1258.75	1662	1414	0	0	0	0	673.25	0	0	2066.5	406.5	0	0	0	0	244.75
1398	FKHISSNEYIIEDSF	537.5	261.5	2029.5	229	945.75	256	1048.5	341	1421.25	1591.5	0	2454.25	3645.75	3544.5	457.5	967.5	1786.5	0	0	0	0	1054.25	788	906	245.25	890.75	0	421.5
1399	KHISSNEYIIEDSFK	0	0	0	0	0	0	0	0	0	467	0	0	0	1250.5	0	0	0	0	0	0	0	0	0	0	0	0	0	0
1400	HISSNEYIIEDSFKL	155.5	279.5	738.5	27.5	47	177	536.5	125	370.5	714.75	0	259.75	379	0	0	0	0	13	356	0	154.5	0	0	440	0	311	0	519.5
1401	ISSNEYIIEDSFKLL	0	0	982.25	0	0	0	0	0	0	0	0	0	0	789	0	0	0	62	0	0	0	0	0	0	0	0	0	0
1402	SSNEYIIEDSFKLLN	169.5	0	0	0	358.5	0	0	0	0	28.75	0	0	0	0	0	0	0	0	0	0	0	0	0	0	0	0	0	0
1403	SNEYIIEDSFKLLNS	650	0	0	221	0	0	0	0	0	0	0	0	0	0	0	0	0	43.5	0	91	0	0	0	0	0	0	0	37.5
1404	NEYIIEDSFKLLNSE	0	0	906	183.5	556.5	268	504.5	0	1123.5	288.25	346	283.5	3855.5	803	165	0	0	178	226.5	471.5	29	237	968	354.5	0	69	257.25	152
1405	EYIIEDSFKLLNSEQ	121.5	38.25	260	99	248.75	0	294.5	0	2221	563.75	154	0	0	466	198	0	308.5	79	80	0	0	0	0	221	0	230	0	0
1406	YIIEDSFKLLNSEQK	0	0	0	0	0	0	503.5	0	0	0	0	0	0	0	0	0	0	0	0	0	0	0	0	0	0	0	0	0
1407	IIEDSFKLLNSEQKN	0	141.75	841	0	0	0	1520	0	0	0	0	0	0	791	0	0	0	98.5	0	133	0	0	0	0	0	0	0	0
1408	IEDSFKLLNSEQKNT	0	0	0	0	0	0	1420	0	0	0	0	0	0	0	0	136	0	0	0	0	39.5	0	0	0	0	0	0	0
1409	EDSFKLLNSEQKNTL	71	0	0	42	0	0	0	0	285.25	517.25	0	0	0	0	0	0	0	0	0	0	0	139.5	0	24	0	0	84.25	0
1410	DSFKLLNSEQKNTLL	0	0	0	0	0	0	0	0	0	0	0	0	0	0	0	0	0	43.5	0	0	0	0	0	0	0	0	0	0
1411	SFKLLNSEQKNTLLK	0	0	0	0	0	0	0	0	0	0	0	0	0	0	0	0	0	0	0	0	0	0	0	0	0	0	0	0
1412	FKLLNSEQKNTLLKS	0	0	0	0	0	0	0	0	0	0	0	0	0	0	0	0	0	0	0	0	0	0	0	42	0	0	0	0
1413	KLLNSEQKNTLLKSY	0	0	0	0	0	0	0	0	0	0	0	0	0	0	0	0	0	0	55.25	0	0	0	0	0	0	0	0	0
1414	LLNSEQKNTLLKSYK	282	23	0	0	0	0	0	517.5	0	0	0	0	0	0	0	126.25	0	0	0	0	0	0	0	137.5	0	450.25	0	0
1415	LNSEQKNTLLKSYKY	0	0	0	0	0	0	0	0	0	0	0	0	0	0	0	0	0	0	0	0	0	0	0	410.5	0	0	0	0
1416	NSEQKNTLLKSYKYI	62	0	0	0	0	0	0	0	0	0	62.5	0	0	0	0	0	0	0	0	875.5	0	0	0	0	0	0	0	0
1417	SEQKNTLLKSYKYIK	6	0	0	0	0	0	0	664.5	118	0	0	250	0	0	0	163.25	0	0	0	0	0	0	0	0	0	1012.25	0	0
1418	EQKNTLLKSYKYIKE	0	0	0	0	92.5	0	271.25	0	571	0	81.75	0	1760.5	0	99.5	0	0	0	0	0	0	0	0	0	0	15.5	57	0
1419	QKNTLLKSYKYIKES	0	0	0	0	0	60.75	0	0	183.5	0	0	0	0	0	0	0	0	0	0	0	0	0	0	0	0	0	0	0
1420	KNTLLKSYKYIKESV	0	0	0	0	0	0	0	0	313	0	0	0	0	0	0	0	90.5	0	0	0	0	0	0	0	0	0	0	0
1421	NTLLKSYKYIKESVE	0	0	522	0	38.75	490.5	627.25	0	484.75	0	198.75	367	2211.25	0	87.5	0	203	146.5	201.5	90	71.25	0	848	0	0	58	82	309.5
1422	TLLKSYKYIKESVEN	168	53.5	224	112	360	393	0	111.5	260.25	156	96.25	775.5	0	381.75	453.75	253.25	441	47	282	0	0	0	874	246	0	0	43.5	491.5
1423	LLKSYKYIKESVEND	448	424.5	306	148	837.25	129.5	983	419	1230.5	575	513.5	1703.5	3739.75	586.25	1065	676.5	1215.25	112.25	391	91.75	123	0	858.5	879	285	2386.5	251	182
1424	LKSYKYIKESVENDI	289.75	381	541	49.5	882	373.5	227.75	354.5	528	765.5	621.5	1084.75	1007	1084	254	523	1110.75	55	424.5	104.5	88	67	509.5	1157.5	249	729	120	0
1425	KSYKYIKESVENDIK	0	0	0	0	160	0	0	0	0	0	0	0	0	0	0	0	0	0	0	0	0	0	0	0	0	0	0	0
1426	SYKYIKESVENDIKF	0	0	0	0	0	0	0	0	0	0	0	0	0	248.5	0	0	0	57	0	0	0	0	0	114.5	0	47.5	0	0
1427	YKYIKESVENDIKFA	0	0	0	0	0	0	0	0	0	0	0	0	0	0	0	0	0	0	0	0	0	0	0	0	0	0	0	0
1428	KYIKESVENDIKFAQ	0	0	0	0	0	0	0	0	0	0	0	100	0	0	0	0	0	0	0	0	0	0	0	0	0	0	0	0
1429	YIKESVENDIKFAQE	87	767.5	1045.75	152	1280	493	2713.5	146	968.5	214.75	499	845	5844.5	398.25	229	0	897	339	277.75	467.5	674	61	1161	1026	206.25	359.75	258.5	382.25
1430	IKESVENDIKFAQEG	0	388	598.25	56.25	513.5	254.5	3425.25	31.5	0	0	0	941.5	4052.75	0	223.5	0	738.25	443	0	432	371	0	0	0	193.5	0	163	138
1431	KESVENDIKFAQEGI	0	0	0	0	0	528.25	272.5	0	3237	416	47.75	0	520.5	0	0	0	388	54	0	0	0	0	0	0	46.5	0	131.25	0
1432	ESVENDIKFAQEGIS	224.5	0	301	0	0	1336	0	0	3681.25	702.5	319.5	358.5	0	0	148.75	0	307.5	139	173	0	0	0	0	1182.5	101	415.5	541.25	269.25
1433	SVENDIKFAQEGISY	173	98.5	0	0	170.5	156	0	381.5	0	177	0	132	0	1175.5	209	0	444.5	49.5	0	0	0	58.5	0	453	0	0	0	28.5
1434	VENDIKFAQEGISYY	81	227.25	0	0	0	105.5	828.25	93.5	0	107	0	298	0	672.75	329	509.5	0	0	0	0	0	0	0	588	0	145	100	0
1435	ENDIKFAQEGISYYE	777.5	718.75	2094.75	475	1541	1887	2552.25	440.5	3298.75	1765	1450	2196.75	5874	2627	1848	1465.5	1286.25	217.25	893.5	581.5	481	175	2191.5	2778.5	650	845.5	1035	761
1436	NDIKFAQEGISYYEK	0	0	0	0	0	0	0	0	0	0	0	0	0	0	0	92.5	0	0	0	0	0	0	0	0	0	0	0	0
1437	DIKFAQEGISYYEKV	0	0	0	0	0	0	0	0	0	0	0	372.75	328.25	0	0	264.5	166.5	140.5	0	0	0	57.5	0	0	0	0	0	0
1438	IKFAQEGISYYEKVL	0	0	0	0	0	0	0	0	0	0	0	0	0	0	0	0	0	0	0	0	0	0	0	0	0	0	0	0
1439	KFAQEGISYYEKVLA	0	0	0	0	0	0	0	0	0	0	0	0	0	0	0	0	0	0	0	0	0	0	0	0	0	0	0	0
1440	FAQEGISYYEKVLAK	0	0	0	0	0	0	0	0	0	0	0	0	0	0	0	0	0	0	0	0	0	0	0	844	0	0	0	0
1441	AQEGISYYEKVLAKY	0	0	0	0	0	0	0	0	0	0	0	0	0	0	0	0	0	0	0	0	0	0	0	0	0	0	0	0
1442	QEGISYYEKVLAKYK	0	0	0	0	0	0	0	0	1407.75	0	0	0	0	0	0	0	0	0	0	0	0	0	0	0	0	184.75	0	0
1443	EGISYYEKVLAKYKD	163.5	0	331.5	0	555.25	326.25	0	0	1398.5	159.5	0	0	0	870.25	720.5	245	0	72.5	518.5	60.5	142.25	91.5	750	199	159	220.5	135.5	0
1444	GISYYEKVLAKYKDD	0	0	1304.25	0	1204.75	471.25	0	194	0	148.5	0	0	0	406.5	654.25	286.5	183.5	94	1082.75	547.5	375.5	98	902.25	272	465.5	0	0	142.5
1445	ISYYEKVLAKYKDDL	0	0	497.25	0	0	0	0	0	41	0	263.75	0	3908	0	0	0	0	0	0	0	144.5	0	0	149.5	64	0	0	0
1446	SYYEKVLAKYKDDLE	0	152.5	107	52	0	194	295.5	237.5	609.5	96.5	0	855	3929	292.5	207.25	0	287.5	21.5	648.25	77	230	0	522.5	0	0	147.5	194.5	70
1447	YYEKVLAKYKDDLES	0	0	63.5	83.5	0	120	0	105	0	0	82	0	0	0	0	64	77.75	0	0	290	64.5	0	150	70.75	0	249.25	11.5	0
1448	YEKVLAKYKDDLESI	66	0	202	26	0	37.5	0	21	0	0	0	450	0	0	0	0	0	0	0	75.5	0	0	0	0	0	433.75	219.5	0
1449	EKVLAKYKDDLESIK	0	0	0	0	0	0	0	0	0	0	0	687.25	0	0	0	0	0	0	0	0	0	0	0	0	0	0	0	0
1450	KVLAKYKDDLESIKK	0	0	0	0	0	0	0	0	0	0	0	579	0	0	0	0	0	0	0	0	0	0	0	0	0	0	0	0
1451	VLAKYKDDLESIKKV	0	0	0	680.75	0	0	0	0	0	0	0	443	0	0	0	0	0	0	0	0	0	0	0	0	0	0	0	0
1452	LAKYKDDLESIKKVI	0	0	0	0	0	0	0	0	0	0	0	0	0	0	0	0	0	0	0	0	0	0	0	618	0	0	0	0
1453	AKYKDDLESIKKVIK	0	0	0	0	0	0	0	0	0	0	0	416	0	0	0	0	0	0	0	0	0	0	0	0	0	0	0	0
1454	KYKDDLESIKKVIKE	0	0	0	0	0	0	0	0	0	0	0	230	0	0	0	0	0	0	0	482.5	0	0	0	0	0	0	0	0
1455	YKDDLESIKKVIKEE	300.25	0	0	114	0	161.5	1722.25	79.5	0	0	0	827	0	0	0	0	0	83	0	678.5	0	0	961.75	0	429.25	159	126	330.25
1456	KDDLESIKKVIKEEK	0	0	0	0	0	533	1321.5	0	0	0	0	0	0	0	0	177	0	0	0	0	0	0	0	428.75	334.75	0	238.5	0
1457	DDLESIKKVIKEEKE	211.5	0	0	130.25	682	287.25	1224.5	149	0	99.5	0	763.5	452.75	0	0	100.5	0	181	0	566	215.75	0	803	952.25	420.75	205.5	277.25	0
1458	DLESIKKVIKEEKEK	0	0	455.25	0	0	0	590.25	0	0	0	0	0	0	0	0	31	0	0	420	0	0	0	0	0	0	0	0	0
1459	LESIKKVIKEEKEKF	0	0	327	0	352.75	810	0	0	943	0	0	0	0	230	0	0	0	0	0	0	0	0	0	0	0	0	0	0
1460	ESIKKVIKEEKEKFP	0	0	632.5	0	297.75	199.5	0	77.5	557.75	0	259	284	0	503.5	0	125.75	0	253.5	0	0	102.25	0	0	0	0	280.75	156.5	0
1461	SIKKVIKEEKEKFPS	0	0	0	0	60.5	0	0	0	0	0	0	0	0	0	0	0	0	0	0	23	0	0	0	0	0	0	0	0
1462	IKKVIKEEKEKFPSS	0	0	0	0	0	0	0	0	0	0	0	0	0	0	0	0	0	0	0	0	0	0	0	0	0	0	0	0
1463	KKVIKEEKEKFPSSP	0	0	0	0	0	0	0	0	0	0	0	0	0	0	0	0	0	0	0	0	0	0	0	0	0	0	0	0
1464	KVIKEEKEKFPSSPP	0	101.5	0	0	0	0	0	0	0	0	0	0	219	0	0	0	0	49.5	0	0	0	0	0	0	0	0	0	130.5
1465	VIKEEKEKFPSSPPT	0	0	0	0	34.5	0	0	95.5	0	0	0	0	0	0	0	0	0	38.5	0	130	0	0	0	0	0	0	0	0
1466	IKEEKEKFPSSPPTT	1677	142	109.75	0	0	0	2478.5	0	0	0	142.25	0	0	628	6256	129.5	296.5	100.5	158	1134.5	682.5	0	0	155.5	331.5	0	0	0
1467	KEEKEKFPSSPPTTP	0	0	0	0	487	0	1080	407.25	125	630	212	0	0	0	1134	326	296.5	34	0	0	0	0	0	1146.25	175.25	0	324	326.5
1468	EEKEKFPSSPPTTPP	0	335	249.75	30	372.5	268	678	193.5	479.5	594	290.5	0	0	81	1009	364.5	151.5	150	191	0	83.75	251	0	968.25	178.75	109.5	738	407
1469	EKEKFPSSPPTTPPS	28.5	85.5	179	115	0	110.75	0	112.5	970.5	167.75	553.5	330.5	767	324	1037.5	611.75	121	48	0	0	0	44.5	0	1239.5	0	0	491.5	180.75
1470	KEKFPSSPPTTPPSP	0	395	0	0	0	0	268	204	0	0	96.25	0	365	242.5	930.75	168.5	225	0	0	0	355	154.5	744.25	0	0	0	265.5	272.5
1471	EKFPSSPPTTPPSPA	12.5	0	588.5	23	0	0	460	224	0	0	0	177.5	2033	81.5	760	247	222.75	81	0	0	219.5	152.5	651	0	0	70	287	0
1472	KFPSSPPTTPPSPAK	0	0	0	0	0	0	0	0	810.5	0	0	179.75	0	66	524.5	301.25	0	179.5	0	0	0	0	199.5	0	0	820	404.75	127.5
1473	FPSSPPTTPPSPAKT	0	0	443.25	0	0	0	0	0	57.5	0	0	0	731.5	0	1802.25	581	0	180	612	0	442.5	697.25	493.75	0	0	717	0	0
1474	PSSPPTTPPSPAKTD	177.5	0	30	0	295.5	198.5	172.25	785	216.25	99.5	0	232.5	519.5	0	1209.5	385.5	232	157.5	1707.25	0	228.25	505.5	1609	229	0	660	0	230.5
1475	SSPPTTPPSPAKTDE	19.5	0	286	56.5	428	0	640	1508.25	361	174.5	123.75	1243	5980.25	187	899.5	306	58.5	380.25	400	0	143.5	305	1018.5	487	0	902.5	277	206.5
1476	SPPTTPPSPAKTDEQ	0	0	95.5	159.75	0	0	0	1265	331	119	270.75	1767.5	944	0	1253	803.25	168	143	0	28.75	0	192.5	533.5	0	0	583.5	0	0
1477	PPTTPPSPAKTDEQK	0	0	0	0	0	0	0	1055.5	0	0	0	705.5	0	1207.5	228	254.5	122.5	94.5	0	0	169.25	0	0	0	0	615	0	0
1478	PTTPPSPAKTDEQKK	0	0	0	0	0	0	0	488.5	188	23	0	594	143	0	0	163.25	0	0	499.5	0	0	0	0	0	0	414	0	0
1479	TTPPSPAKTDEQKKE	0	0	0	0	0	0	0	562.5	0	0	0	118.5	0	449.5	61	0	0	0	0	0	0	0	0	0	0	252.5	0	0
1480	TPPSPAKTDEQKKES	531.5	280	0	26.5	0	152.5	0	681.75	0	542	1678.5	94	0	399.75	0	0	0	0	0	0	0	0	0	0	0	171.5	365.5	0
1481	PPSPAKTDEQKKESK	0	0	0	0	0	0	0	414.5	0	0	0	445	0	0	0	0	0	0	0	0	0	0	0	0	0	508.25	0	0
1482	PSPAKTDEQKKESKF	0	0	0	0	0	0	0	875.75	0	0	0	482.5	0	706.75	0	0	0	0	923	0	0	0	0	0	0	0	0	0
1483	SPAKTDEQKKESKFL	0	0	0	51.5	0	0	0	645.25	0	0	0	522.5	0	0	0	0	0	0	0	0	0	0	0	0	0	0	0	0
1484	PAKTDEQKKESKFLP	0	0	0	0	0	0	0	210.75	0	0	0	598.75	0	863.75	0	0	0	0	0	0	39	0	0	0	0	0	0	0
1485	AKTDEQKKESKFLPF	0	0	0	0	0	0	0	455.25	0	0	0	356.5	0	340	0	0	0	0	0	0	0	0	0	0	0	0	0	0
1486	KTDEQKKESKFLPFL	0	0	0	0	50	0	663.75	337	0	0	0	56.5	0	0	0	0	0	0	194.5	0	0	0	98.25	0	0	0	0	0
1487	TDEQKKESKFLPFLT	1740.5	0	0	0	138.5	137.5	1367.5	0	0	0	51	0	0	0	0	18.5	0	148.5	513.5	972	0	0	449.5	0	105.5	0	450.25	0
1488	DEQKKESKFLPFLTN	197	0	185.25	0	96.75	156	0	0	0	0	0	0	0	0	0	0	0	122.5	865.5	0	66.5	0	0	0	255	0	39	0
1489	EQKKESKFLPFLTNI	0	0	0	0	0	0	0	0	0	0	0	0	0	0	0	0	0	0	0	0	0	0	0	172.5	0	0	0	0
1490	QKKESKFLPFLTNIE	0	0	0	0	0	0	283	0	304.5	0	0	260.5	0	392.25	294.25	0	0	0	0	0	0	280.75	0	0	0	0	0	0
1491	KKESKFLPFLTNIET	58.25	0	0	0	0	0	0	0	0	0	0	0	3838	0	0	0	0	0	0	324.25	0	0	0	0	0	0	0	0
1492	KESKFLPFLTNIETL	82.5	0	0	0	0	662.5	248.5	0	1189.25	0	0	0	0	121	0	0	0	0	0	0	0	0	0	0	0	102	30.5	0
1493	ESKFLPFLTNIETLY	337.5	0	252	0	0	643.5	163	37	1878	124.5	328.5	281	0	942.75	0	189.5	219	0	0	0	0	0	0	313	41	225.5	167	0
1494	SKFLPFLTNIETLYN	71.5	0	0	0	0	0	0	0	0	0	0	0	602.5	817	0	0	0	0	0	0	0	0	0	0	0	0	0	43.5
1495	KFLPFLTNIETLYNN	0	43.5	382	29.5	0	32.5	0	0	0	0	0	0	475.25	736.25	0	0	333.5	0	278.25	0	41.5	693.5	0	0	0	0	0	0
1496	FLPFLTNIETLYNNL	117	47.5	0	0	0	0	0	80	0	38.5	0	54.75	671.5	320.75	0	0	58	0	0	0	0	0	0	139	0	0	0	0
1497	LPFLTNIETLYNNLV	0	147.5	0	0	0	0	0	0	0	0	0	0	0	255.5	0	0	0	0	0	0	0	0	0	0	0	0	0	9.25
1498	PFLTNIETLYNNLVN	0	0	0	0	0	0	0	0	0	0	0	0	321.5	326.5	0	0	134.5	0	433.5	0	0	0	471	1338.25	0	0	0	0
1499	FLTNIETLYNNLVNK	0	0	0	0	0	0	0	0	0	0	0	0	0	350	0	0	0	0	0	0	0	0	0	0	0	0	0	0
1500	LTNIETLYNNLVNKI	0	0	0	0	0	0	0	0	0	0	0	0	0	692	0	0	0	0	0	0	0	0	0	237	0	0	0	0
1501	TNIETLYNNLVNKID	164	0	842	100	172	66.25	367.25	0	959.25	0	0	766	0	0	0	0	0	156.5	4122	0	0	240.25	474.5	0	0	265.25	45	382.75
1502	NIETLYNNLVNKIDD	229	106.25	1521.5	0	0	322.5	610	1489	1256.5	235	0	614.75	182	0	323	218.75	0	0	7019	2275	210.5	1014	865	339.5	141.75	393	212.5	494.5
1503	IETLYNNLVNKIDDY	403	436	498.75	0	795	361	1779.5	224.5	1214	120.5	651.75	546	0	766.5	924.5	0	645.5	0	9689.5	0	153	0	0	492.5	196.5	405.5	217.5	166
1504	ETLYNNLVNKIDDYL	220.5	91.5	0	0	0	178	0	62.25	1145.5	246.5	447.75	0	0	0	0	264.25	0	0	1497.5	0	0	0	0	0	0	324.5	308.5	0
1505	TLYNNLVNKIDDYLI	262.75	65	0	0	0	461.5	0	50.5	0	0	257.75	0	0	148.5	0	202.5	107.75	0	0	397	0	0	0	0	0	0	0	0
1506	LYNNLVNKIDDYLIN	0	63	230.5	0	190	0	0	0	0	28.25	48	0	1413.25	312	394.5	0	162.25	0	148	0	0	0	0	164.5	0	0	0	0
1507	YNNLVNKIDDYLINL	0	0	0	0	0	0	0	0	0	0	0	46	1683.5	0	290.25	0	65	0	0	0	0	0	0	0	0	0	0	0
1508	NNLVNKIDDYLINLK	0	0	0	0	0	0	0	0	0	0	0	0	0	0	0	0	0	0	0	0	0	0	0	0	0	0	0	0
1509	NLVNKIDDYLINLKA	0	20	0	0	0	0	0	0	0	0	0	0	0	0	0	0	0	0	0	796.5	0	0	0	0	0	0	0	0
1510	LVNKIDDYLINLKAK	0	8	0	0	0	0	0	227.25	0	0	0	0	0	0	0	0	0	0	0	0	0	0	0	284.75	0	0	0	0
1511	VNKIDDYLINLKAKI	0	0	0	0	0	0	0	0	0	0	0	0	0	0	0	0	0	0	0	0	0	0	0	0	0	0	0	0
1512	NKIDDYLINLKAKIN	0	0	184.5	0	0	0	0	0	0	0	0	0	0	0	0	0	376.5	211.5	0	0	0	0	0	150.25	0	378.5	0	0
1513	KIDDYLINLKAKIND	61	0	270	110.5	0	0	626.5	88.75	486.5	64	525.5	0	0	548.5	171.5	0	461.5	245.5	206.5	0	126.5	65.5	244	499.75	276.5	539.5	139.5	268.5
1514	IDDYLINLKAKINDC	0	0	201.5	161	348.5	0	88	0	0	61.5	0	665.5	0	485.5	212	0	824.75	61	886.25	0	121	0	0	271.5	0	60.5	129	0
1515	DDYLINLKAKINDCN	0	0	139	14	347.5	0	442.5	0	141	0	0	0	1363	1635	0	0	770.75	49.75	1174	0	0	0	0	0	0	346	143	0
1516	DYLINLKAKINDCNV	0	0	0	0	0	0	0	0	0	0	0	0	0	744	0	0	0	0	0	0	0	0	0	0	0	0	0	0
1517	YLINLKAKINDCNVE	0	0	0	0	407	80	262.5	0	121.5	0	185.5	782.5	8329.75	950.75	275.5	0	142.5	268.25	681	0	63.75	0	0	141.5	0	85	120	129
1518	LINLKAKINDCNVEK	0	0	0	0	0	0	0	0	0	0	0	0	0	0	0	0	0	0	0	0	0	0	0	549	0	0	0	0
1519	INLKAKINDCNVEKD	520.5	0	0	0	0	0	215.5	67	1038	312	0	0	0	230	775.5	366	1234	0	1293.5	0	172	0	0	574	0	660.5	293.75	0
1520	NLKAKINDCNVEKDE	0	210.75	270	288	542.75	335	1086	239	910.5	113	1973.5	572.25	2431.5	974	1152.5	659.75	1331.5	627.75	1786	0	173	154	1673	675	400	769	326.25	639.75
1521	LKAKINDCNVEKDEA	0	0	0	0	0	0	0	0	412	0	0	0	0	0	134	214.75	0	353	0	0	0	0	0	461.75	187.5	284	32.5	0
1522	KAKINDCNVEKDEAH	0	0	0	0	0	0	0	0	0	0	0	0	0	0	0	0	0	0	0	0	0	0	0	0	0	0	0	0
1523	AKINDCNVEKDEAHV	0	0	0	0	0	0	0	0	0	0	0	0	0	0	0	0	0	0	293	0	0	0	0	0	0	0	0	0
1524	KINDCNVEKDEAHVK	0	0	0	0	0	0	0	0	0	0	0	0	0	0	0	0	0	0	0	0	0	0	0	0	0	0	0	0
1525	INDCNVEKDEAHVKI	0	0	0	0	0	0	119.5	0	0	0	0	0	0	0	0	0	0	119	0	167.5	53	0	0	0	0	0	0	0
1526	NDCNVEKDEAHVKIT	0	0	396.5	0	10.75	0	0	0	0	0	26.5	0	0	0	0	351	0	0	0	652.5	0	0	0	0	168.5	57	0	0
1527	DCNVEKDEAHVKITK	0	0	0	0	0	0	0	0	0	0	0	0	0	0	0	0	0	0	1140.25	0	0	0	0	0	122.75	0	0	0
1528	CNVEKDEAHVKITKL	0	0	0	0	0	0	0	0	0	0	0	0	0	0	0	0	0	0	0	0	0	0	0	211	0	379.25	0	0
1529	NVEKDEAHVKITKLS	0	0	0	0	0	0	1020.75	0	261.25	0	0	0	0	0	0	0	0	0	0	301.5	0	0	0	244.25	0	0	0	0
1530	VEKDEAHVKITKLSD	0	0	28	0	0	0	391.25	0	846.25	0	0	0	0	0	0	0	0	64.5	0	132.25	0	0	400	0	0	325	0	227.75
1531	EKDEAHVKITKLSDL	81.5	0	0	133.5	0	0	0	0	2199	284.5	44.75	0	0	0	0	0	0	0	0	0	0	0	0	0	66	295.75	0	0
1532	KDEAHVKITKLSDLK	0	0	0	0	0	0	0	0	0	0	0	0	0	0	0	0	0	0	0	0	0	0	0	0	0	0	0	0
1533	DEAHVKITKLSDLKA	156	0	0	0	0	215.5	0	0	0	0	0	0	0	0	0	0	0	125	0	0	0	0	0	0	328	0	0	0
1534	EAHVKITKLSDLKAI	0	0	0	0	0	0	676.5	0	2118	0	0	0	0	0	0	0	0	0	0	329	0	0	0	0	0	0	0	0
1535	AHVKITKLSDLKAID	0	0	0	0	0	0	686	0	0	0	0	0	0	0	0	0	508	0	0	290.5	0	0	0	0	0	0	0	0
1536	HVKITKLSDLKAIDD	0	0	483.25	0	948	0	2498.5	0	343.25	0	231	720.25	1667.5	0	0	0	709.5	0	227.5	1029	72.75	198.5	437.5	152	289.5	0	0	0
1537	VKITKLSDLKAIDDK	0	0	0	0	0	0	0	0	0	0	0	0	0	0	0	0	0	0	0	0	0	0	0	443.5	1725.25	4443.25	0	0
1538	KITKLSDLKAIDDKI	0	0	0	0	154.25	0	765	0	0	0	181	0	0	233.5	0	0	146.75	0	0	0	0	0	0	443.5	2273.75	5183.5	0	0
1539	ITKLSDLKAIDDKID	37.5	81	353.25	0	964.5	318.5	1575.75	0	712	0	0	169.5	394	571	0	108	267.5	156.5	0	431	147	347.5	447.5	665	1914.5	3351	116	0
1540	TKLSDLKAIDDKIDL	164.5	0	0	0	106	296.5	906.5	0	0	0	154.25	0	279	411.5	0	0	0	559.5	0	210.5	0	92	555.5	0	1345.5	3393.5	0	87.5
1541	KLSDLKAIDDKIDLF	105.5	139.5	0	0	133.5	190.75	598	0	0	0	233.5	0	0	436.5	0	237	0	0	0	248	4	0	64.5	290.5	0	1802	79.5	0
1542	LSDLKAIDDKIDLFK	0	0	195.75	0	0	0	0	0	0	0	0	0	0	263.75	0	0	0	0	0	0	0	0	0	248.5	692.75	2398.25	0	0
1543	SDLKAIDDKIDLFKN	0	0	0	0	0	0	0	0	0	0	0	0	0	0	0	0	0	0	0	0	0	0	0	0	1056	1678	0	0
1544	DLKAIDDKIDLFKNP	0	0	0	0	0	0	116.5	0	0	0	32.5	165	1238.5	936	0	0	0	967	317.75	164	0	0	0	103	262.5	2102.75	10.25	72
1545	LKAIDDKIDLFKNPY	0	0	0	0	221.25	0	0	0	0	0	0	0	0	0	0	0	0	0	0	0	0	0	0	0	0	917.5	0	0
1546	KAIDDKIDLFKNPYD	0	0	0	0	768.5	602	0	0	0	129	188	299.75	596.5	211.5	291.75	196.75	351.5	272.25	0	0	48.5	183.5	538	0	185	1772.75	68	0
1547	AIDDKIDLFKNPYDF	106	743	558.5	104.25	993	1193.5	1669	313	646.25	285.5	735	104.5	0	772.5	282.75	527.5	1073.25	165.75	736	423.5	113	214.5	898.5	688	142	0	115.25	395.75
1548	IDDKIDLFKNPYDFE	307.25	614.75	1720	261.5	1426	561.5	2443	196	1748.25	621.5	1428.75	1275.25	5049.75	1550.25	1132.5	850	834	432.5	0	786	518	533	1729.5	816	188.75	1588	370	228.5
1549	DDKIDLFKNPYDFEA	0	33.5	0	85.75	432	0	492.5	0	981.5	489	501.75	0	521	1024.25	875.75	247.75	180.5	419	659.5	0	297.75	0	204.75	88	384.25	1632	444.25	0
1550	DKIDLFKNPYDFEAI	255.5	166.5	614.5	26	150	101.25	1063	0	0	0	362.5	332	0	547.5	0	0	921	169.5	313	982	115	0	352.75	322.5	417	1512	87.5	0
1551	KIDLFKNPYDFEAIK	0	0	0	0	0	0	0	0	0	0	0	0	0	421.25	0	0	0	0	0	0	0	0	0	0	0	968.25	0	0
1552	IDLFKNPYDFEAIKK	0	0	0	0	0	0	0	0	0	0	0	0	3759.5	0	0	0	0	0	0	0	50.25	0	0	0	0	1054.25	0	0
1553	DLFKNPYDFEAIKKL	0	0	0	0	0	0	0	0	0	0	0	0	0	0	0	0	0	0	0	0	0	0	0	0	0	962.5	0	0
1554	LFKNPYDFEAIKKLI	0	0	0	0	0	0	0	0	0	0	0	0	0	0	0	0	0	0	0	0	0	0	0	0	0	803	0	0
1555	FKNPYDFEAIKKLIN	0	0	0	0	0	0	0	0	0	0	0	0	0	0	0	0	0	0	0	0	0	0	0	0	0	0	0	0
1556	KNPYDFEAIKKLIND	0	0	1280.75	0	477.25	222.5	0	0	931	0	154.5	314.5	0	0	153.5	0	477.5	43.5	0	0	0	0	0	239	150	0	0	232
1557	NPYDFEAIKKLINDD	319.5	133	3378.25	54.5	818	586.25	619.5	85	1519.25	192.5	547.75	1618.75	2012	309.75	557.25	130	1070.5	141.5	874	426.75	334.5	359.75	1705.5	818.5	440.5	376.5	310.5	404
1558	PYDFEAIKKLINDDT	84	0	754	44.5	658	692	3744.75	136.5	1483	89	454.75	477.5	0	187	1210.5	399.75	472.5	115.5	1815.25	477.5	100	0	1178.75	560.25	250.5	944.5	87.5	174
1559	YDFEAIKKLINDDTK	0	0	0	0	0	0	0	0	0	0	0	0	0	0	872	0	0	25	0	0	0	0	0	0	0	170.5	29.5	0
1560	DFEAIKKLINDDTKK	0	0	0	0	97.25	0	0	0	0	0	0	0	0	0	191	127.5	0	896.25	0	0	0	0	0	0	197.25	0	0	0
1561	FEAIKKLINDDTKKD	0	0	0	0	670	0	45.5	0	0	107	0	0	0	0	254.25	0	0	854.25	574	0	123.5	0	0	685	367	0	68.5	0
1562	EAIKKLINDDTKKDM	0	0	0	0	0	0	0	0	1074.5	88.5	0	0	0	0	613.75	0	0	272.25	0	0	0	0	0	0	0	0	31.5	0
1563	AIKKLINDDTKKDML	0	0	0	0	339.5	0	0	0	0	0	0	0	0	0	286.75	0	0	240.5	347.5	0	0	0	0	0	0	0	0	0
1564	IKKLINDDTKKDMLG	0	0	0	0	0	0	0	0	0	0	0	0	0	0	249	0	0	0	0	0	0	0	0	0	0	0	0	0
1565	KKLINDDTKKDMLGK	0	0	0	0	0	0	0	0	0	0	0	0	0	0	0	0	0	0	0	0	0	0	0	0	0	0	0	0
1566	KLINDDTKKDMLGKL	0	0	0	14	0	0	0	0	0	0	0	0	0	0	0	0	0	0	0	0	0	0	0	0	0	0	0	0
1567	LINDDTKKDMLGKLL	0	0	0	0	0	0	0	0	0	0	0	0	0	0	0	0	0	0	0	0	0	0	0	217.5	0	0	0	0
1568	INDDTKKDMLGKLLS	0	0	0	0	0	0	0	0	0	0	0	0	0	0	137.75	0	0	64.5	643.5	0	0	0	0	244.5	0	0	0	0
1569	NDDTKKDMLGKLLST	0	0	642.5	0	0	0	0	0	0	0	0	0	0	0	0	0	0	0	0	0	0	0	0	0	0	0	0	0
1570	DDTKKDMLGKLLSTG	64.5	0	0	0	0	0	0	0	0	0	0	0	0	0	69	0	0	194.5	355	0	0	0	0	0	0	55	56	0
1571	DTKKDMLGKLLSTGL	0	0	0	0	0	0	1240.25	0	0	0	0	0	0	0	0	0	0	647.75	0	0	0	0	0	0	0	0	0	0
1572	TKKDMLGKLLSTGLV	0	0	0	0	0	0	0	8.75	0	0	0	0	0	0	0	0	0	1040.75	0	0	0	0	0	0	0	0	0	0
1573	KKDMLGKLLSTGLVQ	0	0	0	0	0	0	0	0	0	0	0	0	0	0	0	0	0	0	0	0	0	0	0	0	0	0	0	0
1574	KDMLGKLLSTGLVQN	0	0	0	0	0	0	0	0	0	0	0	0	0	0	0	0	0	0	0	0	0	164	0	0	0	0	0	0
1575	DMLGKLLSTGLVQNF	151.5	10.75	0	0	201	0	0	0	0	20.5	130.5	388.25	813	0	0	107.75	0	95	0	0	7	0	0	118	86.5	0	0	0
1576	MLGKLLSTGLVQNFP	0	53.25	0	0	0	312	541	0	0	0	384.5	200	832	508	0	174.5	276	0	0	115.5	129.5	82	98.75	0	0	0	0	0
1577	LGKLLSTGLVQNFPN	0	28	0	0	44.5	0	0	0	0	0	158	0	0	236.75	0	430.75	241.5	0	0	0	0	0	97	0	0	0	0	0
1578	GKLLSTGLVQNFPNT	0	0	0	0	0	0	0	0	0	0	29	193	1211.25	0	0	0	0	0	0	0	92	0	0	76.5	0	0	0	0
1579	KLLSTGLVQNFPNTI	0	0	0	0	0	0	0	0	0	0	0	0	775.75	0	762	0	0	0	0	0	0	0	0	0	0	0	0	0
1580	LLSTGLVQNFPNTII	0	0	0	0	0	0	0	0	0	0	0	218.5	1372	333.5	0	0	0	0	0	0	0	0	0	0	0	0	0	0
1581	LSTGLVQNFPNTIIS	0	0	0	0	0	0	0	0	0	0	0	565.5	1799.25	0	0	0	0	0	0	0	0	0	0	0	0	0	0	0
1582	STGLVQNFPNTIISK	0	0	0	0	0	0	0	0	0	0	0	0	0	283.25	0	0	0	0	0	0	0	0	0	0	0	0	0	0
1583	TGLVQNFPNTIISKL	0	0	0	0	0	0	0	0	0	0	0	0	0	0	0	0	0	319	0	13.5	0	0	0	0	0	0	0	0
1584	GLVQNFPNTIISKLI	0	0	0	0	0	331.25	0	0	0	0	0	0	0	0	0	0	0	0	0	0	0	0	54.75	0	0	0	0	0
1585	LVQNFPNTIISKLIE	0	110.5	60	0	0	0	0	0	0	0	0	0	0	0	0	0	0	0	0	0	0	0	0	0	0	0	0	68.75
1586	VQNFPNTIISKLIEG	0	0	0	0	0	0	630.25	0	0	0	0	0	0	0	0	0	0	0	0	0	0	0	0	0	0	0	0	0
1587	QNFPNTIISKLIEGK	0	0	0	0	0	0	0	8.5	0	0	0	0	0	0	0	0	0	0	0	0	0	0	0	0	0	0	0	0
1588	NFPNTIISKLIEGKF	0	0	0	0	0	0	0	0	0	0	0	0	0	0	0	0	0	0	0	0	0	0	0	0	0	0	0	0
1589	FPNTIISKLIEGKFQ	0	63.25	102	0	0	0	0	0	0	0	0	0	0	0	0	0	0	0	0	0	0	0	0	0	0	0	0	0
1590	PNTIISKLIEGKFQD	0	0	276.25	0	508	0	144.5	0	263.75	0	0	160.5	0	499.75	0	0	0	0	0	0	14	0	0	0	0	54.5	0	12.75
1591	NTIISKLIEGKFQDM	0	0	0	0	0	0	62.25	0	0	0	0	177.5	1203.75	0	0	0	0	0	0	0	0	0	0	0	0	0	0	42.5
1592	TIISKLIEGKFQDML	0	0	0	0	0	0	0	43	0	0	0	0	0	0	0	0	0	0	16	0	0	0	0	0	0	72.75	0	0
1593	IISKLIEGKFQDMLN	0	0	0	0	0	0	0	0	0	0	0	0	0	0	0	0	0	0	0	0	0	0	0	0	0	0	0	0
1594	ISKLIEGKFQDMLNI	0	0	391.5	0	0	0	0	0	0	0	0	102.5	0	427	0	95.5	0	0	0	0	0	0	0	0	0	0	0	0
1595	SKLIEGKFQDMLNIS	0	0	0	0	0	0	0	0	0	0	0	0	0	383	0	0	0	0	0	0	0	0	0	0	0	0	0	0
1596	KLIEGKFQDMLNISQ	0	0	0	0	0	0	0	0	0	0	0	0	791	0	0	0	235	0	1246	0	0	0	0	0	202	0	0	0
1597	LIEGKFQDMLNISQH	111.5	116.5	620.5	64	169.75	0	658.5	0	0	1147.25	0	0	0	1182	0	97.75	310.25	0	0	0	0	0	719.75	0	56	0	0	0
1598	IEGKFQDMLNISQHQ	0	99.25	344.5	44.25	0	0	1771.5	39.5	1150	0	0	0	0	678	109	229	384.75	0	918.5	0	149.5	0	532	0	0	0	0	0
1599	EGKFQDMLNISQHQC	13	0	181.5	146	416.5	0	0	0	2428.5	20	0	1030.25	1070.5	1184.25	154	471.5	765	0	0	0	0	0	796.5	0	155.5	0	141.5	0
1600	GKFQDMLNISQHQCV	0	0	0	0	0	134	0	0	0	0	0	665	1277.25	788.25	11	0	49	0	98	0	0	0	0	0	0	0	0	0
1601	KFQDMLNISQHQCVK	0	0	0	0	0	0	0	0	0	0	0	0	0	0	0	0	0	0	0	0	0	0	0	0	0	0	0	0
1602	FQDMLNISQHQCVKK	0	0	0	0	0	0	0	0	0	0	0	0	0	0	0	0	0	0	0	0	0	0	0	0	0	0	0	0
1603	QDMLNISQHQCVKKQ	0	0	0	0	0	0	206.25	0	0	0	0	0	0	0	0	0	0	0	0	0	0	0	0	0	0	0	0	0
1604	DMLNISQHQCVKKQC	0	0	0	0	0	0	0	0	0	0	0	0	0	179.5	0	0	0	0	323.5	0	0	0	0	0	0	0	0	0
1605	MLNISQHQCVKKQCP	0	0	0	0	0	183.75	218	0	0	0	0	125.5	0	33.75	0	0	0	0	0	0	0	0	75.5	0	0	0	0	0
1606	LNISQHQCVKKQCPE	0	0	0	0	556.5	44.5	82.5	0	0	0	0	270.5	1029.5	431.75	0	0	295.75	0	181.5	0	81	0	128	252	0	55	0	0
1607	NISQHQCVKKQCPEN	0	0	0	0	0	0	0	0	100.5	0	0	385	235.5	738	131	126	296.25	0	232	0	0	66	174.5	5.5	0	0	0	248
1608	ISQHQCVKKQCPENS	0	0	0	0	0	0	0	0	0	0	0	0	0	216.5	0	0	126.5	0	0	0	0	0	0	0	0	34.5	0	0
1609	SQHQCVKKQCPENSG	0	0	0	0	0	0	0	0	0	0	0	36.5	0	273	0	0	0	0	0	0	0	0	0	0	0	0	0	0
1610	QHQCVKKQCPENSGC	0	0	0	0	0	0	0	0	0	0	0	287	0	166	0	212	82	0	0	0	0	0	0	0	0	0	0	154
1611	HQCVKKQCPENSGCF	0	0	0	0	0	39	0	0	0	0	0	72	789.75	195	0	317.5	0	0	0	0	0	0	0	0	0	0	0	0
1612	QCVKKQCPENSGCFR	0	0	0	0	0	0	0	0	0	0	0	0	0	0	0	0	0	0	0	0	0	67.5	0	0	0	0	0	0
1613	CVKKQCPENSGCFRH	0	0	0	0	0	0	0	0	0	0	0	0	0	0	0	0	0	0	0	558.5	0	143.5	0	0	0	0	0	0
1614	VKKQCPENSGCFRHL	0	0	0	0	0	0	0	0	0	0	0	0	0	0	0	0	0	0	0	0	0	0	0	0	0	0	0	0
1615	KKQCPENSGCFRHLD	0	0	0	0	0	0	0	0	0	0	0	0	0	265.5	0	58	0	0	0	0	0	163	647	0	0	0	0	0
1616	KQCPENSGCFRHLDE	0	277.5	167.25	99	594.5	536	427.5	0	0	311	0	1230.5	0	544.5	530.5	886	427.5	92	0	96	324	202.5	815.75	0	0	118.5	166.5	278
1617	QCPENSGCFRHLDER	105	196.5	228.25	0	789	74.5	0	40.5	215.75	629.25	0	0	0	927.75	418.5	846.5	832	0	371.5	1333	496.75	346.75	1191	0	0	0	63.5	0
1618	CPENSGCFRHLDERE	526	789.25	2222.25	147.5	2125.5	829	2027	403.5	2054.25	1306.5	1024.25	1972.25	0	1991.75	1970.5	1959.75	2411	388	1510.5	2854.25	2788	518.5	2959	1764	406.5	114.5	405.5	1092.25
1619	PENSGCFRHLDEREE	795.5	1093	2924.5	538.5	3488.5	2195.5	4104.5	1641.5	2689.75	2105.75	2789	3641.5	5627.25	2921	2868.75	2498.25	2311.75	601.5	2890	3409	2392	955	5659.5	3177	1696.5	641.75	882	2463.5
1620	ENSGCFRHLDEREEC	641.5	381.5	1540	167.75	2393.5	1796.75	3386	1179.5	2916.75	2016.75	2037	3431.75	11627	2700.5	2672.25	1722	2709	149	1098.5	1037	1273	564.5	2741.5	2062.25	1011.5	395.5	673.5	1944.75
1621	NSGCFRHLDEREECK	0	0	0	0	0	0	0	0	0	0	0	0	0	442.75	0	0	715.75	0	0	439.75	387.25	1.5	0	0	0	0	0	140
1622	SGCFRHLDEREECKC	0	0	82	0	448	0	426	72.5	249	0	0	0	0	822.75	230.25	0	497.25	0	0	205	257.5	23.5	77.5	0	73	0	0	127
1623	GCFRHLDEREECKCL	0	0	0	0	234.5	192	0	57.5	0	0	0	0	0	0	0	348.5	0	0	0	0	212	0	0	0	0	0	0	0
1624	CFRHLDEREECKCLL	0	0	124	0	0	85	0	11	0	0	0	0	0	0	0	0	0	0	0	0	144	0	0	86.5	0	0	0	0
1625	FRHLDEREECKCLLN	0	69	0	0	0	0	302	0	0	0	0	0	140.25	0	0	30.5	0	0	0	0	0	0	640.5	264	0	0	0	0
1626	RHLDEREECKCLLNY	0	116	0	0	0	150.5	146.5	0	125.25	0	0	0	504.5	325.75	0	0	0	77.5	194.5	366.5	0	0	0	109	0	0	0	0
1627	HLDEREECKCLLNYK	0	169.5	0	0	0	0	508	27	0	0	0	0	0	0	0	0	0	0	0	0	0	0	0	0	0	0	0	0
1628	LDEREECKCLLNYKQ	0	90	574.5	21	399.5	145	0	0	0	0	0	0	2507	0	241.5	0	0	0	0	608.75	0	0	0	0	0	0	0	0
1629	DEREECKCLLNYKQE	404	430	1369.25	187.5	1418.5	672	1495.5	175	2377.5	625.25	683.25	1057.5	6360.5	608	704.25	0	1096.5	213.5	1302.25	490.75	778.5	75.5	897	881.25	955	413	413	331.25
1630	EREECKCLLNYKQEG	169.5	151.75	865.5	140.5	1009.5	1349	2913.75	291.5	3043.75	908	191.5	1619.5	3979.5	177.75	490	322.5	836.25	701	0	1170	298.5	52	2826.5	2778.75	371.5	555.5	283	319
1631	REECKCLLNYKQEGD	575	465.5	2506.5	1812.5	1467.75	626	3096.5	529	1951.75	427.5	562.5	2371	8514.25	588.75	1229.5	291.5	1773	808.75	749.5	840.5	629.75	121	1777	1271.5	662	790.5	601.5	956
1632	EECKCLLNYKQEGDK	232.5	71.5	994.75	102	254.5	0	0	502.75	1496.25	265.25	109.5	913.5	3634	0	386.5	0	817.5	88.5	0	198.5	109.75	0	119	892.25	1649.5	720.25	316.75	218
1633	ECKCLLNYKQEGDKC	28.5	0	498	0	0	0	0	155.5	1410.5	0	0	563.25	2401.25	366.25	0	0	370	0	0	0	0	0	0	172	1199.5	410.5	5	0
1634	CKCLLNYKQEGDKCV	0	0	0	0	0	0	0	60	74.5	0	0	255	947.75	724.25	0	0	0	25.5	0	0	0	0	0	0	517.5	235	0	0
1635	KCLLNYKQEGDKCVE	233.5	213	466.5	0	706.25	0	701	321.5	1046	212	522.75	996.5	5217.75	1296	461	310.25	0	263	3980.5	255	344	0	557	149.75	1384	534.5	162	311
1636	CLLNYKQEGDKCVEN	340	99.5	166.25	93.5	878	0	267.5	309.5	1204	209	125	2083	3367.5	2112	619.25	0	339	0	4963.25	118.5	365	144	320.5	337	904.75	510.25	49	634.5
1637	LLNYKQEGDKCVENP	157	118.5	537.75	112	809.5	0	0	361.5	693	110	0	864.25	1525.5	1301.5	562.5	0	284.5	88.25	0	278.5	633.5	84.5	315.75	102	457.5	640	12.5	0
1638	LNYKQEGDKCVENPN	0	53	457	291.75	323.5	0	109	131.5	249	0	85.75	470.5	846.5	2449	487.5	0	454.5	108.5	0	46.5	542.75	402.5	379	932.5	501	277	0	0
1639	NYKQEGDKCVENPNP	0	0	214.5	58.75	592.5	44.5	418.5	538	400	0	51	2174.75	426.25	6537.25	696	392.5	287	83	0	346	961.5	191	615.5	110.5	3862.25	447.5	0	133.5
1640	YKQEGDKCVENPNPT	0	0	0	0	0	0	244	427.5	0	0	187	136.5	665.75	4564.5	537	351	535	32.25	0	576.5	553	0	511.75	198.5	1198.5	313.5	33.5	24.75
1641	KQEGDKCVENPNPTC	0	0	0	0	438.75	0	0	176	0	15.5	87	0	0	3410	254.5	0	486.5	0	0	49.5	0	0	186.5	0	518.75	92.5	0	79
1642	QEGDKCVENPNPTCN	184.5	59	0	0	877.5	0	0	118.5	0	134	0	308	0	3613.5	818	296.5	780.5	102.5	0	304.5	82	0	560.25	538.5	445.5	229	88.5	181
1643	EGDKCVENPNPTCNE	408.25	129.5	559	122	1832	1196	1403.5	208.5	2967.25	619.25	697	1156.75	7073.25	5305.25	1624.5	0	752.5	407.5	1571	1209	717	303	1136	1127.5	1041.5	615.5	578	718
1644	GDKCVENPNPTCNEN	32.5	0	330.5	144	875.5	657.75	851	453	1044.5	472	350.5	2225.75	4786.5	2028.5	0	494.75	1294.75	119	994	1160.5	289	759	564.5	690	487.5	441	85.5	1474
1645	DKCVENPNPTCNENN	46.25	0	314	241.5	566.5	672	1145	469.5	431.25	105	167	844.25	4480.25	2496.5	0	0	1674.5	133.5	1694.5	0	0	1001.5	588.5	849.5	372.5	601.5	56.5	325.5
1646	KCVENPNPTCNENNG	0	43.5	0	50	0	3.5	0	196.5	0	130	0	0	0	0	0	0	669	0	0	0	0	0	104	0	48	158	0	39
1647	CVENPNPTCNENNGG	0	8	377.25	54.75	0	0	238	420.5	90	307.75	0	0	1347	0	0	0	494.5	35.5	859.75	0	100.25	0	0	0	57	239.5	0	0
1648	VENPNPTCNENNGGC	0	0	0	0	0	186.25	533.5	146	848	326.5	0	1358.5	0	0	148.25	0	0	0	1268.25	231.5	0	0	73.75	0	52	381.75	204	315
1649	ENPNPTCNENNGGCD	307	0	503	85.5	1358	650.5	1308	303	1734.25	734.5	499.5	2754	2498.5	2360	995	0	1619.25	152.5	4000	793.5	384.25	535.5	1020	943.5	487.75	847.5	439.25	678.5
1650	NPNPTCNENNGGCDA	117.25	15	382.5	27.5	777	0	0	558.75	664.5	226.5	152.5	942.25	0	950	425	463.5	1151.25	186	2258.75	587.5	296.5	85	315	0	0	417.25	194	0
1651	PNPTCNENNGGCDAD	225	123	1763.75	0	1818.5	284.75	1174	408	1664.5	586.5	713	1636.5	1306.5	1655	1657	990.25	3056.25	363	6059.75	683	683.5	877.5	1326	1121.5	753	881.5	495.5	408
1652	NPTCNENNGGCDADA	321.5	141.5	1159.5	0	1034	281.5	222.5	626.5	772.5	331.5	408.5	1498	1506.25	2040.5	740	687.5	2009.5	448	2883	875.5	355	320	731	479.75	369	390	222	344.5
1653	PTCNENNGGCDADAT	193	30.5	2343.5	0	1020	0	862	471.5	805.25	0	0	972	2035.5	1985.25	383.75	1053	0	0	2601.5	664.5	366	282.5	861.5	1613	0	421	140.5	486.75
1654	TCNENNGGCDADATC	489.5	0	0	0	508.5	0	560.5	0	295	0	0	1203.5	3071	1829.5	589	965.75	0	58	641.5	151.75	0	0	280.75	0	0	781.5	0	174
1655	CNENNGGCDADATCT	775.5	0	2031.5	0	446	0	0	106.5	0	0	0	1073.25	2516.25	1075.5	0	341.25	0	0	1865	816	0	0	0	1133.25	0	210.5	0	0
1656	NENNGGCDADATCTE	0	0	1904	100.5	447	411.5	0	175	790.75	233	178	1050.75	4562.5	1370.25	0	0	941.25	171	1341.25	599.25	0	134.5	1086.5	1227	0	454	239	466
1657	ENNGGCDADATCTEE	450	193.25	6165.5	223	1401.5	1134	2121.5	454	2036.5	1066.5	1185.25	3237	7117.25	2184	1120.5	940.25	1351	418.5	2191	1062	820	496.25	2548	2136.25	481	850	667.25	1428.5
1658	NNGGCDADATCTEED	802	234.5	5925.75	301	1775	430.75	2881.5	892.5	1222	744.5	1343.5	3269.75	6397.75	3793	1600	779.5	1874	530.5	0	1008	742	404.5	1629	3299	710.5	1335.75	523.5	1146.5
1659	NGGCDADATCTEEDS	446.5	118	6068.25	315.75	1330.5	709.5	1277	531	948.25	693	419.5	1860.5	5284.5	3725	1607.75	730	2261.75	408.5	3032.5	769.75	462.75	189.25	1635.75	1965	899	860	215	707.5
1660	GGCDADATCTEEDSG	233.5	0	4256	107	584.5	846	305.25	408.25	220	121.5	121.5	1870.5	4364.75	1192	604	713	960.5	0	8481.5	56	189	82.75	699.5	839.5	0	365.5	55	513.75
1661	GCDADATCTEEDSGS	177.75	0	2563	107.5	365.5	426	616.5	202.5	424.5	309.5	85.25	532.25	2449	1391.5	747	816	260.5	0	11921.5	0	0	760	312.5	0	68.5	749.5	81	263.5
1662	CDADATCTEEDSGSS	227.5	166	5019	193	138.5	262.5	378.5	286	513.5	427.5	74.25	554.25	2908	0	428.5	429	209	211.5	11255.2	274.5	567	114	841	1120.5	177.75	564.5	275.25	475.25
1663	DADATCTEEDSGSSR	880.5	0	2917.25	241.5	936	1045	441.5	150	1421.5	894	271	657.5	1409.5	1000.25	373.5	938.5	398	584.5	9364.25	241.5	899	846	1342.75	588	996.75	828	182	419.5
1664	ADATCTEEDSGSSRK	0	0	0	0	0	0	0	0	0	0	0	0	0	0	0	0	0	0	0	0	0	0	0	0	0	0	0	0
1665	DATCTEEDSGSSRKK	125.5	0	0	0	211.5	236	0	0	0	0	0	0	0	47	0	0	0	203	1365.5	0	0	131	380	162	216.5	116.5	0	72.5
1666	ATCTEEDSGSSRKKI	0	0	0	0	0	0	0	0	0	0	0	0	0	0	0	0	0	0	0	125	0	569	0	0	0	0	0	77
1667	TCTEEDSGSSRKKIT	1011.5	0	0	382.25	0	99.25	284	31	87.25	39.5	107.5	0	0	0	0	0	0	217.5	1214.5	916.25	183.75	0	0	0	128.75	708	25.25	87.5
1668	CTEEDSGSSRKKITC	928	0	103.5	0	0	682.25	2365.5	133.5	0	113.5	0	0	0	159.5	0	89.5	0	0	0	0	0	0	582	71	0	25	202	307.5
1669	TEEDSGSSRKKITCE	4313.25	242.25	384.25	365.5	943.5	771.5	4481.75	75.5	1114	708.5	479	713.5	5483	687.5	257	144	287.25	1070	2857.75	1044.5	444	131.5	2109	869.25	666.75	475.5	782.5	686.25
1670	EEDSGSSRKKITCEC	254	94.5	297.5	210.5	1499.5	641.25	1234.25	66	1394.5	1061.5	380.5	426	2060	525.25	581	282.5	440	160	478	293.5	0	0	449.5	1822	361.5	406.5	945.75	531.5
1671	EDSGSSRKKITCECT	166	0	0	0	495.5	75.5	161	14	590	676.5	258	0	331.5	0	292	158.5	0	0	186	141	0	114.5	0	0	0	257.75	455.5	0
1672	DSGSSRKKITCECTK	99	0	0	0	0	0	0	0	0	179.5	0	0	0	0	0	0	0	107	0	0	0	0	0	0	0	0	0	0
1673	SGSSRKKITCECTKP	0	0	0	0	0	0	0	0	0	0	0	0	0	1253.25	359.5	78.25	0	0	0	0	0	51	0	0	0	0	0	0
1674	GSSRKKITCECTKPD	0	0	0	75.5	368	97	0	60.5	0	164.5	40.5	0	0	1978.5	0	66.5	274.5	46.5	214	40.5	174.5	271	0	77.5	0	5.5	0	0
1675	SSRKKITCECTKPDS	61.5	0	2018	0	821.5	0	0	0	211	277.5	64.5	0	276	537.25	0	0	200	770.5	1170	113.5	0	22	139	231.5	0	0	428	107.25
1676	SRKKITCECTKPDSY	0	0	0	0	264	0	126.5	0	0	0	0	0	0	215.75	76	0	571	90.5	512.25	0	0	0	0	0	0	42	0	0
1677	RKKITCECTKPDSYP	0	0	64.5	0	165	0	0	0	0	101	0	1110.5	769.5	929.25	0	162	361.5	0	0	110.5	132.5	0	0	0	0	0	0	0
1678	KKITCECTKPDSYPL	0	101.25	0	0	0	0	0	0	0	0	0	609	0	0	0	0	0	0	63.5	0	0	0	0	0	0	0	0	0
1679	KITCECTKPDSYPLF	0	0	0	0	0	0	0	0	0	0	0	0	0	305.5	0	77	172.5	0	0	0	0	0	0	0	0	0	0	106.75
1680	ITCECTKPDSYPLFD	0	1042.5	1176.75	0	1254	1104	1600.75	359.5	532.75	256	1127	3375.5	1326.75	1249.25	517.75	1239.25	1130.5	243	1300.5	160.5	423.75	126.5	1180	946	250.5	484	239	480
1681	TCECTKPDSYPLFDG	1553	102	0	78	202.5	311	158.5	137	796.75	389	0	570	0	0	0	0	0	229	694.75	416	360.5	0	589.75	397	186.5	579.5	96	97.5
1682	CECTKPDSYPLFDGI	144.75	0	239	0	143	0	130.75	135.25	0	0	59.5	1563.25	0	754	96.5	381	549.5	0	402	85	185	0	289.25	0	0	286.5	92.75	0
1683	ECTKPDSYPLFDGIF	117.5	20.5	156.5	0	0	0	0	19.5	1267.5	442	0	930.75	0	256	0	310	0	0	0	0	97.25	0	0	165.5	0	296.75	237	0
1684	CTKPDSYPLFDGIFC	0	0	0	0	0	0	0	0	0	0	0	0	0	0	0	0	0	0	0	0	0	0	0	0	0	0	0	0
1685	TKPDSYPLFDGIFCS	951	101	0	0	0	0	0	115	0	0	0	0	0	0	0	0	0	569	0	0	0	0	0	0	0	0	0	0
1686	KPDSYPLFDGIFCSS	0	0	1079.75	0	0	0	0	0	0	0	0	128.5	0	0	0	0	0	120	1760.5	0	0	0	0	0	0	0	0	0
1687	PDSYPLFDGIFCSSS	37	0	275.5	0	0	0	78.5	17.75	215.5	0	0	0	0	305.5	0	0	182.5	0	821.75	276.75	0	100.5	0	109.5	0	78	0	100.5
1688	DSYPLFDGIFCSSSN	253	0	423.5	0	0	0	0	0	13.5	0	56	0	2414	177	0	0	0	218.5	321	0	0	0	0	362.75	180	0	36.5	0
1689	SYPLFDGIFCSSSNF	0	0	0	0	0	0	0	0	0	0	0	294.5	0	0	0	321.25	0	0	0	0	0	0	0	0	0	0	0	0
1690	YPLFDGIFCSSSNFL	0	0	0	0	0	0	0	0	0	0	0	0	0	0	0	0	176.5	0	0	0	0	0	0	0	0	0	0	0
1691	PLFDGIFCSSSNFLG	0	156.25	0	0	0	0	455	133	253	43	108.5	0	0	210	0	60	0	0	311.5	0	0	0	0	181.5	0	0	0	0
1692	LFDGIFCSSSNFLGI	0	116.5	119	0	0	0	0	0	0	0	9	240	0	0	11.75	173.5	435.75	0	73.5	0	0	0	0	0	0	0	0	0
1693	FDGIFCSSSNFLGIS	0	0	0	0	0	0	0	0	0	0	0	0	180.5	0	0	29.5	0	0	0	0	0	0	0	271	0	0	0	0
1694	DGIFCSSSNFLGISF	134.5	0	158.5	0	0	37.25	0	10.25	0	0	86	0	444.5	876.5	0	185.25	264.25	217	0	0	149.5	0	0	147	123	113.5	0	0
1695	GIFCSSSNFLGISFL	0	0	0	0	0	0	0	0	0	0	0	0	0	0	0	0	0	0	0	0	0	0	0	0	0	0	0	0
1696	IFCSSSNFLGISFLL	0	0	0	0	0	0	0	0	0	0	0	0	0	0	0	0	0	0	0	0	0	0	0	0	0	0	0	0
1697	FCSSSNFLGISFLLI	0	0	0	0	0	0	0	0	0	0	0	0	0	0	0	0	0	0	0	0	0	0	0	0	0	0	0	0
1698	CSSSNFLGISFLLIL	0	0	0	0	0	0	0	0	0	0	0	0	0	0	0	0	0	0	0	0	0	0	0	0	0	0	0	0
1699	SSSNFLGISFLLILM	0	0	0	0	0	0	0	0	0	0	0	0	0	0	0	0	0	0	0	0	0	0	31	0	0	0	0	0
1700	SSNFLGISFLLILML	0	0	0	0	0	0	0	0	0	0	0	0	0	0	0	0	0	0	0	0	0	0	0	0	0	0	0	0
1701	SNFLGISFLLILMLI	0	0	0	19	0	0	0	0	0	0	0	0	0	0	0	0	0	0	0	0	0	0	0	0	0	0	0	0
1702	NFLGISFLLILMLIL	0	0	0	0	0	0	0	0	0	0	0	0	0	0	0	0	0	0	0	0	0	0	0	0	0	0	0	0
1703	FLGISFLLILMLILY	0	0	0	0	0	0	0	0	0	0	0	0	0	0	0	0	0	0	0	0	0	0	0	0	0	0	0	0
1704	LGISFLLILMLILYS	0	0	0	0	0	0	0	0	0	0	0	0	0	0	0	0	0	0	0	0	0	0	0	0	0	0	0	0
1705	GISFLLILMLILYSF	0	0	0	0	0	0	0	0	0	0	0	0	0	0	0	0	0	0	0	0	0	0	0	0	0	0	0	0
1706	ISFLLILMLILYSFI	0	0	0	0	0	0	17.25	0	0	0	0	0	0	0	0	0	0	0	0	0	0	0	0	0	0	0	0	0
1707	SFLLILMLILYSFIG	0	0	0	0	0	0	0	0	0	0	0	0	0	0	0	0	0	0	0	77	0	0	0	0	0	0	0	0
1708	FLLILMLILYSFIGS	0	0	0	0	0	0	0	0	0	0	0	0	959.25	0	0	0	0	0	0	0	0	91	0	0	0	0	0	0
1709	LLILMLILYSFIGSG	0	0	0	0	0	0	0	0	0	0	0	0	0	0	0	0	160	0	0	0	0	0	0	0	0	0	0	0
1710	LILMLILYSFIGSGS	0	0	0	0	0	0	0	0	0	0	0	446.5	844.5	191.5	0	0	0	0	0	0	0	740	0	0	0	0	0	0
1711	ILMLILYSFIGSGSG	0	0	0	0	0	0	0	0	0	0	0	682	371.75	0	0	0	0	0	0	0	0	0	0	0	0	0	0	0
1712	LMLILYSFIGSGSGS	0	0	0	0	0	0	0	0	359	0	0	1008.75	1569.75	0	0	0	0	0	0	0	0	798.5	0	0	0	0	0	0
1713	MLILYSFIGSGSGSG	0	0	0	0	0	0	0	0	0	0	0	1016.75	1119.25	0	0	0	0	0	0	0	0	0	0	0	0	0	0	0

## Sheet: IgG epitope mapping sera
AA No	Peptides	Placebo #2	Placebo #8	Placebo #20	Placebo #23	25µg #21	25µg #24	25µg #25	25µg #28	25µg #30	25µg #31	50µg #3	50µg #4	50µg #6	50µg #7	50µg #9	50µg #10	50µg #11	50µg #12	50µg #13	50µg #14	50µg #15	50µg #16	150µg #19	150µg #22	150µg #26	150µg #27	150µg #29	150µg #32
	GSGSGSGMKIIFFLC	0	0	3	0	0	0	0	0	0	0	0	0	0	0	26.5	0	0	0	0	0	0	0	0	0	3	0	0	0
	SGSGSGMKIIFFLCS	0	0	0	0	0	0	0	0	0	0	0	0	0	0	0	0	0	0	0	0	0	2.5	0	0	0	0	0	0
	GSGSGMKIIFFLCSF	5	0	0	0	0	0	0	0	0	0	0	0	0	0	0	0	0	0	0	0	0	0	0	0	0	0	8	0
	SGSGMKIIFFLCSFL	0	0	0	0	0	0	0	0	0	0	0	0	0	0	8.25	0	0	0	0	0	0	0	0	0	0	0	0	0
	GSGMKIIFFLCSFLF	0	0	0	0	0	0	0	0	0	0	0	0	0	0	0	0	0	0	0	0	0	0	0	0	0	0	0	0
	SGMKIIFFLCSFLFF	0	0	0	0	0	0	0	0	0	0	0	0	0	0	0	0	0	0	0	0	0	0	0	0	0	0	0	0
	GMKIIFFLCSFLFFI	0	0	0	0	0	0	0	0	0	0	0	0	0	0	0	0	0	0	0	0	0	0	0	0	0	0	0	0
1	MKIIFFLCSFLFFII	0	0	0	0	0	0	0	0	0	0	0	0	0	0	0	0	0	0	0	0	0	0	0	0	0	0	0	0
2	KIIFFLCSFLFFIIN	0	0	0	0	0	0	0	0	0	0	0	0	0	0	0	0	0	0	0	0	0	615.5	0	0	0	0	0	0
3	IIFFLCSFLFFIINT	0	0	0	0	0	0	0	0	0	0	0	0	0	0	0	0	0	0	0	0	0	0	0	0	0	0	0	0
4	IFFLCSFLFFIINTQ	0	0	0	0	0	0	0	0	0	0	0	0	0	0	0	0	0	0	0	0	0	0	0	0	0	0	0	0
5	FFLCSFLFFIINTQC	0	0	0	0	0	0	0	0	0	0	0	0	0	0	22.5	0	0	0	0	0	0	0	0	0	0	0	0	0
6	FLCSFLFFIINTQCV	0	0	0	0	0	0	0	0	0	0	0	0	0	0	0	0	0	0	0	0	0	0	0	0	0	0	0	0
7	LCSFLFFIINTQCVT	0	0	0	0	0	0	0	0	0	0	0	0	0	0	0	0	0	0	0	0	0	0	0	0	0	0	0	0
8	CSFLFFIINTQCVTH	0	0	0	0	0	0	0	0	0	0	0	0	0	0	0	0	0	0	0	0	0	0	0	0	0	0	0	0
9	SFLFFIINTQCVTHE	0	0	0	0	0	0	0	0	0	0	0	0	0	0	0	0	0	0	7	0	0	0	0	28	0	0	0	0
10	FLFFIINTQCVTHES	0	0	0	0	0	0	0	0	0	0	0	0	0	0	0	0	0	0	0	0	0	0	0	0	0	0	0	0
11	LFFIINTQCVTHESY	0	0	0	7	0	0	0	0	0	3	0	0	0	0	0	0	0	0	0	0	0	0	0	20	0	0	0	0
12	FFIINTQCVTHESYQ	0	0	0	2.5	0	0	0	0	0	0	0	0	0	0	5.75	0	0	0	0	0	0	0	0	0	0	0	0	0
13	FIINTQCVTHESYQE	0	6	58	11.5	33	0	0	0	64	121.5	62.5	0	0	10.5	37	85	0	0	0	0	0	0	4	140.5	0	0	0	0
14	IINTQCVTHESYQEL	0	0	23	0	0	0	0	0	0	124.5	0	0	0	0	16	0	0	0	0	0	0	0	0	48.5	0	0	0	0
15	INTQCVTHESYQELV	0	0	24	0	0	0	0	0	0	62	0	0	0	0	0	42	0	0	11	0	0	0	0	41	195.5	0	0	0
16	NTQCVTHESYQELVK	0	0	0	0	0	0	0	0	0	0	0	0	0	0	0	0	22	0	0	0	0	0	0	0	0	0	0	0
17	TQCVTHESYQELVKK	0	0	0	0	0	0	0	0	758	0	0	0	384.5	0	0	0	30.5	0	0	0	0	0	0	0	0	1835.5	0	0
18	QCVTHESYQELVKKL	0	0	0	0	0	0	0	0	128.5	0	0	0	179.5	362.75	0	1784.5	0	0	0	0	0	0	0	0	0	0	0	0
19	CVTHESYQELVKKLE	0	0	0	0	516	0	74.5	598.5	464	497	0	1891	8481.25	4361.25	3261.5	12991	657	0	900.25	544.5	0	0	0	0	0	2039	239.5	705.25
20	VTHESYQELVKKLEA	0	0	0	0	0	0	0	151.5	112	348.25	32	2053.25	7407.25	5380.5	3724	11391	901	0	340	576	0	0	0	0	0	1232	25	623
21	THESYQELVKKLEAL	0	0	0	0	0	0	0	0	0	0	0	1325.75	4358	2438	2017.5	6523	588	0	64	172.5	0	0	0	0	0	0	0	249.25
22	HESYQELVKKLEALE	0	0	0	0	100	0	0	353.5	0	241	31.5	1717	5201.5	4453.25	4135.25	4440	927.5	29.5	139	422.75	0	0	0	0	0	1290.25	70.5	563
23	ESYQELVKKLEALED	74	27.5	26.5	15.5	291.25	61.5	127.5	402.5	382	215	35	1282.5	4600	3672.5	4160.5	5630	681	43	217.5	482.25	0	0	0	150.5	94	1473	0	383.5
24	SYQELVKKLEALEDA	0	0	0	0	0	0	0	0	0	0	0	499.5	1624.5	1839.25	1348.5	2882	451.25	0	23.5	0	0	0	0	0	0	254.25	0	0
25	YQELVKKLEALEDAV	0	6	0	0	326.5	0	0	36.5	0	230.5	0	1933.25	4010	1971.5	1201.5	10617.5	427.5	0	0	527.75	0	0	15.5	0	0	0	0	556.5
26	QELVKKLEALEDAVL	0	0	0	0	0	0	0	0	0	0	0	0	0	0	0	0	0	0	0	0	0	0	0	0	0	0	0	0
27	ELVKKLEALEDAVLT	0	0	0	0	0	72.5	0	0	333.75	107	25.5	0	447	598.25	0	271	0	0	42.5	0	0	0	0	0	0	0	0	0
28	LVKKLEALEDAVLTG	0	0	0	0	0	0	0	0	0	0	0	0	0	553	0	0	0	0	0	0	0	0	0	0	0	0	0	0
29	VKKLEALEDAVLTGY	0	0	0	0	0	0	0	0	166.5	0	0	0	0	482	0	0	15	0	0	0	0	60	14.25	0	0	0	0	0
30	KKLEALEDAVLTGYS	0	0	0	0	0	0	0	0	16	0	0	0	0	456	0	100.5	38	0	0	0	0	301.5	0	0	0	0	0	0
31	KLEALEDAVLTGYSL	0	2472.75	19.5	0	0	28.5	0	0	0	0	0	0	0	342.75	152.5	0	28	0	0	0	0	82.5	0	0	0	0	0	0
32	LEALEDAVLTGYSLF	16.5	0	19	0	0	0	0	0	0	72.5	0	0	208	216	116.5	0	0	0	0	0	0	0	0	47	0	0	0	0
33	EALEDAVLTGYSLFQ	229	0	0	0	0	184.5	0	0	585.5	322.5	0	0	0	0	0	0	0	0	7.5	0	0	0	0	3.5	0	0	0	0
34	ALEDAVLTGYSLFQK	0	0	0	0	0	0	0	0	2287.25	0	0	0	0	0	0	0	0	0	0	0	0	0	0	0	0	0	0	419.75
35	LEDAVLTGYSLFQKE	0	0	10	0	812	90.25	0	2114.5	1870.25	222.5	61.5	7094	12082.8	6897.25	941.5	16867.2	1077.5	0	1539.75	277.25	370	45	117	128.5	195.5	949.25	900.75	0
36	EDAVLTGYSLFQKEK	0	0	0	0	0	52.25	0	1072	343.75	156	85	4449	5918.25	3869.25	164.25	6608.5	0	242	369	0	0	0	13	0	0	998.5	0	0
37	DAVLTGYSLFQKEKM	0	0	0	0	0	0	0	349	0	0	0	2914.25	3887	2999.25	25.25	3931.5	15.5	0	115	0	0	0	0	0	0	325.5	2.5	0
38	AVLTGYSLFQKEKMV	0	0	0	0	0	0	0	380.75	0	0	0	3690.5	5688	5762	453.75	18409	1013.5	0	186.25	0	0	0	0	0	0	0	0	329.5
39	VLTGYSLFQKEKMVL	7.5	0	0	0	0	7.5	0	317	0	0	0	3628.75	4737.5	3340	231.5	9192.5	0	0	154	0	0	0	32.5	0	0	546.75	33.75	294.75
40	LTGYSLFQKEKMVLN	0	0	0	0	0	0	0	158	0	0	0	1689.5	1437.25	2073.5	72	6255.75	351	0	0	0	0	0	0	0	0	260	0	0
41	TGYSLFQKEKMVLNE	14	0	0	0	0	0	0	255	0	0	0	1565	1929.25	2004.5	51	7305	351.5	0	0	0	0	0	0	0	0	199.5	0	0
42	GYSLFQKEKMVLNEE	52	0	0	0	29	0	0	167	299	0	0	901.5	1502.75	2218.25	10.5	3600	290.75	0	0	0	0	0	0	0	0	77.75	0	263
43	YSLFQKEKMVLNEEE	83	18.5	31	45.5	85	0	0	316	451.5	116	36.5	258.5	608.75	1683.75	0	1145	94.5	66	429.5	154	0	0	36	220.5	61	153.5	0	2564
44	SLFQKEKMVLNEEEI	70.5	22.75	0	0	17.5	0	0	0	0	74.5	306.5	0	310	1379	0	0	0	0	114.5	167	15.5	0	0	134.5	235	0	0	2384.5
45	LFQKEKMVLNEEEIT	33	6	0	0	0	361	136.75	0	332.5	412	59.5	442	7266.25	2218	164	448.25	526	278	1146	419.25	0	17.25	810.5	0	316.5	543.5	678.5	2837
46	FQKEKMVLNEEEITT	0	0	0	0	0	1062.5	341.5	0	252	708.25	108	382	7145.5	1679.75	121.5	0	621	428.5	2085.75	788	0	181.5	1928.5	0	789.5	494.5	2615	3584.25
47	QKEKMVLNEEEITTK	0	0	0	0	0	476.25	0	2	0	645	33	388	6130	2848	128	0	524.75	231.5	2782.75	535	0	127.75	2068	0	623.25	1249	4810.5	1571
48	KEKMVLNEEEITTKG	0	0	0	0	0	420.5	0	0	0	417.5	0	234.5	6203.5	1661.5	103.5	0	439	229.5	1463.5	0	0	169	1526	0	133.5	837	2931.25	1298.25
49	EKMVLNEEEITTKGA	0	0	0	0	0	518.5	347.5	0	666	837	23	435	6425	916.25	140.5	0	437.5	0	1566.25	106.5	0	0	1235	0	589	1187	2245.5	941
50	KMVLNEEEITTKGAS	0	0	0	0	0	506.5	345.75	0	0	806.75	0	344	6798.25	933.5	144.75	0	628.5	0	1593	0	0	216.5	2447.5	0	148	1537.25	2079.75	1782.75
51	MVLNEEEITTKGASA	0	0	0	0	0	0	0	0	0	38	0	0	0	3418.5	0	0	0	0	465.5	146	0	0	0	32	0	0	0	3441.5
52	VLNEEEITTKGASAQ	0	0	0	0	0	0	0	0	0	0	0	0	0	1617.25	0	0	0	0	188	0	0	0	0	0	0	0	0	495
53	LNEEEITTKGASAQS	0	48	0	0	0	0	0	0	0	0	0	0	0	949.5	0	0	0	0	0	0	0	0	0	0	0	742	0	0
54	NEEEITTKGASAQSG	0	0	0	0	0	0	0	6	0	0	0	0	0	678.25	0	0	0	0	0	0	0	0	0	0	0	102	0	0
55	EEEITTKGASAQSGA	0	102	0	0	0	223.5	0	0	1555.25	71.5	0	1745.5	0	4415	0	0	0	0	0	0	0	0	0	0	0	0	359	0
56	EEITTKGASAQSGAS	0	62.5	0	0	0	91	0	0	1575.5	145	1271.5	2137.25	0	7090.75	0	620	0	0	0	15.75	0	135	0	0	0	0	420	182
57	EITTKGASAQSGASA	0	0	0	0	0	160.25	0	0	0	0	1631	6014.25	132	10779.2	0	625	0	0	0	0	0	167	0	0	0	84.75	364	178.5
58	ITTKGASAQSGASAQ	0	0	0	0	0	170	0	0	0	0	1254.5	4028.25	0	11097	0	355.5	0	225.5	0	0	0	183	0	0	16	0	286.5	144
59	TTKGASAQSGASAQS	0	0	0	0	0	388.25	0	0	75.5	29.5	471	6471.25	343.5	13129.5	0	738	0	372.75	0	273.5	0	163	36.5	0	0	89	503	499
60	TKGASAQSGASAQSG	0	0	0	0	0	0	0	0	19	0	0	5183.5	1128	4974	0	509.5	0	0	0	13.5	19.75	0	0	0	0	396.5	110	0
61	KGASAQSGASAQSGA	12.5	0	0	0	0	207.25	0	0	177.5	0	139	9879.75	897.5	9235.25	0	670.5	0	0	0	129	0	852	0	0	0	190	339	742
62	GASAQSGASAQSGAS	13	0	0	0	37	391.5	0	0	264	87	1919	10788.8	1995.75	9416.75	0	1712	0	154.5	0	262.5	0	408.5	0	0	0	436	534.5	936.25
63	ASAQSGASAQSGASA	0	0	0	0	0	454	0	0	381.5	87	2023	11797.5	4048	6299	0	1311.75	0	325.5	0	252.5	0	516	0	0	0	663.5	479	1033.5
64	SAQSGASAQSGASAQ	0	0	0	0	0	175	0	0	243	115	1390	10942.5	1893.5	7995.75	0	1484	0	26.75	0	273	0	142	0	0	0	438.5	562.75	494
65	AQSGASAQSGASAQS	0	0	0	0	0	349.5	0	0	126.25	110.5	974	10484.5	2813	9217.25	0	688.75	0	0	0	297	0	229	0	0	0	272	215.5	691.75
66	QSGASAQSGASAQSG	0	0	0	0	0	133.5	0	0	72.5	55	197	6908.5	1936	7188.5	26	1002	0	0	0	97.5	0	0	0	0	0	160.5	283	468.5
67	SGASAQSGASAQSGA	0	0	0	0	0	188.75	0	0	249	67	398.5	12072	902.75	10548.5	0	671	0	0	0	0	0	20.5	0	0	0	244	504.5	1030.25
68	GASAQSGASAQSGAS	0	0	0	0	17	528.75	0	0	348.75	89	2556.5	11743.2	1501	9303.5	0	1946.5	0	191.25	0	255.5	0	0	0	0	0	427.25	395	1000
69	ASAQSGASAQSGASA	0	0	0	0	48	685.5	0	0	435.5	235.5	2714.25	12097.5	1987.75	12515	9	1737.75	0	978	0	538.5	0	435.75	0	0	0	677.5	749.25	1345.5
70	SAQSGASAQSGASAQ	0	0	0	0	0	441.5	0	0	252	171.5	1789	9596.25	986	13414.2	14.5	1960.5	0	315.5	0	224.75	0	386.25	0	0	0	365	498.5	554.5
71	AQSGASAQSGASAQS	0	0	0	0	0	0	0	0	138.5	133	1090.25	10031.8	2613.5	13864.5	0	1698.5	0	719.25	0	225.5	0	264.5	45.5	0	0	211	306	597.5
72	QSGASAQSGASAQSG	0	0	0	0	0	234	0	0	100.5	0	223.5	7355.5	1638	9670.5	0	1026.25	0	0	0	123	0	0	19.75	0	0	282.5	201.5	551.25
73	SGASAQSGASAQSGA	0	0	0	0	0	296.5	0	0	286	90	413	11866	634.5	16065	0	1079.75	0	159	0	89	0	0	0	0	0	395.75	478.75	1210.5
74	GASAQSGASAQSGAS	0	0	0	0	0	357	0	0	451.25	120	1737.5	13736.8	895.5	15334.5	0	2064.75	7	500.25	0	270	0	210.5	0	0	0	667.5	756	796
75	ASAQSGASAQSGASA	0	0	0	0	0	455	0	0	581.25	145.5	2664.5	11727.5	925	14911	0	1643	0	1286.75	0	502	0	378.75	0	0	10	488	667.25	1022.5
76	SAQSGASAQSGASAQ	0	0	0	0	0	300.5	0	0	122.5	0	2501.5	10492.5	0	11228.8	0	1643.25	0	0	0	0	0	330	0	0	0	364.25	480.25	456.5
77	AQSGASAQSGASAQS	0	0	0	0	77	444	0	0	220	204	800.5	10274	1686	14387.8	0	1202.5	0	376.5	0	463.5	0	175	0	0	0	274.5	287.25	514
78	QSGASAQSGASAQSG	0	0	0	0	0	105	0	0	112	0	271	7060	898.75	8412.5	15.25	692.5	0	0	0	225	0	5	0	0	0	0	229.5	354.5
79	SGASAQSGASAQSGA	0	0	0	0	0	280	0	0	313	70.5	341.5	10195.2	332.5	12074.2	0	541.25	0	0	0	142	0	14	0	0	0	453.5	716.5	1064.25
80	GASAQSGASAQSGAS	0	0	0	0	0	547.75	0	0	327.5	68.5	1616.25	13645	892	14364.8	0	1643	0	274.5	0	233	0	407	0	0	0	395	712	737.5
81	ASAQSGASAQSGASA	0	0	0	0	0	789.75	0	0	491	0	3395	10833.8	1297	14331.8	0	1673.25	0	1051	0	411	0	569.5	0	0	0	685.5	809.5	1479.75
82	SAQSGASAQSGASAQ	0	0	0	0	0	244	0	0	276	121	1720	8171.75	826.75	14925	0	1538	0	480.5	0	243.5	0	438.5	0	0	0	601.5	600.75	432.5
83	AQSGASAQSGASAQS	0	0	0	0	0	428.25	0	0	226	138.5	653.75	9600.5	1845.75	15524.5	0	1477	0	428.5	0	384.5	0	200	0	0	0	355.5	330	500
84	QSGASAQSGASAQSG	0	0	0	0	0	98.5	0	0	62.5	24	189.5	7031	1132.5	13853.8	36	914.5	0	150	0	0	0	0	0	0	0	140	190	309
85	SGASAQSGASAQSGT	0	0	0	0	0	0	0	0	296.5	194.5	0	8904.5	635.5	13998	0	776	0	0	0	285.25	0	0	0	0	0	235.5	372.75	682.75
86	GASAQSGASAQSGTS	0	0	0	74	0	0	0	0	145.5	0	396.5	10264	604.5	15655.2	5.75	736	0	250	0	172	0	0	0	0	0	234.5	291	558.5
87	ASAQSGASAQSGTSG	0	0	0	53.5	0	0	0	0	139	0	171	4407	226	9459.5	0	325.5	0	0	0	58.75	0	0	0	0	0	214	375	486
88	SAQSGASAQSGTSGP	0	0	0	41.5	0	0	0	0	70	83	125.25	2937.75	0	8845.5	0	183.5	0	39.25	0	0	0	0	0	0	0	0	48	50.5
89	AQSGASAQSGTSGPS	0	0	0	22.5	0	631	0	0	0	0	0	914	0	3514.75	0	0	0	0	0	0	0	0	0	0	0	0	92.5	43.5
90	QSGASAQSGTSGPSG	0	0	0	9.5	0	191	0	0	0	0	0	470	0	2170	0	0	0	0	0	0	0	0	0	0	0	0	0	0
91	SGASAQSGTSGPSGP	0	0	0	0	0	265	0	0	0	0	0	766.5	45	5108	0	0	0	0	0	0	0	0	0	0	0	0	73.5	79
92	GASAQSGTSGPSGPS	0	0	0	0	0	348.75	0	0	0	0	0	334.5	426.5	1950.75	0	0	0	0	0	0	0	0	0	0	0	0	93.5	0
93	ASAQSGTSGPSGPSG	0	0	0	4.5	0	0	0	0	0	0	0	0	261	637.5	0	0	0	0	0	0	0	0	0	0	20	0	159.5	0
94	SAQSGTSGPSGPSGT	0	0	0	12	0	0	0	0	0	0	0	0	414.25	0	0	0	0	0	0	0	0	0	0	0	0	0	0	0
95	AQSGTSGPSGPSGTS	0	0	0	12.5	0	0	0	0	0	0	0	0	561.5	0	0	0	0	0	0	0	0	0	0	0	0	0	0	0
96	QSGTSGPSGPSGTSP	0	0	0	0	0	305	0	0	38.5	210	0	57.5	398.25	0	0	0	0	118.5	0	0	0	0	0	0	0	249.5	0	165.25
97	SGTSGPSGPSGTSPS	0	0	0	0	0	0	0	0	0	65.5	0	159.5	375.25	0	0	0	0	82.5	0	9.5	0	0	0	0	0	279.25	0	0
98	GTSGPSGPSGTSPSS	0	0	0	0	0	0	0	136.5	0	0	0	174	0	0	0	100	0	94	0	0	0	0	0	0	0	141.5	0	189
99	TSGPSGPSGTSPSSR	0	0	0	0	0	0	0	244.5	0	13	21	136	0	1411.75	0	2218	15.75	0	0	0	0	0	0	0	0	493.5	36.5	233.5
100	SGPSGPSGTSPSSRS	0	0	0	0	0	0	0	884.25	0	0	0	139.5	0	1639.5	0	2586	14	0	0	1.5	0	0	0	0	0	317	34	137.5
101	GPSGPSGTSPSSRSN	15	0	7.5	0	0	0	0	0	0	0	0	126.5	0	1184.25	0	2150	0	0	0	0	0	0	0	0	0	0	0	89.75
102	PSGPSGTSPSSRSNT	0	0	0	0	0	0	0	0	0	0	134.5	274.5	0	837.75	0	1240	0	0	1.5	0	0	0	0	0	0	0	0	0
103	SGPSGTSPSSRSNTL	0	0	0	0	0	0	0	123	0	0	0	0	0	0	0	0	0	0	0	0	0	0	0	0	0	0	0	0
104	GPSGTSPSSRSNTLP	0	0	0	0	0	0	0	581	0	0	0	0	0	0	0	0	0	0	0	0	0	0	0	0	0	0	0	0
105	PSGTSPSSRSNTLPR	0	0	0	0	0	0	0	3674.25	0	0	99	0	0	0	0	0	1.5	0	0	0	0	0	0	0	0	120.5	0	0
106	SGTSPSSRSNTLPRS	0	0	0	0	0	0	0	5685.5	0	89	0	0	0	0	0	0	0	0	0	0	0	0	0	0	0	175	0	0
107	GTSPSSRSNTLPRSN	0	0	0	0	0	0	0	2190.5	0	0	0	0	0	0	0	0	0	0	0	0	0	0	0	0	0	80.5	0	0
108	TSPSSRSNTLPRSNT	0	0	0	0	0	0	0	7217.5	0	0	0	0	0	0	0	0	0	0	0	0	0	0	0	0	0	111.5	0	0
109	SPSSRSNTLPRSNTS	0	0	0	0	0	0	0	4325.75	0	0	0	0	0	0	0	174	0	0	0	0	157.5	0	0	0	0	10.25	0	0
110	PSSRSNTLPRSNTSS	0	0	0	0	0	0	0	3949.25	0	0	0	0	698.5	0	0	0	0	0	0	0	0	0	0	0	0	0	0	0
111	SSRSNTLPRSNTSSG	0	0	0	98.5	0	0	0	1657.25	0	0	0	88	849.5	37	0	0	0	0	0	0	0	0	0	0	0	0	0	0
112	SRSNTLPRSNTSSGA	0	0	0	0	226	247.5	0	901	431.5	357	179.5	629.5	1037.25	217	0	3464	29	72	0	367.25	0	0	0	0	60.5	183.5	2625.75	2441.75
113	RSNTLPRSNTSSGAS	0	0	0	0	74	207.5	0	0	582	489.75	0	924.5	363	374	0	5272.25	123	122	0	1400.5	0	0	49	0	0	153	3157.75	1654
114	SNTLPRSNTSSGASP	0	0	0	0	6310.25	88	0	6	303.25	202	86	877.5	14291	277	0	3424.75	46.5	112.25	0	742	0	0	45.5	0	35.5	179.5	2824.75	1461.75
115	NTLPRSNTSSGASPP	0	0	0	0	4883.75	18.75	0	8.5	337.25	223.25	0	852	21612.5	219	0	2663.75	69.5	24	0	826	0	127	33	0	0	98.5	1688.5	1082
116	TLPRSNTSSGASPPA	0	0	0	0	4800.75	0	0	0	282	0	14	661.75	18377	129.5	0	2057.5	0	0	0	836.25	0	0	0	0	0	107.5	2002	591.75
117	LPRSNTSSGASPPAD	0	0	0	0	2626	0	0	164	237.5	167.5	0	906.5	24765.2	305	0	2226	69.5	0	4	643.75	0	0	140.5	0	0	95.5	2185	614.5
118	PRSNTSSGASPPADA	0	0	0	0	2126.5	0	0	0	0	0	0	510.5	16196.8	140.5	0	1053.5	12.5	12.75	0	573	0	0	187	0	0	81	772.75	0
119	RSNTSSGASPPADAS	0	0	0	0	2063	58.5	157.5	0	231	89.5	0	281.25	17814.5	0	0	880	0	0	0	1094.5	0	9	14.75	0	0	34	775	439
120	SNTSSGASPPADASD	32	0	17	160	2170.5	0	13799.5	0	196.5	141	0	285	21462.8	157.5	50	854.5	12.25	130	60.5	0	0	0	75.5	0	0	0	1056.5	4440.25
121	NTSSGASPPADASDS	0	0	0	21	927.5	0	340.5	0	0	0	0	0	13852	0	0	0	0	0	0	0	0	0	0	0	0	0	0	1503.5
122	TSSGASPPADASDSD	19.5	0	23	0	805.5	0	88	0	0	0	0	178.5	0	0	65	0	0	0	0	0	0	0	0	25.5	0	0	0	5333
123	SSGASPPADASDSDA	110	0	29.75	0	375	0	94.5	0	0	0	0	0	0	0	135	0	0	0	0	0	0	0	9.5	0	0	0	0	406
124	SGASPPADASDSDAK	0	0	0	0	0	0	0	0	0	0	0	0	0	0	64.5	0	0	0	0	0	0	0	0	0	0	0	0	834.75
125	GASPPADASDSDAKS	0	0	0	0	0	0	0	0	0	0	0	0	0	0	0	0	0	0	0	0	0	0	0	0	0	0	0	1138.5
126	ASPPADASDSDAKSY	0	0	0	0	0	0	0	0	0	0	0	0	0	0	0	0	0	0	0	0	0	0	0	12	7.5	0	0	1280
127	SPPADASDSDAKSYA	0	0	0	0	0	0	0	0	0	0	0	0	0	0	0	0	0	0	0	0	0	0	0	0	0	0	0	122
128	PPADASDSDAKSYAD	8.5	15	27	12	37.5	0	82.5	0	103.5	0	0	0	58.75	0	52	0	0	0	0	0	0	0	84	162.5	0	0	0	2191
129	PADASDSDAKSYADL	0	0	0	0	44.5	0	55	0	0	0	0	0	0	0	0	74	4	0	12.5	0	0	0	782	65	0	0	0	872
130	ADASDSDAKSYADLK	0	0	0	0	0	0	95.75	0	0	0	0	0	0	0	0	0	0	0	0	0	0	0	0	0	0	0	0	452.5
131	DASDSDAKSYADLKH	0	0	0	0	0	0	0	0	0	0	0	0	0	0	0	0	0	0	0	0	0	0	0	0	0	0	0	0
132	ASDSDAKSYADLKHR	0	0	0	0	0	0	283.75	0	0	0	0	0	0	0	0	0	0	0	0	0	0	0	0	0	0	0	0	0
133	SDSDAKSYADLKHRV	0	0	0	52	0	0	8087	0	0	0	0	0	0	0	0	0	0	0	0	0	0	0	0	0	18	0	0	0
134	DSDAKSYADLKHRVR	0	0	0	0	0	126.5	62.5	0	0	0	0	0	0	0	0	0	0	0	0	0	0	0	0	0	0	0	0	0
135	SDAKSYADLKHRVRN	0	0	0	0	0	0	0	0	0	0	0	0	0	0	0	0	0	0	0	0	0	0	0	0	0	0	0	0
136	DAKSYADLKHRVRNY	0	0	0	0	0	0	0	0	0	0	0	0	0	0	0	0	0	0	0	0	100	0	0	0	0	0	0	0
137	AKSYADLKHRVRNYL	0	0	0	0	0	0	0	0	0	0	0	0	0	0	0	0	0	0	0	0	63	139.5	0	0	0	0	0	0
138	KSYADLKHRVRNYLF	0	0	0	0	0	0	0	0	0	0	0	0	0	0	0	0	0	0	0	0	16.5	1351	0	0	0	0	0	0
139	SYADLKHRVRNYLFT	0	0	0	0	0	0	0	0	0	0	0	0	0	0	0	0	0	0	0	0	0	0	0	0	0	0	0	0
140	YADLKHRVRNYLFTI	0	0	0	0	0	0	0	0	0	0	0	0	0	0	0	0	0	0	0	0	0	0	0	0	0	0	0	0
141	ADLKHRVRNYLFTIK	0	0	0	0	0	0	0	0	0	0	0	0	0	0	0	0	0	0	0	0	42.5	0	0	0	0	0	0	0
142	DLKHRVRNYLFTIKE	0	0	0	0	0	0	0	0	0	0	0	0	0	0	0	0	0	0	0	0	0	0	0	0	0	0	0	0
143	LKHRVRNYLFTIKEL	0	0	0	0	0	0	0	0	0	0	0	0	0	0	0	0	0	918.5	0	0	0	0	0	0	0	0	0	0
144	KHRVRNYLFTIKELK	0	0	0	2.5	0	0	0	9	0	0	0	0	0	0	0	0	0	0	0	153.5	842.5	1072.25	0	0	0	0	0	0
145	HRVRNYLFTIKELKY	0	0	0	0	0	0	0	12	0	45	0	0	0	0	0	0	0	0	0	0	0	0	0	0	0	0	0	0
146	RVRNYLFTIKELKYP	0	0	0	0	0	0	0	0	0	0	0	0	0	0	67.5	0	0	0	0	0	0	0	0	0	0	0	0	0
147	VRNYLFTIKELKYPE	0	0	0	0	0	0	10.5	0	0	0	0	0	22	0	207	0	0	26.5	0	0	0	0	0	0	0	0	0	0
148	RNYLFTIKELKYPEL	0	3.5	0	0	0	0	0	7	0	54	0	0	0	0	533.5	0	0	83	0	0	0	0	0	0	0	0	0	0
149	NYLFTIKELKYPELF	0	0	9	0	102	0	0	29	0	0	0	0	0	0	367.5	0	0	53.5	0	0	0	0	0	0	0	0	0	0
150	YLFTIKELKYPELFD	35.5	16	25.5	4	153.5	7	76	21	28	126.75	175.5	36	0	0	788	62.25	37	17.5	33	0	21.5	0	15	80.5	649.5	5.5	0	28.5
151	LFTIKELKYPELFDL	18.5	11	30	0	90.5	0	20.5	8.5	0	107	0	0	0	0	741	510	18	57.5	24	0	14.75	0	0	48	176.5	0	0	24
152	FTIKELKYPELFDLT	5	5	0	0	0	0	12.5	0	0	0	0	0	0	0	559.25	379	0	234.25	0	0	0	0	0	0	64.5	0	0	0
153	TIKELKYPELFDLTN	0	0	27	0	0	0	9.5	0	0	0	0	0	0	136.75	581	0	0	0	0	0	4	0	0	0	143.25	0	0	0
154	IKELKYPELFDLTNH	0	0	0	0	0	0	9	0	0	0	0	0	0	0	326.5	0	0	54	0	0	0	38.5	0	0	40.5	0	0	0
155	KELKYPELFDLTNHM	0	0	0	0	0	0	0	0	0	0	6	0	0	0	476	0	0	1175.5	0	0	0	349.5	0	0	0	0	0	0
156	ELKYPELFDLTNHML	0	0	0	0	0	55	0	0	241	294.5	33.25	0	0	0	0	78.25	0	0	238	0	32	0	0	20	24	0	0	0
157	LKYPELFDLTNHMLT	0	0	0	0	0	0	0	0	0	0	0	0	0	0	0	0	0	0	0	0	0	0	0	0	0	0	0	0
158	KYPELFDLTNHMLTL	0	0	0	0	0	0	0	0	0	0	0	0	0	0	0	0	0	0	9	0	0	362.5	0	0	0	0	0	0
159	YPELFDLTNHMLTLC	0	0	13.5	0	0	0	18	0	0	56	0	0	0	0	35.5	36	13	0	9	0	0	0	9.25	35	23	0	0	0
160	PELFDLTNHMLTLCD	0	0	46.5	0	78.5	0	74.5	0	18.5	108	32.75	0	10	33	0	86.5	0	0	46	9.5	12	0	24	138.5	169	10	0	14
161	ELFDLTNHMLTLCDN	77.5	0	13	0	0	94.5	0	0	219	296.5	6.75	12.5	0	38.5	0	63.75	0	0	99.5	4	0	0	0	85.5	4458.5	0	0	0
162	LFDLTNHMLTLCDNI	0	0	8	0	0	0	0	0	0	0	0	0	0	14.25	0	345.75	0	0	8	0	0	0	0	15	15.5	0	0	0
163	FDLTNHMLTLCDNIH	0	0	0	0	0	0	0	0	0	0	0	0	0	23	0	109.5	0	0	0	0	0	0	0	0	4	0	0	0
164	DLTNHMLTLCDNIHG	0	0	0	0	0	0	0	0	0	0	0	0	0	0	0	0	0	0	0	0	0	0	0	0	0	0	0	0
165	LTNHMLTLCDNIHGF	0	0	0	0	0	0	0	0	0	0	0	0	17.5	11	8.75	11.5	0	0	0	0	0	0	0	0	0	0	0	0
166	TNHMLTLCDNIHGFK	0	0	0	0	0	0	0	0	0	0	0	0	0	0	0	0	0	0	0	0	0	0	0	0	0	0	0	0
167	NHMLTLCDNIHGFKY	0	0	0	0	0	0	0	0	0	0	0	0	0	0	0	0	0	0	0	0	0	0	0	0	0	0	0	0
168	HMLTLCDNIHGFKYL	0	0	0	0	0	0	0	0	0	0	0	0	0	0	0	0	0	0	0	0	0	0	0	0	0	0	0	0
169	MLTLCDNIHGFKYLI	0	0	0	0	0	0	0	0	0	0	0	0	0	0	0	0	0	0	0	0	0	0	0	0	0	0	0	0
170	LTLCDNIHGFKYLID	0	0	12	0	32.5	0	0	0	0	0	17.5	0	54.5	13	6	38.5	7.5	0	0	0	0	0	0	0	17.5	0	0	0
171	TLCDNIHGFKYLIDG	0	0	0	0	0	0	0	0	0	0	0	0	0	0	0	0	0	0	0	0	0	0	0	0	0	0	0	0
172	LCDNIHGFKYLIDGY	0	0	0	0	0	0	0	0	0	0	0	0	0	0	18	0	26.5	0	0	0	0	0	0	0	0	0	0	0
173	CDNIHGFKYLIDGYE	0	0	40.5	0	104	34	0	0	0	353	0	63.5	0	86.5	55	141	32.5	0	24	0	0	37.5	23	184.5	55	0	0	0
174	DNIHGFKYLIDGYEE	80	1	37	0	97	52	0	0	373.5	164.5	27	96	67.5	191	63	121.5	9.5	21	0	0	13.5	32	48	429.25	48.5	0	21.25	26
175	NIHGFKYLIDGYEEI	51	0	33.5	0	0	13.5	0	0	0	106.5	0	79	532.5	44	40	133	24	0	0	0	0	0	0	155	0	0	0	0
176	IHGFKYLIDGYEEIN	24	0	12	0	0	0	0	0	26	36.5	0	40	0	30	0	0	32.5	0	0	0	0	0	0	27	0	0	0	0
177	HGFKYLIDGYEEINE	57	0	27	0	18.25	30.5	0	0	0	119.5	11.25	75.5	171.5	104.5	94	0	19.5	37.5	0	0	0	0	40.5	227.5	37.5	0	0	14.25
178	GFKYLIDGYEEINEL	71.5	0	50	0	0	26.25	0	0	42.5	240	0	0	0	39.5	53	0	0	44	42.5	0	13	0	0	227	11.5	0	0	104
179	FKYLIDGYEEINELL	49	0	68	11	0	0	0	0	0	162.5	0	0	0	0	19.5	466.75	0	5.5	0	0	0	0	0	187.5	12	0	0	438
180	KYLIDGYEEINELLY	72	19	83	21.75	45.5	16.5	0	0	133	200	0	39.5	0	120	47.5	2406	37.5	29	29.5	0	0	93.5	18.5	219	48	5.25	0	418
181	YLIDGYEEINELLYK	33	0	13.5	3	0	0	0	0	0	0	0	0	0	0	0	0	0	0	0	0	0	0	0	111.5	0	0	0	0
182	LIDGYEEINELLYKL	11	0	38.5	0	0	0	0	0	0	0	0	0	0	0	0	0	0	0	0	0	0	0	0	0	0	0	0	29.5
183	IDGYEEINELLYKLN	11.5	41.5	20.5	0	0	0	0	0	0	0	0	0	0	0	0	2104.75	0	0	0	0	0	0	0	53.5	16	0	0	0
184	DGYEEINELLYKLNF	0	0	24	0	0	0	35	0	0	0	0	0	0	0	0	3212.5	0	0	0	0	0	0	0	81.5	0	0	0	0
185	GYEEINELLYKLNFY	29	0	34	14	0	5.5	0	0	0	15	0	0	260	48	26.5	2696.25	37.5	13	0	0	0	0	25	67.5	24.5	0	0	11.5
186	YEEINELLYKLNFYF	28	0	22	10.5	0	0	0	0	1338	75	26	0	371.25	0	41	3144	0	21	0	0	0	0	0	39	25	0	0	0
187	EEINELLYKLNFYFD	52	92.5	68	19.5	94	232	0	4	3007.5	481	589.5	141.75	1805	186.5	106.5	3946.5	50	60.5	111	42.25	0	0	35.5	284	72.5	0	25	19.5
188	EINELLYKLNFYFDL	23	0	71	20	0	647	0	0	100.25	198.5	0	0	703.25	88	61	1605.25	0	0	77.5	0	0	0	0	51.5	67.5	0	0	0
189	INELLYKLNFYFDLL	20.25	0	13	0	0	0	0	0	0	0	0	0	1544	452.75	65	1855.75	46.5	0	30.5	0	0	0	0	0	9	0	0	0
190	NELLYKLNFYFDLLR	0	0	12.25	0	0	0	0	0	0	0	0	0	440	0	21.5	641.5	0	0	0	0	0	0	0	0	0	0	0	0
191	ELLYKLNFYFDLLRA	0	0	0	0	0	89	0	0	36.5	119	0	0	0	0	0	211	0	0	119.25	0	0	0	0	0	0	0	0	0
192	LLYKLNFYFDLLRAK	0	0	0	0	0	0	0	0	0	0	0	0	0	0	0	0	0	0	0	0	0	0	0	0	0	0	0	0
193	LYKLNFYFDLLRAKL	0	0	0	0	0	0	0	0	0	0	0	0	0	0	0	0	0	0	0	0	0	0	0	0	0	0	0	0
194	YKLNFYFDLLRAKLN	0	0	0	0	0	0	0	0	0	0	0	0	0	0	0	0	0	0	0	0	0	0	0	0	0	0	0	0
195	KLNFYFDLLRAKLND	0	0	0	2.75	0	0	0	0	0	0	0	0	0	88	0	0	0	0	11	0	7.5	0	14.25	52	0	0	0	0
196	LNFYFDLLRAKLNDV	0	0	0	0	64	0	0	0	0	291.5	0	0	0	26.5	0	50	0	0	0	0	0	0	0	0	0	0	0	0
197	NFYFDLLRAKLNDVC	0	0	0	7	61	0	0	0	0	52.75	0	0	0	0	32	0	0	0	0	0	32	0	9	9.25	16.5	0	0	7.5
198	FYFDLLRAKLNDVCA	0	0	0	0	0	0	0	0	0	0	0	0	0	0	0	0	0	0	0	0	0	0	0	0	0	0	0	0
199	YFDLLRAKLNDVCAN	0	0	0	0	0	0	0	0	0	0	0	0	0	0	0	0	0	0	0	0	0	0	0	0	0	0	0	0
200	FDLLRAKLNDVCAND	0	0	0	18.5	49	0	0	0	0	18.75	0	0	74.5	0	0	75	0	0	0	0	0	0	15.5	97	0	0	0	0
201	DLLRAKLNDVCANDY	21.5	16.5	8	10	78.5	3	0	0	0	136	0	0	156	183.5	32	437	51	0	19	12.25	0	0	0	80	31	0	15	15.5
202	LLRAKLNDVCANDYC	29.5	14	0	0	44	0	12.5	0	0	82	6.75	0	138.5	217.5	169.5	536.5	67	0	10.5	0	3	0	0	0	34	0	17	10.5
203	LRAKLNDVCANDYCQ	0	0	0	0	0	0	0	0	0	20	0	0	77	64	0	343	0	0	0	0	0	0	0	0	0	0	0	0
204	RAKLNDVCANDYCQI	0	0	0	0	0	0	0	0	0	0	0	0	0	47.75	0	246.5	0	0	0	0	0	0	0	0	0	0	0	0
205	AKLNDVCANDYCQIP	0	0	0	0	0	0	0	0	0	16	0	0	65	177	0	86	229.5	0	0	0	0	0	0	0	0	0	0	0
206	KLNDVCANDYCQIPF	0	0	0	3	34	4.25	0	0	0	0	0	0	110	298.5	0	355	103.5	0	7	0	0	245	0	0	0	6.5	0	0
207	LNDVCANDYCQIPFN	0	0	0	0	0	0	0	0	0	73.5	0	0	11.5	267.5	0	213	160	0	0	0	0	0	0	0	0	0	0	23.5
208	NDVCANDYCQIPFNL	0	0	0	0	0	0	0	22	0	0	0	0	0	0	0	95.5	0	0	0	0	0	0	0	0	0	0	189.75	74
209	DVCANDYCQIPFNLK	0	0	0	0	0	0	0	0	0	0	0	0	0	0	0	0	0	0	0	0	0	0	0	0	0	0	0	0
210	VCANDYCQIPFNLKI	0	0	0	0	0	0	0	0	0	0	0	40	0	0	0	0	0	0	0	0	0	0	0	0	0	0	0	0
211	CANDYCQIPFNLKIR	0	0	0	0	0	0	0	0	0	0	0	0	0	0	0	0	0	0	0	0	0	0	0	0	0	0	0	0
212	ANDYCQIPFNLKIRA	0	0	0	0	0	0	0	0	0	0	0	0	0	0	0	0	0	0	0	0	0	0	0	0	0	0	0	0
213	NDYCQIPFNLKIRAN	0	0	0	0	0	0	0	0	0	0	0	0	0	0	0	0	0	0	0	0	0	0	0	0	0	0	0	0
214	DYCQIPFNLKIRANE	68.5	0	0	0	0	0	0	0	0	0	0	0	46.5	0	0	43.5	0	0	0	0	0	0	0	0	0	0	0	0
215	YCQIPFNLKIRANEL	42.5	0	0	0	0	0	0	0	0	15.5	0	0	0	0	0	0	0	0	0	0	0	0	56	0	0	0	0	0
216	CQIPFNLKIRANELD	48	0	16	0	20	0	0	23	47.5	47	0	0	0	110	23.5	1805.5	54.5	0	10.5	0	130	0	150.5	0	0	0	0	0
217	QIPFNLKIRANELDV	46.5	0	0	0	0	0	0	0	34	0	0	0	0	0	0	411.5	0	0	5	0	0	0	40.5	0	0	0	0	0
218	IPFNLKIRANELDVL	54.5	0	0	0	0	0	0	0	0	0	0	0	0	0	0	50	0	0	0	0	0	0	0	0	0	0	0	0
219	PFNLKIRANELDVLK	21.5	0	0	0	0	0	0	0	0	0	0	0	0	0	0	0	0	0	0	0	0	0	0	0	0	0	0	0
220	FNLKIRANELDVLKK	0	0	0	0	0	0	0	0	0	0	0	240.5	0	0	0	0	0	0	0	0	0	0	0	0	0	0	0	0
221	NLKIRANELDVLKKL	0	0	0	0	0	0	0	0	0	0	0	55	0	296	0	0	0	0	0	0	0	0	0	0	0	0	0	0
222	LKIRANELDVLKKLV	0	0	0	0	0	0	0	0	0	0	0	0	0	256.5	0	0	0	0	0	0	0	0	0	0	0	0	0	0
223	KIRANELDVLKKLVF	0	0	0	0	0	0	0	0	0	0	0	0	0	63	0	0	30.5	0	0	0	0	300	0	0	0	0	0	0
224	IRANELDVLKKLVFG	20	0	0	0	0	0	0	0	0	0	0	0	0	0	0	0	0	0	0	0	0	0	0	0	0	0	0	0
225	RANELDVLKKLVFGY	9.25	0	0	0	0	0	0	0	0	0	0	0	0	26	0	0	0	0	0	0	0	0	0	0	0	0	0	0
226	ANELDVLKKLVFGYR	31.5	0	0	0	0	0	0	0	0	0	0	0	0	0	0	0	0	0	0	0	0	0	0	0	0	0	0	0
227	NELDVLKKLVFGYRK	0	0	0	0	0	0	0	6	0	0	0	0	0	209.25	0	0	0	0	0	0	0	0	0	0	0	0	0	0
228	ELDVLKKLVFGYRKP	0	0	0	0	0	554.5	0	0	0	137	0	0	0	504.5	0	0	0	0	0	0	0	0	0	0	0	0	0	0
229	LDVLKKLVFGYRKPL	0	0	0	0	0	0	0	0	0	0	0	0	0	379	0	80	0	0	0	0	0	0	0	0	0	448.5	0	0
230	DVLKKLVFGYRKPLD	0	0	0	0	0	23	0	0	0	46.5	0	0	0	8	0	66.5	7	0	0	0	0	0	0	0	0	494	0	0
231	VLKKLVFGYRKPLDN	0	0	0	0	0	0	0	0	0	22.5	0	0	0	0	0	89	0	0	0	0	0	0	0	0	0	490	0	0
232	LKKLVFGYRKPLDNI	0	0	0	0	0	0	0	0	0	0	0	0	0	42	0	4239	0	0	0	0	0	64	0	0	0	234	0	0
233	KKLVFGYRKPLDNIK	0	0	9.75	0	0	0	0	18.5	0	50.5	0	118	0	586	0	1345	398.5	0	123	0	0	1092	0	0	0	4425.5	588.75	1458.5
234	KLVFGYRKPLDNIKD	0	0	0	0	0	0	0	0	0	0	0	68	0	186.5	0	0	0	0	16.25	0	0	239	0	0	0	1412	0	862
235	LVFGYRKPLDNIKDN	0	0	0	0	42.5	0	0	0	0	0	0	0	0	203.5	0	232	0	0	0	0	0	0	0	0	0	543.5	90.5	369
236	VFGYRKPLDNIKDNV	0	0	0	0	0	0	0	0	0	0	0	0	0	92.25	0	183	66	0	0	0	0	0	0	0	0	520.5	24.5	432.5
237	FGYRKPLDNIKDNVG	0	0	0	0	0	0	0	0	0	0	0	0	0	0	0	0	0	0	0	0	0	0	0	0	0	405	0	222
238	GYRKPLDNIKDNVGK	0	0	0	0	0	0	0	0	0	0	0	0	0	0	0	0	0	0	0	0	0	0	0	0	0	1032.75	96	747.75
239	YRKPLDNIKDNVGKM	0	0	0	0	0	0	0	14	0	0	0	0	0	0	0	0	0	0	0	0	0	0	0	0	0	374.5	0	230.75
240	RKPLDNIKDNVGKME	0	0	53.5	0	0	0	0	0	0	0	0	0	0	0	0	219	0	0	0	0	0	0	0	0	0	929.75	115.5	0
241	KPLDNIKDNVGKMED	0	0	0	0	0	0	0	0	0	0	0	0	0	0	0	0	0	0	0	0	0	61.5	0	0	0	230.5	37	0
242	PLDNIKDNVGKMEDY	0	0	62	0	0	0	20	0	0	0	0	0	0	0	0	38	11	0	0	0	5	0	0	110.25	0	0	0	0
243	LDNIKDNVGKMEDYI	0	0	16	0	0	0	0	0	306.5	0	0	0	0	21.5	0	0	0	0	0	0	0	0	30	0	0	0	0	0
244	DNIKDNVGKMEDYIK	0	0	0	0	0	0	0	0	266	0	0	0	0	0	0	0	0	0	0	0	0	0	0	0	0	0	0	0
245	NIKDNVGKMEDYIKK	0	0	0	0	0	0	0	74	1005.5	307.5	0	480	111	0	0	0	0	0	0	0	0	0	0	0	0	0	0	0
246	IKDNVGKMEDYIKKN	0	0	0	0	0	0	0	0	210.75	0	0	83.5	0	0	0	0	0	0	0	0	0	76	0	0	17.5	0	0	0
247	KDNVGKMEDYIKKNK	0	0	0	0	0	0	0	0	263.5	0	0	28.5	0	0	0	0	0	0	0	0	0	451.5	0	0	0	0	0	0
248	DNVGKMEDYIKKNKT	0	0	0	0	0	0	0	0	568	0	0	97	0	33	0	0	0	0	0	0	0	0	0	0	0	0	227.75	0
249	NVGKMEDYIKKNKTT	0	0	0	0	0	0	0	22	694	195	0	307.5	0	0	0	0	0	0	0	0	0	0	0	0	0	0	1240	0
250	VGKMEDYIKKNKTTI	0	0	0	0	0	0	0	0	1551	470.5	0	554	372.5	1064.25	0	0	0	0	0	0	0	0	0	0	0	0	2757	0
251	GKMEDYIKKNKTTIA	0	0	0	0	0	0	0	0	1113.5	116.5	0	526.5	301.25	494	0	0	22	0	0	0	0	0	0	0	0	0	5738.25	0
252	KMEDYIKKNKTTIAN	0	0	0	0	0	27	0	0	416	0	0	303.5	16.5	669.5	0	152.5	0	0	0	0	0	157	0	0	0	0	0	0
253	MEDYIKKNKTTIANI	0	0	0	0	0	0	0	0	0	0	0	488	0	0	0	0	0	0	0	0	0	0	201	0	0	0	0	0
254	EDYIKKNKTTIANIN	23	0	0	0	0	0	0	380	272.75	319	8.75	4273.5	1059	3435.5	10	310.5	1406.5	0	0	721.5	0	179.25	685.25	0	518.5	1341.5	917.75	894.25
255	DYIKKNKTTIANINE	0	0	0	0	0	19.5	0	441	136	151	0	4249	1615	4228	19.5	319.5	2259.5	52	535	345.75	0	343.25	2620.5	0	803.5	936	663	1401
256	YIKKNKTTIANINEL	0	0	0	0	0	0	0	172	146.5	56.25	0	2095	204.5	1726.5	0	155	703.75	0	0	333	0	107.5	1198	0	453.75	422.25	369	630.75
257	IKKNKTTIANINELI	0	0	0	0	0	0	0	196	244.5	80.5	0	1671.5	0	1792	0	0	377.75	0	11.5	415.5	0	366	613.5	0	594	889.5	269	764
258	KKNKTTIANINELIE	0	0	0	0	11.5	34	0	616.75	373.5	293	8.5	1963.5	1279	1008	0	1352	898	0	117.5	303.25	0	748	829	0	216	0	0	727
259	KNKTTIANINELIEG	0	0	0	0	0	17	0	172	151.5	0	0	1926.5	760.5	973.75	0	278.5	368	0	56	169.5	0	0	365.5	0	134	789	27.5	387.5
260	NKTTIANINELIEGS	0	0	7.5	0	0	0	0	225	166	58	0	1936	583.5	1075	386	223	476	0	50.5	69	0	0	232.5	0	0	632.5	65	473.5
261	KTTIANINELIEGSK	0	0	0	0	0	0	0	155.5	0	9	0	1854	704.25	716.75	0	185.75	469.75	0	27.5	0	0	1242.5	122.5	0	89	593.5	0	379.5
262	TTIANINELIEGSKK	0	0	0	0	0	0	0	0	0	0	0	0	0	0	12	0	125	0	0	0	0	0	18	0	0	832	6	0
263	TIANINELIEGSKKT	0	0	0	0	0	0	21	0	0	0	0	164	315	1413.5	473.5	0	0	0	0	0	0	0	140.75	65	52	954.5	0	0
264	IANINELIEGSKKTI	0	0	0	0	0	0	0	6.5	381	0	0	0	238.5	0	409.5	0	102	0	0	0	1.5	0	1669	0	4126.25	608.5	0	0
265	ANINELIEGSKKTID	0	7	52	2	9	0	0	4.5	5.5	0	0	22.5	0	1838.5	535.75	145	317	0	0	63.5	4.5	0	34.5	101.5	72	1010.75	0	0
266	NINELIEGSKKTIDQ	0	0	0	0	0	0	0	35.5	0	0	0	0	0	1541.5	0	82.5	109	0	0	0	0	0	8.5	39	7	526.5	0	0
267	INELIEGSKKTIDQN	0	0	17	0	0	0	0	0	0	0	0	0	0	970	0	139.75	0	0	10.5	0	0	0	0	0	8	1	0	0
268	NELIEGSKKTIDQNK	0	0	0	0	0	0	0	0	4704.5	0	0	4938.75	562.75	900.75	0	421	0	95.75	47.5	218.5	0	0	366	0	0	0	0	0
269	ELIEGSKKTIDQNKN	81.5	0	0	0	0	176.75	0	0	0	355.5	0	4177.5	0	619.5	0	237.25	0	217	77.5	215	0	0	0	0	0	0	0	0
270	LIEGSKKTIDQNKNA	0	0	0	0	0	0	0	0	1403.25	0	0	2538	0	269.5	0	57.5	22.5	92	0	68.5	0	0	23	71.5	0	0	0	0
271	IEGSKKTIDQNKNAD	0	0	0	0	11	0	0	0	3693	0	0	2046.5	0	0	0	0	0	45	0	199.5	0	0	33.5	42	0	0	0	0
272	EGSKKTIDQNKNADN	0	0	0	0	0	345	0	0	1064.5	108	6.75	1400.75	0	103.75	0	0	0	24	0	0	0	0	0	214	0	0	0	0
273	GSKKTIDQNKNADNE	0	0	3.5	0	34	0	0	0	493.5	0	5	946.75	139	79.5	0	0	0	8.25	0	30	0	0	0	67	0	0	0	0
274	SKKTIDQNKNADNEE	24.5	4.5	0	0	40.5	23.75	0	25	1143	38.5	95.5	692	92.5	115.5	0	0	0	35.5	30.5	620	0	0	73.5	270	25.5	0	0	0
275	KKTIDQNKNADNEEG	0	0	13.75	0	0	15.5	0	0	1000.25	0	0	219	0	0	0	0	0	0	0	19.5	0	220.75	6.5	98.5	18	0	0	0
276	KTIDQNKNADNEEGK	0	0	0	0	0	0	0	0	148	0	0	0	0	0	0	0	0	0	0	0	0	0	0	0	0	0	0	0
277	TIDQNKNADNEEGKK	6.5	0	0	0	0	0	0	0	0	0	0	34	0	0	0	0	0	0	0	0	0	0	0	0	0	0	0	0
278	IDQNKNADNEEGKKK	0	0	0	0	0	0	0	0	0	0	0	393.5	0	0	0	0	0	0	0	0	0	0	0	0	0	0	0	0
279	DQNKNADNEEGKKKL	0	0	0	0	0	0	0	0	0	0	0	308	0	0	0	0	0	0	0	0	0	0	0	0	0	0	0	0
280	QNKNADNEEGKKKLY	0	0	0	0	0	0	0	0	0	0	0	204.75	0	0	0	0	0	0	0	0	0	0	0	0	0	0	0	0
281	NKNADNEEGKKKLYQ	0	0	0	0	0	0	0	12.5	0	0	0	101	0	0	0	0	0	0	0	0	0	15	0	0	0	0	0	0
282	KNADNEEGKKKLYQA	0	0	0	0	0	0	0	0	0	0	0	0	0	0	0	0	0	0	0	0	0	414	0	0	0	0	0	0
283	NADNEEGKKKLYQAQ	0	0	0	0	0	0	0	8	0	0	0	35.5	0	0	0	0	0	0	0	0	0	0	0	0	0	0	0	0
284	ADNEEGKKKLYQAQY	0	0	0	0	0	0	25	0	0	0	0	0	0	0	0	0	0	0	0	0	0	0	0	0	0	0	0	0
285	DNEEGKKKLYQAQYD	16.25	9	13.5	0	70	0	29	56.5	0	0	100.5	119.5	432.5	73.75	0	0	33	3.25	0	0	0	0	4	50.5	20	0	49.5	49.5
286	NEEGKKKLYQAQYDL	10.25	0	0	0	0	0	0	45.5	0	20	0	149.5	331.75	147.25	0	0	0	0	0	0	0	0	0	0	70.5	0	177	217.5
287	EEGKKKLYQAQYDLS	13.5	87	0	0	0	59.5	0	0	2383	162.5	0	0	179.5	52	37.5	0	0	0	0	0	0	0	0	0	0	0	0	104.5
288	EGKKKLYQAQYDLSI	0	0	0	0	0	132.5	0	0	0	131	0	90	456.75	153.5	0	0	225.25	0	0	0	0	0	0	0	21	0	70.75	130.5
289	GKKKLYQAQYDLSIY	0	0	0	0	0	0	0	0	0	0	0	0	369	113	0	0	10	0	0	0	0	0	0	0	0	0	18.5	0
290	KKKLYQAQYDLSIYN	0	0	0	0	0	0	0	0	0	0	0	0	159.5	102	0	0	0	0	0	0	0	815.5	0	0	0	0	0	0
291	KKLYQAQYDLSIYNK	0	0	0	0	0	0	0	0	0	0	0	0	0	62	0	0	0	0	0	0	0	1007.5	0	0	0	0	0	0
292	KLYQAQYDLSIYNKQ	0	0	0	0	0	0	0	0	0	0	0	387.5	0	0	0	0	0	0	0	0	0	0	0	0	0	0	0	0
293	LYQAQYDLSIYNKQL	0	0	0	0	0	0	0	0	0	0	0	337	0	0	0	0	0	0	0	0	0	0	0	0	0	0	0	0
294	YQAQYDLSIYNKQLE	0	0	0	0	33.5	0	0	0	0	0	0	524.5	0	0	0	0	0	0	0	0	0	0	0	0	0	0	0	0
295	QAQYDLSIYNKQLEE	18	6	0	0	89.5	0	0	0	278	70.5	3	633.25	0	53	0	53	0	0	0	0	0	4.5	24.5	119.5	0	6	0	23.5
296	AQYDLSIYNKQLEEA	0	0	0	0	0	0	0	0	0	20.25	0	643.5	0	0	0	0	0	0	0	0	0	0	0	46	0	2	0	3
297	QYDLSIYNKQLEEAH	0	0	0	0	0	0	0	0	0	0	0	232.5	0	410.5	0	0	0	0	0	0	0	0	0	0	0	0	0	0
298	YDLSIYNKQLEEAHN	0	0	0	0	0	0	0	0	0	0	0	103	0	272	0	0	0	0	0	0	0	0	0	0	0	0	0	0
299	DLSIYNKQLEEAHNL	0	0	0	0	0	0	0	0	0	0	0	198	0	197.5	0	0	0	0	0	0	0	0	0	0	0	0	0	0
300	LSIYNKQLEEAHNLI	0	0	0	0	0	0	0	0	0	0	0	0	0	51	0	0	0	0	0	0	0	0	0	0	0	0	0	0
301	SIYNKQLEEAHNLIS	0	0	0	0	0	0	0	0	0	0	0	0	0	0	0	0	0	0	0	0	0	0	0	0	0	0	0	0
302	IYNKQLEEAHNLISV	0	0	0	0	0	0	0	0	0	0	0	0	0	49.5	0	0	0	0	0	0	0	0	0	0	0	0	0	0
303	YNKQLEEAHNLISVL	0	0	0	0	0	0	0	0	0	0	0	0	0	0	0	0	0	0	0	0	0	0	0	0	0	0	0	0
304	NKQLEEAHNLISVLE	0	0	0	0	91.5	0	0	58.5	0	27	0	108	0	48.5	0	0	0	0	0	0	0	0	40.5	41	65	0	0	0
305	KQLEEAHNLISVLEK	0	0	0	0	0	3	0	0	33	0	51.5	0	0	0	0	0	0	0	0	0	0	199	0	0	0	0	0	0
306	QLEEAHNLISVLEKR	2.25	1195.5	0	0	0	0	0	0	0	0	0	0	0	0	0	0	0	0	0	0	0	0	0	0	0	0	0	0
307	LEEAHNLISVLEKRI	0	0	0	0	0	0	0	0	0	0	0	0	0	0	0	0	0	0	0	0	0	0	0	0	0	0	0	0
308	EEAHNLISVLEKRID	7.5	36.5	11	0	0	1761.75	0	0	2746.5	196.5	0	0	0	0	0	0	0	0	0	0	0	0	0	0	0	0	1	0
309	EAHNLISVLEKRIDT	0	0	0	0	0	223	0	0	145	133	0	0	0	0	0	0	0	0	0	0	0	0	0	0	0	0	0	0
310	AHNLISVLEKRIDTL	0	0	0	0	0	0	0	0	0	0	0	0	0	0	275.5	0	0	0	0	0	0	0	0	0	28	0	0	0
311	HNLISVLEKRIDTLK	0	0	0	0	0	0	0	0	350	0	0	0	0	0	0	0	0	0	0	0	0	0	0	0	0	0	0	0
312	NLISVLEKRIDTLKK	0	0	0	0	0	0	0	0	1278.5	0	0	0	0	239.25	0	0	0	0	0	0	0	0	0	0	0	0	0	0
313	LISVLEKRIDTLKKN	0	0	0	0	0	0	0	0	0	0	0	0	0	0	0	0	0	0	0	0	0	0	0	0	0	0	0	0
314	ISVLEKRIDTLKKNE	0	0	0	0	0	0	0	83	150.25	0	0	0	0	0	0	0	0	0	0	0	0	0	0	0	223	0	0	0
315	SVLEKRIDTLKKNEN	0	0	0	0	0	0	0	0	0	0	0	0	0	0	0	0	0	0	0	0	0	0	0	0	0	0	0	0
316	VLEKRIDTLKKNENI	0	0	0	0	0	0	0	0	0	0	0	0	0	0	0	0	0	0	0	0	0	0	0	0	0	0	0	0
317	LEKRIDTLKKNENIK	0	0	0	0	0	0	0	0	0	0	0	0	0	0	0	0	0	0	0	0	0	0	0	0	0	0	0	0
318	EKRIDTLKKNENIKK	0	0	0	99.5	0	0	0	0	102.5	0	0	0	0	0	0	0	0	139.5	0	0	0	0	0	0	0	0	0	0
319	KRIDTLKKNENIKKL	0	0	4.75	269.5	0	0	0	0	0	0	0	151.5	0	125.25	0	0	0	289.5	0	303.5	0	421.25	0	0	0	0	0	0
320	RIDTLKKNENIKKLL	0	0	0	0	0	0	0	0	0	0	0	0	0	0	0	0	0	123	0	0	0	0	0	0	0	0	0	0
321	IDTLKKNENIKKLLD	0	0	0	0	0	0	0	0	0	0	0	0	0	0	0	0	0	0	0	0	0	0	0	0	843.5	0	0	0
322	DTLKKNENIKKLLDK	0	0	0	0	0	0	0	0	0	0	0	40.5	0	57	0	0	41.5	0	0	0	0	0	0	0	0	0	0	0
323	TLKKNENIKKLLDKI	0	0	0	299.5	0	0	0	0	0	0	0	241.25	0	170.5	0	0	96	79	0	0	0	0	0	0	0	0	36	0
324	LKKNENIKKLLDKIN	0	0	0	0	0	0	0	0	0	0	0	1133.5	836	1903.25	10	2295	0	0	29	0	0	0	0	0	0	1667	25	0
325	KKNENIKKLLDKINE	0	0	0	0	36.5	0	0	0	0	0	0	911.75	535	1550.5	0	1557.5	0	0	9.5	0	0	191	0	0	0	0	0	0
326	KNENIKKLLDKINEI	0	0	0	0	0	0	0	0	0	0	0	195.75	250.5	405.5	0	700.75	0	17	0	0	98.5	0	0	0	0	0	0	0
327	NENIKKLLDKINEIK	0	0	0	0	0	0	0	3	0	0	0	0	0	0	0	0	0	0	0	0	0	0	0	0	0	0	0	0
328	ENIKKLLDKINEIKN	0	0	0	0	0	0	0	0	0	14	0	0	0	0	0	0	0	0	0	0	0	0	0	0	0	0	0	0
329	NIKKLLDKINEIKNP	0	0	0	0	0	0	0	0	0	0	0	0	0	0	0	0	0	0	0	0	0	0	0	0	0	0	0	0
330	IKKLLDKINEIKNPP	0	0	0	0	0	0	0	0	0	0	0	0	0	0	0	0	0	0	0	0	0	0	8.5	0	0	0	0	0
331	KKLLDKINEIKNPPP	0	0	0	0	0	0	0	0	0	0	0	0	0	0	0	0	0	0	113	0	0	263.75	0	0	0	0	0	0
332	KLLDKINEIKNPPPA	0	0	0	0	0	9	0	0	0	0	0	0	0	0	2588.5	0	0	0	61	0	0	0	0	0	0	0	0	0
333	LLDKINEIKNPPPAN	0	0	0	0	0	0	0	0	0	0	0	0	0	0	26312.2	0	0	0	0	0	0	0	0	0	0	0	0	297.5
334	LDKINEIKNPPPANS	0	0	0	0	0	0	0	0	0	0	0	0	0	0	25432.8	0	0	0	0	0	0	0	0	0	0	0	0	69.5
335	DKINEIKNPPPANSG	0	0	0	0	0	0	0	0	0	164.5	0	0	0	0	16070.2	0	0	0	0	0	0	0	0	0	0	0	0	47.5
336	KINEIKNPPPANSGN	0	0	0	0	0	0	0	0	0	0	0	0	0	0	16684.2	1752.25	0	0	0	0	0	493.5	0	0	0	0	977	41
337	INEIKNPPPANSGNT	0	0	0	0	0	0	0	0	0	0	0	0	96.25	0	29451.5	1053.5	0	0	0	0	0	0	0	0	0	0	240.75	107.5
338	NEIKNPPPANSGNTP	0	0	0	0	0	0	0	0	82	0	0	0	56	0	15414	1623.5	0	0	0	0	0	0	0	0	0	0	881.5	85
339	EIKNPPPANSGNTPN	0	0	0	0	0	0	0	0	0	0	0	0	0	0	7902.75	1146	15	0	0	0	0	0	0	0	0	0	258	37.5
340	IKNPPPANSGNTPNT	0	0	0	0	0	0	0	0	0	0	0	694.75	82	0	6663.25	1791.5	0	0	0	0	0	0	0	0	0	0	371.25	0
341	KNPPPANSGNTPNTL	0	0	0	0	0	0	0	0	0	0	182	926	0	0	4212.25	988.75	0	0	493.5	0	177.5	395.5	0	0	0	0	302.5	0
342	NPPPANSGNTPNTLL	0	0	0	0	0	0	0	54.5	0	0	445	715.5	0	0	0	1597.5	0	0	0	0	945.5	0	0	0	0	0	159.5	0
343	PPPANSGNTPNTLLD	0	0	2.5	0	84.5	0	10	131.5	0	0	581	1456	0	0	0	1321	43.5	2.5	0	112.5	2202.75	0	0	11.5	0	0	366.5	14
344	PPANSGNTPNTLLDK	0	0	0	5.75	11003.8	0	0	82	276.75	0	97.5	1309.5	80	4265.5	0	1047.25	163	29.5	2488.75	103.5	2015.75	0	80.5	0	0	254	177.25	3193.5
345	PANSGNTPNTLLDKN	0	0	0	0	11421.5	0	0	34.5	255.25	0	57	1228	112.5	4067.5	0	1259	33.5	0	5182.25	83.5	1363.25	0	79.5	0	0	201	0	2961.25
346	ANSGNTPNTLLDKNK	0	0	0	0	6344	0	0	0	157	0	0	734.75	233.75	3848	0	987	0	0	4256.75	35	729.5	0	64	0	0	134.5	0	1974.25
347	NSGNTPNTLLDKNKK	0	0	0	88	2648	0	0	0	195.5	28.5	0	520.5	287	2960.75	0	906.5	0	0	2143	17	250.5	240.75	604.25	0	0	226	0	983
348	SGNTPNTLLDKNKKI	0	0	0	39	1899	0	0	0	155	17	0	697.5	523	3526.5	0	2554	0	0	2875	0	254.5	30.25	322.75	0	0	192.5	0	1146
349	GNTPNTLLDKNKKIE	0	0	0	0	3033	0	0	0	0	0	0	688.5	168	3184.5	0	905	0	0	1401.5	0	0	0	54	0	0	159.5	0	729.25
350	NTPNTLLDKNKKIEE	0	0	0	0	3262.5	0	0	0	241.5	0	0	260.5	102.5	3456	0	855.25	0	0	527.25	0	0	0	36.5	0	0	0	0	759.75
351	TPNTLLDKNKKIEEH	0	0	0	0	2098.5	0	0	0	0	0	0	0	0	2644.5	0	385.5	0	0	324.5	0	0	0	0	0	0	0	0	341
352	PNTLLDKNKKIEEHE	0	0	0	0	281.75	0	33	0	0	0	0	0	0	812.25	0	130.5	0	0	116.5	3.5	0	0	44.5	0	0	0	0	231.5
353	NTLLDKNKKIEEHEE	0	0	8.5	0	217	25	58.25	0	159.5	40	19	79	0	2175	0	0	0	0	154.5	0	41	53	115	141.5	0	0	0	250.5
354	TLLDKNKKIEEHEEK	0	0	0	0	30	0	17.25	0	0	0	0	0	0	197.5	271.5	0	0	0	123.5	16	0	0	0	0	0	0	0	139
355	LLDKNKKIEEHEEKI	0	8.5	8	0	0	0	0	85.5	151.5	0	0	0	0	830.5	470.5	0	9	0	207.5	0	0	0	12	0	0	0	0	0
356	LDKNKKIEEHEEKIK	0	0	0	0	0	0	0	0	0	0	0	0	0	205.5	315.25	0	0	0	0	0	0	0	0	0	0	6946	0	0
357	DKNKKIEEHEEKIKE	0	0	0	0	83.5	0	0	0	113.5	0	0	0	0	495	247.25	0	0	0	0	5	0	0	0	0	0	3925.75	0	0
358	KNKKIEEHEEKIKEI	0	0	0	0	31.5	22	0	0	61	22	0	0	0	947.25	585	0	20	1366	0	0	0	146.5	25.5	0	0	4296.5	0	0
359	NKKIEEHEEKIKEIA	0	0	0	0	0	0	0	0	0	0	0	0	0	299	219.5	0	0	894.5	0	0	0	0	13	0	0	2759	0	0
360	KKIEEHEEKIKEIAK	0	0	0	0	0	0	0	0	91.5	0	0	0	0	403.5	0	0	0	147.25	0	0	0	494.5	0	0	0	3143.75	0	0
361	KIEEHEEKIKEIAKT	0	62.5	88.5	0	0	52.5	0	0	0	0	0	0	0	1907.5	883.75	0	0	97	67.5	0	0	310	59	0	0	8357	0	207.5
362	IEEHEEKIKEIAKTI	0	0	0	0	65.25	105.5	81	0	0	0	0	0	178.75	56.75	325	43	0	157	0	0	0	0	0	0	0	8276	0	229
363	EEHEEKIKEIAKTIK	0	126	0	0	0	3389.25	45	0	4714	99.5	37	0	0	0	0	277	100.25	98	40	0	0	0	0	0	0	3009.25	0	0
364	EHEEKIKEIAKTIKF	0	0	0	0	0	1170	0	0	784	58	35.5	0	0	0	0	0	0	39	54	0	0	0	0	0	0	264	0	17.5
365	HEEKIKEIAKTIKFN	0	0	0	0	0	256.5	0	0	0	0	0	0	0	0	0	0	0	0	0	0	0	0	0	0	0	0	0	0
366	EEKIKEIAKTIKFNI	0	83	0	0	0	21.5	0	0	1833	81.25	0	0	0	0	0	0	0	0	0	0	0	0	0	0	0	0	0	0
367	EKIKEIAKTIKFNID	0	0	0	0	0	0	0	0	0	60	17.5	0	0	0	0	0	0	131	17	0	0	0	0	0	0	0	0	0
368	KIKEIAKTIKFNIDS	0	0	0	0	0	0	0	0	0	0	0	0	0	0	0	0	0	0	0	0	0	592	0	0	0	0	0	0
369	IKEIAKTIKFNIDSL	0	0	0	0	0	0	0	0	0	0	0	0	0	0	53.5	139	0	34.5	0	0	0	67.5	0	0	0	0	0	0
370	KEIAKTIKFNIDSLF	0	0	0	0	0	143	0	0	164	0	0	0	0	0	0	268.5	6.5	887.75	0	2.5	0	343.5	0	0	0	0	0	56
371	EIAKTIKFNIDSLFT	0	0	0	0	0	36.5	0	9.5	0	0	0	0	0	508.5	0	0	0	0	0	0	0	0	0	0	0	280.5	0	346.5
372	IAKTIKFNIDSLFTD	0	0	0	0	0	0	0	1056.25	151.5	0	0	0	2115.25	758.25	25	300	0	0	404.5	0	0	0	0	0	50.5	21	0	701.25
373	AKTIKFNIDSLFTDP	0	0	337.5	33	53	49.5	81	926	0	0	0	0	2315.25	644.25	267.75	497	39.5	21	606.5	0	0	27	0	0	48	862.25	0	690
374	KTIKFNIDSLFTDPL	0	210.5	1407	22.5	0	52.5	25.5	557	0	0	0	93.75	1719.75	505.25	0	111.25	0	0	573	0	0	313.75	0	0	0	299	0	328.5
375	TIKFNIDSLFTDPLE	14	89.5	752.75	55.5	161	88.5	97.5	814.75	152.5	40	269.75	949	1178.5	1131.25	388.25	1475.25	0	43.5	709.5	114.5	10	0	0	0	47.5	1790.75	0	588.5
376	IKFNIDSLFTDPLEL	0	0	335.5	15	53.5	0	61	627	237	51	137.5	0	1378	804.5	78	738.25	7	33	621.5	245.5	45.5	0	0	28.5	0	749.25	205	342.5
377	KFNIDSLFTDPLELE	60	0	304.5	0	100.5	54	18	455	0	194	996	9648	1753.5	1554	2667.25	5823.75	128	50	755.75	836.5	40.5	76	406.5	172	0	3078	363.5	847.5
378	FNIDSLFTDPLELEY	142.5	138	901.75	53.5	941.5	174.25	261	1699.25	379	1600	3283.5	12255.5	2151	3877.25	3017.5	8524.75	237	243.5	2364	1815.5	73.5	137	1064	458.5	478.75	4319.5	682	1025
379	NIDSLFTDPLELEYY	148	123.5	672	83	926.5	193.5	373.25	2544.25	466.25	1126.75	1993	29378.2	4032.25	16740.2	8545	13212	633	417	1950.5	2553	93.5	249.5	725.5	421.5	429.25	4370.25	454	906.5
380	IDSLFTDPLELEYYL	99.5	51.5	453	54	2479	173.5	484.25	3250	508.25	1452.5	3948.75	33162.5	6061.25	27308.5	15057	22441	1353.5	899	2083.5	3827.25	81.5	730.5	790.25	318	991.5	10200	1282	2169.5
381	DSLFTDPLELEYYLR	32.75	0	515	28	1279.5	327.5	781.5	887.5	1519.5	1014	2009.75	23507.2	3628.5	24852.5	9567.5	14062.5	1051	473	1082.5	2205	113.25	274.5	259	134	338	4661.75	588	1140
382	SLFTDPLELEYYLRE	1048.5	674	1351.5	857.5	4060.5	1570	2106.5	10950.8	11571.8	1550	2300	31190	4041.25	28616.5	10615	26747.8	1702	1999	18976.5	3333	802	470.25	344	875.5	3051.75	6960.25	648.5	1379.75
383	LFTDPLELEYYLREK	13	0	302	6	377.5	74.5	44.5	946.75	909	516.25	541	17869	3420.5	15065.5	4517.75	9670.5	592.5	296.5	765.5	1500.5	36	0	0	83	0	5731.5	0	263
384	FTDPLELEYYLREKN	0	0	139	0	116.5	11	0	0	307	209.5	322.5	6111	1241	6841.75	2885.25	9995.5	544	0	0	314.5	0	0	0	4.5	0	1233	10	0
385	TDPLELEYYLREKNK	0	4407.5	18112.2	0	0	0	0	0	0	0	0	0	336.5	1123	343.25	1112	0	0	0	258.5	0	0	52	0	0	805.75	0	0
386	DPLELEYYLREKNKK	0	0	20	0	0	0	0	0	0	0	0	0	411.75	924.75	0	350.5	0	0	0	41.75	0	0	0	0	0	1714.25	0	0
387	PLELEYYLREKNKKV	0	0	54.5	0	0	0	0	0	0	0	0	114	0	773.5	0	367.5	0	0	163	0	0	0	0	0	0	1431.5	0	435.75
388	LELEYYLREKNKKVD	0	0	0	0	0	15	0	0	0	0	0	0	0	0	0	467.75	0	0	0	0	0	0	0	11	0	0	0	0
389	ELEYYLREKNKKVDV	0	0	22	0	0	2530.25	0	0	197	150	0	137.5	0	509	0	264.5	0	0	112.5	0	0	0	0	0	0	0	0	0
390	LEYYLREKNKKVDVT	0	0	0	0	0	0	0	110	0	0	0	73.75	216.5	0	11.5	0	19.5	0	0	0	0	0	3.5	0	0	0	0	612
391	EYYLREKNKKVDVTP	98	0	0	0	0	0	0	0	23.5	43.5	0	0	93.5	0	0	1060	0	0	0	0	0	0	0	0	0	1368	0	0
392	YYLREKNKKVDVTPK	0	0	0	14	0	0	0	0	0	0	0	0	0	0	0	308	0	0	0	0	0	0	0	0	0	0	0	387.5
393	YLREKNKKVDVTPKS	0	0	0	70	0	0	0	0	0	0	0	0	261.75	0	0	244.5	0	0	0	156	0	0	0	0	0	0	0	0
394	LREKNKKVDVTPKSQ	0	0	0	0	0	0	0	0	0	0	0	0	0	0	0	209.5	0	0	0	9.5	0	0	0	0	0	0	0	0
395	REKNKKVDVTPKSQD	0	0	0	0	0	0	0	0	103.5	0	0	362.5	157.5	0	0	0	0	0	0	0	0	0	0	0	0	41	0	0
396	EKNKKVDVTPKSQDP	0	0	0	0	0	9	0	18	38.5	93.5	0	306.75	281	0	0	0	0	0	0	0	0	0	0	0	0	77	0	0
397	KNKKVDVTPKSQDPT	0	0	0	0	0	0	0	0	0	0	0	0	169	0	0	0	0	0	0	0	0	571	0	0	0	84.25	0	0
398	NKKVDVTPKSQDPTK	0	0	0	0	0	0	0	10025.5	0	2439.5	532.5	6260.75	1109	2102.5	3627.25	19402.8	0	0	21	2882.25	0	0	0	0	0	812.5	1442	793.5
399	KKVDVTPKSQDPTKS	0	0	0	0	0	0	0	8126	0	1443.25	1123	9367	3244.75	3695.25	0	10673.2	0	0	0	3077.5	241.75	1394	0	0	0	744.25	2950	1711.75
400	KVDVTPKSQDPTKSV	0	0	0	0	0	33	0	8172.25	0	1137	878.25	5369	2092.25	1456.5	2081.25	9553.5	0	0	13.5	1148.25	199	301.5	12.5	0	0	373	0	1228.5
401	VDVTPKSQDPTKSVQ	0	0	0	0	0	0	0	6419	0	559.75	0	3809.5	1724.25	1331.75	1791.5	8831.5	0	0	0	1230	0	0	66	0	74.5	365.5	1131.25	583
402	DVTPKSQDPTKSVQI	0	0	0	0	0	0	0	8911.5	0	866.5	0	4360.25	1522.25	1524.5	2459	13889	0	12.5	0	1152.5	194	0	0	0	0	687.5	705	1381
403	VTPKSQDPTKSVQIP	0	0	0	0	0	0	0	8113.5	0	1004	550.5	4361.5	1969.5	1902.5	1499.5	0	0	0	0	972.75	156	0	0	0	0	409.75	0	645
404	TPKSQDPTKSVQIPK	0	0	0	0	0	0	0	6518.25	0	857.5	52.5	5025	1856.75	1770.75	1822.25	0	222	0	0	913.5	558	0	35	0	0	738.5	934.25	770.5
405	PKSQDPTKSVQIPKV	0	0	0	0	0	0	0	5745	0	684.75	180	4608	1752	1446	2454	0	0	51	91.5	1051.5	693	0	0	0	0	1024.5	1488.25	1145.5
406	KSQDPTKSVQIPKVP	0	0	0	0	0	0	0	654.5	0	0	0	3587.25	1629.75	1488.75	1805.25	0	0	0	0	0	1096.5	1545.5	0	0	0	632	1246.5	812
407	SQDPTKSVQIPKVPY	0	0	0	0	0	0	0	0	0	0	28.25	3266.25	1113	826.25	1802.75	0	88.5	0	0	86	0	0	0	0	0	232.25	401.75	0
408	QDPTKSVQIPKVPYP	0	0	0	0	0	0	0	0	0	101.5	619.5	3398.5	1307.25	1003	1535	0	155.5	0	47.5	216	0	0	35	0	5	669.5	419.5	313.5
409	DPTKSVQIPKVPYPN	0	0	0	0	0	0	0	0	0	0	688.5	1967	992	620.5	607.5	0	0	0	0	417.75	0	0	22.5	0	0	965.5	1201.5	380.5
410	PTKSVQIPKVPYPNG	0	0	0	0	0	0	0	0	0	0	0	0	0	37.5	0	0	53.5	0	0	0	0	0	0	0	0	0	0	0
411	TKSVQIPKVPYPNGI	0	0	0	0	0	0	0	0	0	0	5.25	0	0	75.5	279	0	0	0	343.5	0	0	0	0	0	0	46	0	0
412	KSVQIPKVPYPNGIV	0	0	0	0	0	0	0	0	0	0	0	0	0	55.5	193	0	11.5	0	156.5	0	0	329	0	0	0	46	0	0
413	SVQIPKVPYPNGIVY	0	0	0	0	0	0	0	0	0	0	0	0	0	0	0	0	54.5	0	0	0	0	0	0	0	0	0	0	0
414	VQIPKVPYPNGIVYP	0	0	0	0	0	0	0	0	0	0	0	0	73.5	199.5	0	0	58.5	0	45	0	0	0	0	0	0	0	0	0
415	QIPKVPYPNGIVYPL	0	0	0	0	0	0	0	0	0	0	0	0	0	0	0	0	0	0	19.5	0	0	0	0	0	0	0	0	0
416	IPKVPYPNGIVYPLP	0	0	0	0	0	0	0	0	249	149.5	127	451	2200	393	0	804.75	49.5	0	35	0	0	0	0	0	28	0	0	0
417	PKVPYPNGIVYPLPL	0	0	33.5	0	0	0	0	0	333	440.5	103.5	763	2887.5	603.5	0	3677.75	39	0	47.5	0	0	0	0	0	32	0	0	342.5
418	KVPYPNGIVYPLPLT	0	0	0	0	0	0	0	0	139.5	501.75	446.5	901	2709.5	460.5	0	2908	30.5	195	0	86	0	686.5	0	0	0	0	596	446.75
419	VPYPNGIVYPLPLTD	0	0	51	0	0	459	0	1006	344	594	697.5	846.75	3292.25	583	17	2843.25	38.5	342.5	82.75	305.5	33.5	0	0	0	0	0	2224.5	1305.75
420	PYPNGIVYPLPLTDI	0	0	67	0	0	408	0	856	302.5	579	168.5	1528	3679	749.25	58	5918.5	137.5	325	37	438.5	49.5	0	0	10	0	0	1991.5	2334.5
421	YPNGIVYPLPLTDIH	0	0	0	0	0	122.5	40	343.25	123.5	276	0	1870.5	3131	356.5	73	8057	140.5	75.5	0	194.5	0	0	0	0	134.5	501	743.5	799.5
422	PNGIVYPLPLTDIHN	0	0	0	0	0	247	8.5	142.5	98	272.25	49	1823.25	1830.25	929	120	6804	50.5	28	0	199	0	0	0	0	236.5	47	530.5	1008.25
423	NGIVYPLPLTDIHNS	0	0	0	0	0	84	0	162	42.5	340.5	0	787.75	1069.75	421.5	64.5	3012.25	6.5	0	0	195	0	0	0	0	101	0	177.5	407.5
424	GIVYPLPLTDIHNSL	0	0	0	0	0	60	0	0	0	203	0	909	1114	232.5	252.5	3080	0	0	0	24.5	0	0	0	0	86.5	0	198.5	331.25
425	IVYPLPLTDIHNSLA	0	0	0	0	0	0	0	106.5	0	137.5	7.25	392.25	459	0	73.5	1596.75	0	0	0	0	0	0	0	0	76	11.25	263.5	130.5
426	VYPLPLTDIHNSLAA	0	0	0	0	0	0	0	0	0	0	0	435.75	31.25	0	339.5	361	0	0	0	0	0	0	0	0	0	0	0	0
427	YPLPLTDIHNSLAAD	0	0	0	673	0	71.5	0	84.75	0	0	0	0	2783.75	0	70.5	0	0	25	0	0	0	0	0	0	8	0	152.5	60.5
428	PLPLTDIHNSLAADN	0	0	56.5	0	0	66	40.5	15	0	0	0	0	518.75	0	92.5	164	0	0	0	0	0	7.5	0	0	22.5	0	77.5	117.5
429	LPLTDIHNSLAADND	8	0	0	46	0	0	54	0	0	0	0	0	3379.75	0	489.5	0	0	0	0	0	0	0	16	94.5	0	0	0	0
430	PLTDIHNSLAADNDK	0	0	38.5	12	0	0	19.5	0	0	0	0	0	1462.25	0	0	0	0	344.5	6.5	1900.75	0	0	0	54.75	0	425.75	0	0
431	LTDIHNSLAADNDKN	0	0	0	0	0	0	0	0	0	0	0	0	1220.5	0	0	0	0	164	0	1796.5	0	0	0	0	0	117	0	196
432	TDIHNSLAADNDKNS	0	0	0	0	0	0	0	0	0	0	0	0	894	0	0	0	0	0	0	862	0	0	0	0	0	0	0	75.5
433	DIHNSLAADNDKNSY	0	0	0	0	0	0	47.5	0	0	0	0	0	661	0	0	0	0	116	0	612	0	0	0	0	0	0	0	123.5
434	IHNSLAADNDKNSYG	0	0	0	0	0	0	0	0	0	0	0	0	0	0	54	0	0	0	0	194.5	0	0	0	0	0	0	0	0
435	HNSLAADNDKNSYGD	142	0	0	1065.25	0	0	780.25	0	17	0	0	0	305	25	401.5	0	0	101.5	0	197	0	0	0	0	174.5	0	0	0
436	NSLAADNDKNSYGDL	0	0	0	0	0	0	0	15	0	43.5	0	0	261	162	11	0	0	0	0	59	0	0	0	0	0	0	0	0
437	SLAADNDKNSYGDLM	0	0	0	0	0	0	17	0	0	148.5	0	1210.5	143.5	251	0	0	0	45	0	98.5	0	0	0	0	0	294.75	369.5	406.25
438	LAADNDKNSYGDLMN	0	0	0	0	0	0	0	8.5	0	667	0	4792.25	106.5	384	0	1816.5	63.5	254.5	0	338	0	0	0	0	0	365.5	563.5	630.25
439	AADNDKNSYGDLMNP	0	0	0	0	0	0	0	0	0	723.75	0	2167.5	894.25	243.5	0	1043.75	0	181.5	0	379	0	0	0	0	12	383	913	683.5
440	ADNDKNSYGDLMNPH	0	0	0	0	0	0	0	0	0	0	0	3079.75	0	155.5	0	1313.25	0	0	0	732.5	0	0	0	0	0	0	125.5	244
441	DNDKNSYGDLMNPHT	0	0	0	0	0	0	0	0	0	373.5	217.5	2238.5	0	0	111.5	1362	0	241	0	0	0	0	0	0	0	359	331.75	165
442	NDKNSYGDLMNPHTK	0	0	0	0	0	0	0	0	0	0	0	4726.5	570	5113	80.5	316	0	0	0	0	0	0	0	0	0	244.5	791.5	0
443	DKNSYGDLMNPHTKE	0	0	0	0	0	0	51	0	0	284.25	0	3202.5	344	4358	0	876.5	0	0	0	69	0	0	0	0	0	223.5	1255	61
444	KNSYGDLMNPHTKEK	0	0	0	0	0	138	0	0	0	154.5	220.75	3056.25	0	3429.5	0	1422	0	353.75	0	0	0	468	0	0	0	1498	1158	0
445	NSYGDLMNPHTKEKI	0	0	0	0	0	0	0	0	0	0	0	0	0	3533	0	0	0	81	0	0	13.5	0	0	0	0	1128.5	715.5	0
446	SYGDLMNPHTKEKIN	0	0	0	0	0	0	0	0	3	0	0	1232	346.25	2417	0	327.5	0	134	0	88	0	0	0	0	0	444.75	373.25	0
447	YGDLMNPHTKEKINE	0	0	0	0	0	0	0	0	0	0	0	0	305.5	1648.5	397	6043.25	0	141	0	728.5	0	0	0	0	0	118.75	398.25	0
448	GDLMNPHTKEKINEK	0	0	0	0	0	181	0	99	128.75	0	0	3676.5	228	2236.75	246.25	3977.25	0	208	0	2370	0	0	0	0	0	226	438.75	0
449	DLMNPHTKEKINEKI	0	0	0	0	0	0	7	0	9337.75	200	0	13700.8	2794.25	966	1754.5	18788.2	430.5	463.5	1212.5	4000.75	0	18.5	278.5	0	2571.5	761.5	945.25	2965
450	LMNPHTKEKINEKII	0	0	0	0	1239.5	191	0	195.5	13580.5	520.25	0	15667	10089.2	896	3293.5	16085	626	1137.25	1704.25	8746.5	328.25	231.5	413.25	388.5	3201.5	5673	2739	5843.75
451	MNPHTKEKINEKIIT	0	0	0	0	0	273.5	165.25	277.5	14889.8	343	0	16646.5	10014.5	1824.5	3778	20913.5	1058.75	1041	1014	5416	215	0	660.5	502	3427.5	6545.5	1244.5	10086
452	NPHTKEKINEKIITD	0	0	0	0	1968	157	188	294	12186.5	406.5	0	16312.5	10323	1259.5	3690	22918.8	1018.5	1618.25	1701.75	6018.5	202	1706.75	679	206	4195.5	8016.75	1634	8722.25
453	PHTKEKINEKIITDN	0	0	0	21	616.25	14.5	86.5	35	6184	0	0	11198	6004.5	1410	1721.75	19025.5	500	617.25	769	1169	0	0	245.5	111.75	2686	2719	404.75	4525.5
454	HTKEKINEKIITDNK	0	0	75.5	0	229.5	0	0	0	4403.5	113	0	8166.5	3262.25	854.5	1395.5	21044.2	261.75	0	171	1236.25	0	849	40.25	0	1370.25	1066.5	273	1165.75
455	TKEKINEKIITDNKE	0	0	0	0	256	0	0	0	4686.25	116.5	23	7681.5	1353.5	778.25	947.5	15566.8	39.5	276.25	248	2203	0	506.5	0	0	1807.5	895	176.5	2196.5
456	KEKINEKIITDNKER	0	0	0	0	125	0	0	0	1895.25	122.5	27	6562.5	2858	135	582.75	12694	27.5	1490.75	145.5	1980	34.5	869.5	61.5	0	677.5	2613.75	46.5	1333.75
457	EKINEKIITDNKERK	0	0	13	0	0	12.5	0	0	60	139.75	0	0	0	93	532.5	7411	0	31.5	0	0	0	442.5	0	0	0	240.75	0	0
458	KINEKIITDNKERKI	0	0	0	0	0	0	0	0	0	0	0	29.5	0	0	273.5	4406.5	0	0	0	0	0	1575	0	0	0	145.5	0	0
459	INEKIITDNKERKIF	0	0	0	0	0	0	0	0	0	6.5	0	0	0	0	352	5346.25	0	15	0	0	0	242.5	0	13.75	0	80.5	31.5	0
460	NEKIITDNKERKIFI	0	0	0	0	0	0	0	0	0	0	0	51	0	0	413	7694.75	11	10	0	0	0	192.5	0	0	0	72.5	46	0
461	EKIITDNKERKIFIN	0	0	0	0	0	23	0	0	35.5	100.5	0	0	0	0	0	1701.25	222	0	0	0	0	0	0	0	0	33	0	0
462	KIITDNKERKIFINN	0	0	0	0	0	0	0	0	0	0	0	0	0	0	0	0	117.5	11.5	0	0	0	692.25	26.5	0	0	0	0	0
463	IITDNKERKIFINNI	0	0	0	0	0	0	0	0	0	0	0	0	0	0	0	0	33.5	0	0	0	0	0	20.5	0	92.5	0	0	0
464	ITDNKERKIFINNIK	0	0	21	0	183.5	278.5	0	412.5	0	265.5	0	2236.75	6195.5	700.25	281.5	922	0	65.25	0	0	0	734.25	362	0	0	1522.25	385.25	2014
465	TDNKERKIFINNIKK	9	0	0	109.5	165.5	968.5	0	883.25	167	1793.75	0	4578.5	12335.5	4897.5	1526.5	2815	0	349.5	0	1491	215.5	1440.25	1111.5	0	0	14356.8	584	4665
466	DNKERKIFINNIKKK	67	0	105.5	649	294	935.75	0	301.75	289.5	2005	0	10406	7622	8360.75	0	2027.5	9	577.5	95.5	1472	145.5	1061	1151.5	149	0	7279	0	3318.25
467	NKERKIFINNIKKKI	163	38	233	825.5	585.25	1833.5	0	677.5	213	0	110	14606.2	9842.75	13065	1434.75	3118.25	57	1301	141.5	1530.5	171	2718.25	1651	550.5	0	8905	2452.5	4226.25
468	KERKIFINNIKKKID	0	0	0	0	41.5	0	0	0	84	769	0	10424.5	4688.25	8646	980	3920.25	0	296	0	502.5	0	499.25	0	0	0	5003	276.75	1327
469	ERKIFINNIKKKIDL	0	0	0	0	13	54.5	0	138.25	19	195.5	0	8461	3033.25	3381.5	272	2182	0	129.5	0	318	0	122.25	0	0	0	3492.5	0	312.5
470	RKIFINNIKKKIDLE	0	0	13.5	0	57.5	4.75	0	0	0	0	0	4173.25	777.25	1241.5	0	0	0	0	0	0	0	0	0	0	0	211.5	0	221.5
471	KIFINNIKKKIDLEE	0	4.75	0	0	87	21.5	0	0	353	947.25	0	2787	641.5	1743	113	699	0	31.5	0	0	0	226	0	115.5	14.5	0	0	0
472	IFINNIKKKIDLEEK	0	0	0	1557.25	0	0	0	0	201	788.5	0	3595.5	3509.5	1883.25	91.5	1865.5	0	20.5	0	0	233.75	0	910.5	9	0	11888.5	0	37.5
473	FINNIKKKIDLEEKN	0	0	0	0	0	9.5	9	0	470.25	492.5	0	2202.75	1861.5	1604	126.5	1018	0	0	88.5	0	0	0	344.75	0	0	5871	0	0
474	INNIKKKIDLEEKNI	0	0	0	580.5	1147.5	600	33	79.5	3869.75	2695.5	0	1768.5	3316.5	3075.25	1688.25	2879	276.5	0	308.5	0	121	882.25	514.75	0	0	6275.75	1967	1368.25
475	NNIKKKIDLEEKNIN	0	0	0	69.5	245.75	68.5	12	99.25	1621	836.5	0	259	670	754	1110	1338.75	0	0	43	0	0	232.5	97	0	0	2853.25	418.75	323.5
476	NIKKKIDLEEKNINH	0	0	0	11	0	53.5	0	27	997.25	655	0	203	109.5	0	133.5	740	8	0	0	0	0	0	0	0	0	1248	0	129
477	IKKKIDLEEKNINHT	0	0	0	0	0	40.5	0	0	1760.75	695	0	179	301	420.75	243.5	439	0	0	0	0	0	0	86	0	0	405.25	0	217.25
478	KKKIDLEEKNINHTK	0	0	0	31.5	0	22	0	0	1111.25	0	0	0	488	261	1790	700	0	0	0	0	0	1579.5	0	0	0	797.5	823.5	0
479	KKIDLEEKNINHTKE	0	0	0	25.5	50	83.5	15	0	0	467.75	0	107.5	357.5	440.5	2799.75	667.5	0	30.5	0	8	0	0	0	35	0	937.5	0	137.25
480	KIDLEEKNINHTKEQ	0	0	0	29.5	55	84.5	15.5	0	791	375	0	67.5	0	126	1000.25	1611	0	213.5	0	0	0	0	0	19.5	0	0	0	54
481	IDLEEKNINHTKEQN	0	0	0	0	9.5	0	73.5	11	150.5	0	0	0	0	2.5	700.25	635.5	0	65	0	0	0	0	0	17.5	0	0	0	0
482	DLEEKNINHTKEQNK	0	0	0	0	0	0	0	0	0	0	0	0	0	0	689	290	0	0	0	0	0	0	0	11.25	0	0	23.5	0
483	LEEKNINHTKEQNKK	0	0	0	18	0	0	0	0	0	0	0	0	0	0	421.5	1084.75	0	0	0	0	0	0	0	0	0	0	106	0
484	EEKNINHTKEQNKKL	0	22	0	5	0	77	0	0	1810	125.5	0	0	0	0	644.25	0	0	0	0	0	0	0	0	0	0	0	0	0
485	EKNINHTKEQNKKLL	0	0	0	0	0	0	0	0	0	71.5	0	162	0	0	608	331	0	0	0	0	0	794.5	0	0	0	0	343.75	0
486	KNINHTKEQNKKLLE	0	0	0	0	0	0	0	0	0	0	0	0	0	0	434.5	0	0	0	0	0	0	623.75	0	0	0	0	278	0
487	NINHTKEQNKKLLED	0	0	0	0	0	0	0	0	0	0	0	0	0	0	850.75	0	0	0	0	36	0	395	0	0	0	0	0	0
488	INHTKEQNKKLLEDY	0	0	0	0	62	0	0	0	0	0	0	0	0	0	0	0	0	0	0	36.5	11.5	0	0	0	0	0	0	0
489	NHTKEQNKKLLEDYE	20	0	27	9	179.5	18	41.5	0	71	47	1.5	27.5	0	0	27.5	0	0	113.5	19	96.5	0	3006.5	12.5	80.5	59	110	22	0
490	HTKEQNKKLLEDYEK	0	0	54	0	0	71.5	0	0	0	0	542.25	0	0	0	0	0	0	0	0	79.5	0	0	0	0	0	0	0	0
491	TKEQNKKLLEDYEKS	0	0	0	0	0	70.5	0	0	0	0	0	0	0	0	0	0	0	30.5	0	0	0	0	0	0	0	0	0	0
492	KEQNKKLLEDYEKSK	0	0	0	0	0	109.5	0	0	405.5	0	0	0	0	0	0	0	0	114	0	24.5	0	175	0	0	0	0	0	0
493	EQNKKLLEDYEKSKK	0	0	0	0	0	199	0	0	98.75	59.5	0	0	0	0	0	179.5	0	0	0	0	0	0	0	0	0	0	0	0
494	QNKKLLEDYEKSKKD	0	0	0	0	0	100	0	0	0	0	0	0	0	0	0	0	0	0	0	0	0	0	0	0	0	0	0	0
495	NKKLLEDYEKSKKDY	5	0	0	0	0	0	0	28.5	0	0	0	0	0	0	0	0	0	0	0	0	0	0	0	0	0	0	0	0
496	KKLLEDYEKSKKDYE	40.5	0	0	0	110.25	77	17	0	0	0	0	81.5	0	109	0	0	0	176	0	0	0	160	18.5	50	33	0	0	46
497	KLLEDYEKSKKDYEE	93.5	46	0	0	95	147	69.5	62	286.5	154.5	27	106.5	52.5	138	42	0	0	847	118.25	0	24	9.5	70.5	292	293.5	74	0	232
498	LLEDYEKSKKDYEEL	71.5	559	48	0	58	49.5	56	102	0	147.5	0	83	0	96	0	178.5	66.5	1311	79	0	0	0	24.5	88.5	35.5	52	0	575.75
499	LEDYEKSKKDYEELL	54.5	29	23	0	54.5	15	59	0	60.25	106.5	0	28	0	10.5	44.5	2661.25	305	146	15	0	0	0	0	0	27.25	9	0	81
500	EDYEKSKKDYEELLE	226	0	28.5	8.75	162.25	137.5	75.5	186.75	303.5	329	40	92	0	0	102	1439.75	168.75	464.5	76	0	25	134	65.5	140.5	64	103.5	17.25	155.5
501	DYEKSKKDYEELLEK	34.5	28.5	3.5	0	0	0	0	199.25	0	0	0	0	0	0	0	1003	0	250.5	0	0	0	0	0	0	0	0	0	0
502	YEKSKKDYEELLEKF	37.5	41.5	22	0	0	0	27.5	132	0	0	0	0	0	0	0	644.5	0	272	0	0	0	0	0	0	0	0	189.5	85
503	EKSKKDYEELLEKFY	31	51	0	0	0	91.5	56.5	8	279.5	193.25	40	0	2256.75	0	0	0	25.5	81.5	0	0	0	0	0	0	107.75	0	126.5	55
504	KSKKDYEELLEKFYE	161.5	89.5	49	0	155.5	43.5	146.5	33.5	98.5	179	84	316	1244.5	0	48	101	48.5	155.5	41.25	54.5	9	65	48	81.5	120.5	9.5	169	82
505	SKKDYEELLEKFYEM	85.5	58	45.5	0	33.5	0	68	83	89	124.5	64.5	124.5	902	127	0	0	6.5	102.5	26	188	13.75	0	38.5	0	70.5	18	0	76.75
506	KKDYEELLEKFYEMK	28	0	11.5	0	0	0	0	29.5	95.5	0	0	0	437	0	0	0	0	87	0	0	0	224.5	0	0	0	0	0	0
507	KDYEELLEKFYEMKF	32	19	30.5	0	59	0	26	0	153	0	0	0	288.5	0	0	0	0	3774.25	14	0	0	0	0	0	0	6	0	78.5
508	DYEELLEKFYEMKFN	52	18	34.5	4.5	46	20.5	33.5	0	207	129.5	0	0	398.5	77	25.5	130.5	0	0	0	0	0	0	0	154.5	13	41.5	49	80
509	YEELLEKFYEMKFNN	33.5	22.5	26.5	0	402	0	91.5	0	989	53	0	0	0	0	0	0	0	0	6	0	0	0	48.75	36.75	0	0	0	30
510	EELLEKFYEMKFNNN	80	90	19.5	0	76.5	54.75	0	6	3700	300.5	0	0	0	0	0	0	0	0	93	23	0	0	127	0	0	0	0	0
511	ELLEKFYEMKFNNNF	148.5	0	46	0	0	155	0	0	468	364	80	0	0	0	0	0	0	0	256.25	0	0	0	33.5	0	5	0	0	0
512	LLEKFYEMKFNNNFN	0	31	0	0	0	0	0	0	0	0	0	0	0	0	0	0	0	0	0	0	0	0	49	0	0	0	0	0
513	LEKFYEMKFNNNFNK	0	0	0	0	0	0	0	0	0	0	0	47	0	0	0	0	0	0	0	0	0	594.5	11	0	0	9	0	0
514	EKFYEMKFNNNFNKD	0	0	7.5	0	35.25	41	0	0	236.5	51	0	0	38.75	0	0	0	0	0	0	0	0	311.5	59.5	0	0	34	0	0
515	KFYEMKFNNNFNKDV	0	0	13.25	0	0	0	0	0	0	0	0	0	0	0	0	0	0	0	0	0	0	313.75	44	0	0	0	0	157
516	FYEMKFNNNFNKDVV	0	3	0	0	626.25	0	0	0	0	0	0	0	0	0	0	0	0	0	0	0	0	168	38	25.75	0	0	0	0
517	YEMKFNNNFNKDVVD	0	3	0	0	0	0	0	7.75	0	0	0	0	0	0	0	74.5	0	0	0	0	0	0	21.25	8	0	0	0	0
518	EMKFNNNFNKDVVDK	0	0	0	0	0	89	0	0	531.5	0	0	0	0	0	0	0	0	0	0	0	0	0	0	0	0	0	0	0
519	MKFNNNFNKDVVDKI	0	0	0	220	0	0	0	0	0	0	0	0	0	0	0	0	0	0	0	0	0	0	0	0	0	0	0	424.5
520	KFNNNFNKDVVDKIF	0	0	0	0	0	0	0	0	0	0	0	0	36.75	0	0	0	0	0	0	0	0	287.75	44	0	0	0	0	0
521	FNNNFNKDVVDKIFS	0	0	34.5	0	0	0	0	0	0	0	0	0	0	0	0	0	0	0	0	0	0	0	0	0	0	0	0	0
522	NNNFNKDVVDKIFSA	0	0	0	0	0	0	0	99	0	0	0	0	213	0	0	0	0	0	0	0	0	0	40	0	0	0	0	0
523	NNFNKDVVDKIFSAR	0	0	14.5	0	0	0	0	42.5	0	0	0	0	208	0	0	0	7.5	0	0	0	0	0	15.5	0	0	131.5	0	0
524	NFNKDVVDKIFSARY	0	0	0	0	0	0	0	0	0	0	0	0	169.5	0	0	0	0	0	0	0	0	0	0	0	0	0	0	0
525	FNKDVVDKIFSARYT	0	0	0	0	0	0	0	0	0	0	0	45.5	245	0	0	0	0	0	0	0	0	0	0	0	0	0	0	0
526	NKDVVDKIFSARYTY	0	0	0	0	0	0	0	0	0	0	0	15	166.5	0	0	0	0	0	0	0	0	0	0	0	0	0	0	0
527	KDVVDKIFSARYTYN	0	0	0	0	0	0	0	0	0	0	0	0	0	0	0	0	16.25	0	0	0	0	478	0	0	0	0	0	0
528	DVVDKIFSARYTYNV	0	0	0	0	0	0	0	0	0	0	0	0	0	0	0	0	0	0	0	0	0	0	0	0	0	0	0	0
529	VVDKIFSARYTYNVE	0	0	18	0	0	0	7.5	0	2	15	0	0	0	0	0	0	0	0	0	0	0	0	0	33.5	48	0	0	135.25
530	VDKIFSARYTYNVEK	0	0	0	0	0	0	0	0	0	0	420.25	0	0	0	0	0	0	0	0	0	0	0	0	0	0	0	0	0
531	DKIFSARYTYNVEKQ	0	0	0	0	0	0	0	0	0	0	0	0	0	0	0	0	0	0	0	0	0	0	0	0	0	0	0	100.75
532	KIFSARYTYNVEKQR	0	0	0	0	0	0	0	0	0	0	0	0	0	0	0	0	0	0	0	0	0	587.25	0	0	0	0	0	0
533	IFSARYTYNVEKQRY	0	0	0	0	0	0	0	0	0	0	0	0	0	0	0	0	0	0	0	0	0	0	0	0	0	0	0	0
534	FSARYTYNVEKQRYN	0	0	0	0	0	0	0	0	0	0	0	0	0	0	0	0	12.25	0	0	0	0	0	0	0	0	0	0	0
535	SARYTYNVEKQRYNN	0	0	0	0	0	0	0	0	0	0	0	0	0	0	0	0	0	0	0	0	0	0	27	0	0	0	0	0
536	ARYTYNVEKQRYNNK	0	0	0	0	0	0	0	0	0	0	0	0	0	0	0	0	0	0	0	0	0	0	0	0	0	32.5	0	0
537	RYTYNVEKQRYNNKF	0	0	0	0	0	0	0	0	0	0	0	0	0	0	0	0	0	0	0	0	0	0	0	0	0	0	0	25.5
538	YTYNVEKQRYNNKFS	0	0	0	0	0	0	0	0	0	0	0	0	0	0	0	0	0	0	0	0	0	0	0	0	0	786.5	0	0
539	TYNVEKQRYNNKFSS	0	0	0	0	0	0	0	0	0	0	0	0	0	0	0	0	0	0	0	0	0	0	0	0	0	728.5	79.5	0
540	YNVEKQRYNNKFSSS	0	0	0	0	0	0	0	0	0	0	0	0	0	0	0	0	0	0	0	0	0	0	0	0	0	1861.25	0	0
541	NVEKQRYNNKFSSSN	0	0	0	0	0	0	0	0	0	0	0	0	0	0	288.5	0	0	0	0	0	0	0	9.5	0	0	2133	0	0
542	VEKQRYNNKFSSSNN	0	0	0	0	0	17.5	0	0	0	0	0	0	0	0	28.5	0	0	0	0	0	0	0	37	0	0	1509.5	0	0
543	EKQRYNNKFSSSNNS	0	0	0	0	0	29	0	0	0	0	0	0	0	0	298	0	0	0	0	0	0	0	0	0	0	860.75	0	0
544	KQRYNNKFSSSNNSV	0	0	0	0	0	0	0	0	0	0	0	0	0	0	143	0	0	0	0	0	0	0	17.5	0	0	343.5	0	0
545	QRYNNKFSSSNNSVY	0	0	0	0	0	21.5	7.5	0	0	0	0	0	0	0	13	0	141.5	0	0	0	0	0	0	0	0	0	0	0
546	RYNNKFSSSNNSVYN	0	0	0	0	0	0	0	0	0	0	0	0	0	0	1206.25	0	59.25	0	0	0	0	0	17	0	0	0	0	0
547	YNNKFSSSNNSVYNV	0	0	0	0	0	0	15.5	0	0	0	0	0	0	0	0	0	0	0	0	0	0	0	21	0	0	0	0	0
548	NNKFSSSNNSVYNVQ	0	0	0	6	0	0	0	34.5	0	0	0	0	0	0	0	0	0	0	0	0	0	0	49.25	0	0	0	0	0
549	NKFSSSNNSVYNVQK	0	0	0	0	0	0	0	0	0	0	0	0	0	0	0	0	0	0	0	0	0	0	0	0	0	0	0	0
550	KFSSSNNSVYNVQKL	0	0	0	0	0	0	0	0	0	0	0	0	0	0	0	0	0	0	0	0	0	687.5	0	0	0	0	0	48.5
551	FSSSNNSVYNVQKLK	0	0	0	0	0	0	0	0	0	0	0	38	0	0	0	0	0	0	0	7.5	0	0	0	0	0	0	0	0
552	SSSNNSVYNVQKLKK	0	0	0	413	0	0	29	0	0	0	0	286	0	165	0	0	28	0	0	472.75	0	0	68	0	0	104	0	0
553	SSNNSVYNVQKLKKA	0	0	0	190.5	0	0	0	0	0	0	0	739	0	0	0	655.75	3	0	0	0	0	0	0	0	0	38	0	0
554	SNNSVYNVQKLKKAL	0	0	0	56.5	0	0	0	0	0	0	0	468.5	0	91.5	0	0	0	0	0	0	0	0	0	0	0	0	0	0
555	NNSVYNVQKLKKALS	0	0	0	6.5	0	0	0	0	0	0	0	390.5	0	0	0	0	0	0	0	71	0	0	0	0	0	0	0	0
556	NSVYNVQKLKKALSY	0	0	0	0	0	0	0	0	0	0	0	307.5	0	0	0	0	0	0	0	0	0	0	0	0	0	0	0	0
557	SVYNVQKLKKALSYL	0	0	0	0	0	0	0	0	0	0	0	117.5	0	0	0	0	0	0	0	0	0	0	0	0	0	0	0	0
558	VYNVQKLKKALSYLE	0	0	0	0	0	0	0	0	0	0	0	0	0	0	0	0	0	0	0	0	0	0	0	0	56.5	0	0	0
559	YNVQKLKKALSYLED	0	0	0	0	0	0	0	0	0	0	0	0	155	88.5	0	222	0	0	0	0	0	0	0	0	0	0	0	0
560	NVQKLKKALSYLEDY	0	0	0	0	71.5	0	0	0	0	0	0	0	215.25	199.5	43.5	415.75	18	0	0	0	0	0	0	0	0	0	0	0
561	VQKLKKALSYLEDYS	0	0	0	0	0	0	0	0	0	0	0	0	124.5	0	0	0	0	0	0	0	0	0	0	0	0	0	0	0
562	QKLKKALSYLEDYSL	0	0	0	0	0	0	0	0	0	0	0	0	0	97.5	0	0	0	0	0	0	0	0	0	0	0	0	0	0
563	KLKKALSYLEDYSLR	0	0	0	0	0	0	0	0	0	0	0	0	16	0	0	0	0	0	0	0	0	331.5	0	0	0	0	0	0
564	LKKALSYLEDYSLRK	0	0	0	0	0	0	0	0	0	0	0	151.5	0	0	0	0	0	0	0	0	0	58.75	0	0	0	0	0	0
565	KKALSYLEDYSLRKG	0	0	0	0	0	0	0	0	0	0	0	0	0	0	0	0	0	0	0	0	0	941	0	0	0	0	0	0
566	KALSYLEDYSLRKGI	0	0	0	0	0	0	0	0	0	0	0	0	0	0	0	0	0	0	0	0	0	403.5	0	0	0	0	0	0
567	ALSYLEDYSLRKGIS	0	0	0	0	0	0	0	0	0	0	0	0	0	0	0	0	0	0	0	0	0	0	0	0	0	0	0	0
568	LSYLEDYSLRKGISE	13.5	16	0	0	0	0	0	0	0	0	0	0	0	0	0	0	31	0	0	0	40	0	0	0	0	0	0	0
569	SYLEDYSLRKGISEK	0	0	0	0	0	0	0	54.5	143	0	239.75	0	1624	238	266	1774.5	0	0	0	0	0	0	115.5	0	0	545	0	150.5
570	YLEDYSLRKGISEKD	20.5	67	0	0	810	399.5	0	504	4877	594	235.75	926.75	20569.2	6073.75	4405	16361.5	2745	212	36	519	316	1481.75	2808.5	164.5	117.25	3077.25	3917.25	3483.5
571	LEDYSLRKGISEKDF	66.5	0	0	0	1503.25	0	133	933.5	4097.75	257	564.75	1920	34041	4888	1976	5801.5	0	46.5	27.5	0	0	1395.25	782.5	73.5	332.5	5527	829	1927
572	EDYSLRKGISEKDFN	59.5	0	0	0	40.5	17	66	47.75	487.75	89	0	522	7769.5	3018.25	723	12213.5	440.25	0	0	6	0	0	155	0	45	0	210.25	762.25
573	DYSLRKGISEKDFNH	0	0	0	0	0	0	0	0	315.5	0	0	0	2032.5	639.5	0	2556.25	0	0	0	0	0	0	0	0	0	0	0	0
574	YSLRKGISEKDFNHY	0	0	0	0	0	0	0	0	0	0	0	0	624	220	0	0	0	0	0	0	0	0	0	0	0	0	0	0
575	SLRKGISEKDFNHYY	0	0	0	0	0	0	0	0	0	0	0	0	0	0	0	0	0	0	0	0	0	0	0	0	0	0	0	0
576	LRKGISEKDFNHYYT	0	0	0	0	0	0	0	0	0	0	0	0	0	0	0	0	0	0	0	0	0	0	0	0	0	0	0	0
577	RKGISEKDFNHYYTL	0	0	22	0	0	0	0	0	0	0	0	0	0	0	0	0	0	0	0	0	0	0	0	0	0	0	0	0
578	KGISEKDFNHYYTLK	0	0	0	0	0	0	0	0	0	0	0	0	457.25	0	0	0	0	0	0	0	0	536.75	0	0	0	0	0	0
579	GISEKDFNHYYTLKT	0	0	0	0	0	0	0	0	0	0	0	0	0	0	0	0	0	0	0	0	0	0	0	0	0	0	0	0
580	ISEKDFNHYYTLKTG	0	0	0	0	0	0	0	0	0	0	0	0	0	0	0	0	0	0	0	0	0	0	0	0	0	0	0	0
581	SEKDFNHYYTLKTGL	0	0	0	0	0	0	0	0	0	0	0	0	0	0	0	0	0	0	0	0	0	0	0	0	0	0	0	0
582	EKDFNHYYTLKTGLE	0	0	0	0	0	2036	0	0	176.5	131	0	0	0	0	0	0	0	0	0	0	0	0	0	0	0	7.25	0	0
583	KDFNHYYTLKTGLEA	0	0	0	0	0	0	0	0	0	0	0	0	0	0	0	0	0	0	0	0	0	0	0	0	0	0	0	0
584	DFNHYYTLKTGLEAD	0	0	0	0	17	0	0	0	0	0	0	178	122	15.5	0	0	0	39	0	7.75	0	0	0	53	0	0	0	0
585	FNHYYTLKTGLEADI	0	0	0	0	0	0	0	0	0	0	0	0	541.5	30.5	0	665.5	0	0	0	0	0	0	0	0	0	0	0	0
586	NHYYTLKTGLEADIK	0	0	0	0	0	0	0	0	0	0	0	0	0	0	0	0	0	0	0	0	0	0	0	0	0	0	0	0
587	HYYTLKTGLEADIKK	0	0	0	0	0	0	0	0	0	0	0	0	0	0	0	0	0	0	0	0	48	0	0	0	0	0	0	0
588	YYTLKTGLEADIKKL	0	0	0	0	0	0	0	0	0	0	0	0	0	0	0	0	0	0	0	0	58	0	0	0	0	0	0	0
589	YTLKTGLEADIKKLT	0	0	0	0	0	0	0	0	0	0	0	0	0	0	0	0	0	0	0	0	0	0	0	0	0	0	0	0
590	TLKTGLEADIKKLTE	0	0	0	0	0	0	0	0	0	0	0	0	0	0	0	0	0	0	0	0	30.75	0	0	49	0	0	0	0
591	LKTGLEADIKKLTEE	22	0	0	0	28.5	33.5	0	0	244	20.75	8.5	0	0	0	0	19	0	0	23	0	35.5	0	0	159.5	0	0	0	7.5
592	KTGLEADIKKLTEEI	13.5	0	0	0	0	1072.5	0	0	38.25	21	10	35	0	0	0	0	0	2	0	30.5	413	222	0	60.5	0	0	0	31
593	TGLEADIKKLTEEIK	8	0	0	0	0	6.5	0	21	27.5	0	0	0	0	0	0	0	0	10.5	40.5	0	0	0	0	0	0	0	0	0
594	GLEADIKKLTEEIKS	14	6	0	0	0	0	0	0	0	0	0	0	0	0	0	0	0	0	5	0	49.5	0	0	0	0	0	0	0
595	LEADIKKLTEEIKSS	0	0	0	0	0	0	0	0	346.25	0	0	0	0	0	0	48.5	0	0	0	0	13.5	0	0	0	0	0	0	0
596	EADIKKLTEEIKSSE	19	0	0	0	0	196	16.5	0	560.5	166.5	17.5	0	0	4	54	233	0	3	0	0	0	0	23.5	61.5	0	0	0	0
597	ADIKKLTEEIKSSEN	5	0	0	0	0	0	0	10.75	0	0	0	0	0	0	0	0	0	0	0	0	0	0	0	23	0	0	0	0
598	DIKKLTEEIKSSENK	0	0	0	0	0	0	0	0	0	0	0	35	0	0	0	0	0	0	0	0	0	0	0	0	0	0	0	0
599	IKKLTEEIKSSENKI	0	0	0	0	0	0	0	11.5	0	0	0	574.75	0	0	0	0	0	0	0	0	0	52.5	41.5	0	0	0	0	0
600	KKLTEEIKSSENKIL	0	0	0	0	0	0	0	0	0	0	0	435	0	0	0	0	26	0	0	0	0	672.25	0	0	0	0	0	0
601	KLTEEIKSSENKILE	21.5	0	0	0	12	44.25	0	83	0	0	0	259	0	0	0	0	0	0	0	0	0	0	0	85.5	0	0	0	8
602	LTEEIKSSENKILEK	23	0	13.5	0	0	0	0	119	44.5	0	0	0	0	0	0	47	0	0	0	0	0	0	0	18.5	0	0	0	0
603	TEEIKSSENKILEKN	0	0	0	0	0	0	3	0	1938.5	0	0	0	0	0	0	0	0	0	0	0	0	0	0	0	0	0	0	0
604	EEIKSSENKILEKNF	24	66.5	0	0	0	82	0	0	2524.25	209	0	0	0	0	0	0	0	0	50.5	0	0	0	0	0	0	0	0	0
605	EIKSSENKILEKNFK	0	0	0	0	0	0	0	0	198	0	0	0	0	0	0	0	0	0	294.5	0	0	0	0	0	0	0	0	0
606	IKSSENKILEKNFKG	0	0	0	0	0	0	0	134.5	0	0	0	0	0	0	0	0	0	0	598	0	0	206	0	0	0	0	0	0
607	KSSENKILEKNFKGL	0	0	0	0	0	0	0	120	0	0	0	0	0	0	0	0	0	0	0	0	0	936.5	0	0	0	0	0	0
608	SSENKILEKNFKGLT	0	0	0	0	0	8	0	0	0	0	0	0	0	0	0	0	0	0	0	0	0	0	0	0	0	0	0	0
609	SENKILEKNFKGLTH	0	0	0	0	0	0	0	0	0	0	0	0	8.5	0	0	169.5	0	0	0	0	0	0	0	0	0	261	17.5	0
610	ENKILEKNFKGLTHS	0	0	0	0	0	0	0	0	0	0	0	0	11.5	0	0	206.5	0	0	0	0	0	0	0	0	0	289.5	50.5	0
611	NKILEKNFKGLTHSA	0	0	0	0	0	0	0	0	0	0	32.5	0	0	0	0	189.5	0	0	0	0	0	0	0	0	0	175.5	0	0
612	KILEKNFKGLTHSAN	0	0	0	0	0	0	0	0	0	0	0	0	0	0	0	0	0	0	0	0	0	702	0	0	0	284	0	0
613	ILEKNFKGLTHSANG	0	0	0	0	0	0	0	0	0	0	0	0	0	0	0	69.5	0	0	0	0	0	0	0	0	0	0	0	0
614	LEKNFKGLTHSANGS	0	0	0	0	0	0	0	0	0	0	0	0	0	0	59	94	0	0	0	0	0	0	0	0	0	6.75	0	0
615	EKNFKGLTHSANGSL	0	0	0	0	0	0	0	0	0	75.5	0	0	0	0	0	0	0	0	0	0	0	0	0	0	0	0	0	0
616	KNFKGLTHSANGSLE	0	0	0	0	0	0	0	0	0	0	0	0	0	0	58.5	0	0	0	0	0	0	146	0	0	0	0	0	0
617	NFKGLTHSANGSLEV	0	0	0	0	0	0	0	11	0	0	0	0	0	0	0	0	0	0	0	0	0	0	0	0	0	0	0	0
618	FKGLTHSANGSLEVS	3	0	0	0	0	0	0	0	0	0	0	0	0	145.5	0	59	0	0	0	0	0	0	0	0	0	20	0	0
619	KGLTHSANGSLEVSD	5	0	0	0	0	0	0	0	0	0	0	0	0	0	0	0	0	0	0	0	0	185	0	27	0	7	0	0
620	GLTHSANGSLEVSDI	16	5	0	0	0	0	0	0	0	0	0	0	31.5	0	0	0	0	0	0	0	0	0	5	26	9	0	0	7
621	LTHSANGSLEVSDIV	18	0	0	0	0	0	0	51.5	0	0	0	0	0	0	0	207.75	0	0	8.5	0	0	0	0	11	0	0	0	0
622	THSANGSLEVSDIVK	0	0	0	0	0	0	0	0	449.25	0	0	0	0	0	0	0	0	0	0	0	0	37	0	0	0	0	0	0
623	HSANGSLEVSDIVKL	0	0	0	0	0	0	0	0	0	0	0	0	0	0	0	0	0	0	0	0	0	0	0	0	0	0	0	0
624	SANGSLEVSDIVKLQ	0	0	0	0	0	0	3.5	0	0	0	0	0	0	0	0	0	0	0	0	0	0	0	0	0	0	0	0	0
625	ANGSLEVSDIVKLQV	0	0	0	0	0	0	0	0	0	0	0	85.5	0	0	0	0	0	0	0	0	0	0	0	0	0	0	0	0
626	NGSLEVSDIVKLQVQ	6	0	0	0	0	0	0	0	0	0	0	0	0	0	0	0	0	0	0	0	0	0	0	0	0	0	0	0
627	GSLEVSDIVKLQVQK	14.5	0	0	0	0	0	0	0	0	0	0	0	0	0	0	0	0	0	0	0	0	0	0	0	0	0	0	0
628	SLEVSDIVKLQVQKV	0	0	0	0	0	0	0	0	0	0	0	0	0	0	0	0	0	0	0	0	0	0	0	0	0	0	0	0
629	LEVSDIVKLQVQKVL	0	0	0	0	0	0	0	0	0	0	0	0	0	0	0	0	0	0	0	0	0	0	0	0	0	0	0	0
630	EVSDIVKLQVQKVLL	0	0	0	0	0	7	0	0	0	56	0	0	0	0	0	0	0	0	0	0	0	0	0	0	0	0	0	0
631	VSDIVKLQVQKVLLI	0	0	0	0	0	0	0	0	0	0	0	0	0	0	0	0	0	0	0	0	0	0	0	0	0	0	0	0
632	SDIVKLQVQKVLLIK	0	0	0	0	0	0	0	0	0	0	0	0	0	0	0	0	0	0	0	0	0	0	0	0	0	0	0	0
633	DIVKLQVQKVLLIKK	12.25	11.5	9.5	0	0	0	0	0	0	19	0	0	0	177	0	0	0	0	0	188	0	0	0	0	0	68.5	0	0
634	IVKLQVQKVLLIKKI	0	0	0	0	0	0	0	0	0	0	0	35	0	0	0	0	0	0	0	110.5	0	65	0	0	0	190	0	0
635	VKLQVQKVLLIKKIE	0	0	0	0	0	0	0	0	0	0	0	0	0	0	0	0	0	0	0	0	0	52	0	0	0	0	0	0
636	KLQVQKVLLIKKIED	0	0	0	0	0	0	0	0	0	0	0	18.75	0	0	0	0	0	0	0	0	0	69	0	0	0	0	0	0
637	LQVQKVLLIKKIEDL	0	0	0	0	0	0	0	0	0	0	0	0	0	0	0	0	0	0	0	0	0	0	0	0	0	0	0	0
638	QVQKVLLIKKIEDLR	0	0	0	0	0	0	0	0	0	0	0	0	0	0	0	0	0	0	0	0	0	0	0	0	0	0	0	0
639	VQKVLLIKKIEDLRK	0	0	0	0	0	0	0	0	0	0	0	0	0	0	0	0	0	0	0	0	0	0	0	0	0	0	0	0
640	QKVLLIKKIEDLRKI	0	0	0	0	0	0	0	0	0	0	0	0	0	0	0	0	0	0	0	0	0	0	0	0	0	0	0	0
641	KVLLIKKIEDLRKIE	0	0	0	0	0	0	0	0	0	0	0	0	63	0	0	0	0	0	0	0	0	94.5	0	0	0	0	0	0
642	VLLIKKIEDLRKIEL	7	0	0	0	0	0	0	0	0	0	15	4	0	0	0	0	0	77.5	0	0	0	0	0	0	0	0	0	0
643	LLIKKIEDLRKIELF	23.5	0	10.5	7.5	20	0	0	0	0	0	0	9.5	0	18	0	0	25.5	0	10.5	0	0	0	0	0	0	0	17.5	17
644	LIKKIEDLRKIELFL	0	0	0	7	0	0	0	0	0	0	5.5	0	0	6.25	11	0	10	0	0	0	0	0	0	4.5	91	0	7	0
645	IKKIEDLRKIELFLK	0	0	0	0	0	0	0	0	0	0	0	0	0	0	0	0	0	0	0	0	0	107.75	0	0	0	0	0	0
646	KKIEDLRKIELFLKN	0	0	0	0	0	0	0	0	0	0	0	0	0	0	0	0	0	0	0	0	0	536	0	0	0	0	0	0
647	KIEDLRKIELFLKNA	0	0	0	0	0	0	0	0	0	0	0	0	0	0	0	0	0	0	0	0	0	117	0	0	0	0	0	0
648	IEDLRKIELFLKNAQ	0	0	0	0	0	0	0	0	0	0	0	0	0	0	0	0	0	0	0	0	0	0	0	0	0	0	0	0
649	EDLRKIELFLKNAQL	0	0	0	0	0	0	0	0	50	138.5	0	0	0	0	0	0	0	0	0	0	0	0	0	0	0	0	0	0
650	DLRKIELFLKNAQLK	0	0	0	0	0	0	0	0	0	0	0	0	0	0	0	0	0	0	0	0	0	0	0	0	0	0	0	0
651	LRKIELFLKNAQLKD	0	0	0	0	0	0	0	0	0	0	0	0	0	0	0	0	0	0	0	0	0	0	0	0	0	0	0	0
652	RKIELFLKNAQLKDS	0	0	0	0	0	0	0	0	0	0	0	0	0	0	0	0	0	0	0	0	0	0	0	0	0	0	0	0
653	KIELFLKNAQLKDSI	0	0	0	0	0	0	0	0	0	0	0	0	0	0	0	0	0	0	0	0	0	0	0	0	0	0	0	0
654	IELFLKNAQLKDSIH	0	0	0	0	0	0	0	0	0	0	0	0	0	0	1.5	0	0	0	11.75	0	0	0	0	0	0	0	0	0
655	ELFLKNAQLKDSIHV	0	0	0	0	0	34	0	0	75	148	0	107.25	370.25	0	0	0	0	0	31	0	0	0	0	0	128.75	0	0	0
656	LFLKNAQLKDSIHVP	0	0	0	0	0	0	0	0	62.5	0	0	74.25	324.5	0	17	0	0	0	0	0	0	0	0	0	0	0	0	0
657	FLKNAQLKDSIHVPN	0	0	0	0	0	0	0	0	130	0	0	33.5	325	0	0	0	0	0	0	0	0	0	0	0	0	0	0	0
658	LKNAQLKDSIHVPNI	0	0	0	0	0	0	0	0	26.5	0	0	113.5	220	0	0	0	582.25	0	0	0	0	25	0	0	0	0	0	0
659	KNAQLKDSIHVPNIY	0	0	0	0	10.5	0	0	0	10.5	0	0	0	468	0	0	0	0	0	0	0	0	1503.5	16	0	0	0	0	0
660	NAQLKDSIHVPNIYK	0	0	0	0	2	0	0	47	0	0	0	0	645	92.5	0	0	0	0	0	0	0	0	0	0	0	697.25	0	0
661	AQLKDSIHVPNIYKP	0	0	0	0	0	0	0	146	3	0	0	50	1347	318.5	0	670	193.75	0	0	46.5	0	75	0	0	0	1710.75	209.5	234
662	QLKDSIHVPNIYKPQ	0	0	0	0	142.5	0	49	212	0	0	0	34	1521	257	0	438.5	200.5	0	0	113	0	0	0	0	0	2015.75	2439.5	278.75
663	LKDSIHVPNIYKPQN	0	0	0	0	63.5	0	0	102	79	0	0	0	596.5	181.5	0	325.5	185.5	0	9	0	0	43.5	0	0	0	3554.25	2093.5	177
664	KDSIHVPNIYKPQNK	0	0	0	0	0	0	0	173.75	0	68.5	0	0	567.25	309.5	0	0	0	0	0	114	0	1585.5	0	0	0	3723.5	1629.75	355.25
665	DSIHVPNIYKPQNKP	0	0	0	0	0	0	0	110	0	0	0	152	611	1035	0	109.5	133.5	0	0	0	0	0	0	0	0	671.75	2365	0
666	SIHVPNIYKPQNKPE	0	0	0	0	0	0	0	0	0	0	0	476.75	298.25	579.5	0	3227.75	41	0	0	0	0	0	0	0	0	441	0	38.5
667	IHVPNIYKPQNKPEP	0	0	0	0	0	0	0	64	0	0	0	1590.5	221.5	344.75	0	3929.5	0	0	7.25	0	0	0	0	0	0	760.5	962.5	0
668	HVPNIYKPQNKPEPY	0	0	0	0	29	0	0	45	0	0	0	1557.75	119.5	349	0	959.5	46.5	0	0	0	0	0	0	0	20	582.75	502	73
669	VPNIYKPQNKPEPYY	0	0	0	0	24.5	0	0	0	0	0	0	1044	0	168.5	87	1558.75	38	0	0	0	0	0	0	0	38.5	0	185.5	0
670	PNIYKPQNKPEPYYL	0	0	0	0	0	0	0	0	0	0	0	650.75	0	0	81.5	1079	0	0	0	0	0	0	0	0	68	0	0	0
671	NIYKPQNKPEPYYLI	0	0	0	0	0	0	0	4	0	0	0	618.25	0	0	176	597	0	0	0	0	0	0	0	0	0	0	0	0
672	IYKPQNKPEPYYLIV	0	0	0	0	0	0	0	0	0	0	0	339.5	0	0	19.5	298.5	0	0	0	0	0	0	0	0	0	0	0	0
673	YKPQNKPEPYYLIVL	0	0	0	0	0	0	0	0	0	0	0	0	0	0	0	0	0	0	0	0	0	50	0	0	0	0	0	0
674	KPQNKPEPYYLIVLK	0	0	0	0	0	0	0	0	0	0	0	215.5	0	0	0	0	0	0	0	0	0	1409.5	0	0	0	0	0	0
675	PQNKPEPYYLIVLKK	0	0	0	0	0	0	0	0	0	0	0	703.25	0	0	0	538	0	0	0	0	0	0	0	0	0	0	0	0
676	QNKPEPYYLIVLKKE	0	0	0	0	0	0	0	0	0	0	0	32.5	0	0	0	0	0	25	0	0	0	0	0	0	0	0	0	0
677	NKPEPYYLIVLKKEV	0	4	0	0	0	0	0	40	188	0	0	0	0	0	0	273	4	638	0	0	0	0	0	0	0	0	50.5	0
678	KPEPYYLIVLKKEVD	0	0	0	0	0	0	0	19	21	0	0	800	14	1518.5	0	0	829.5	35.5	20.5	0	95.5	80	0	425.75	79.5	0	0	24
679	PEPYYLIVLKKEVDK	0	31.25	0	0	0	0	0	0	0	0	0	0	0	0	0	0	0	0	0	0	0	0	0	0	0	0	0	0
680	EPYYLIVLKKEVDKL	97.5	32	0	0	0	0	0	0	0	0	0	0	28	0	0	0	37	0	0	0	0	0	0	0	0	6.5	0	186
681	PYYLIVLKKEVDKLK	0	0	0	0	0	0	0	0	0	0	0	0	0	0	0	0	0	0	0	0	0	0	0	0	0	0	0	0
682	YYLIVLKKEVDKLKE	0	0	0	0	0	0	0	0	0	0	0	0	0	0	0	0	0	50.5	0	0	0	0	0	0	0	0	0	0
683	YLIVLKKEVDKLKEF	0	0	0	0	0	0	0	0	0	0	0	0	0	0	0	0	0	433	0	0	0	0	0	0	0	0	0	0
684	LIVLKKEVDKLKEFI	0	0	0	0	0	0	0	0	0	0	0	0	0	0	0	54.5	0	119.5	0	0	0	0	0	0	0	0	0	0
685	IVLKKEVDKLKEFIP	0	0	0	0	0	0	0	0	0	0	0	0	0	0	0	0	0	0	0	0	0	0	0	3.5	0	0	0	0
686	VLKKEVDKLKEFIPK	0	36.5	0	0	0	0	0	0	0	0	0	0	0	0	0	0	0	0	0	0	0	0	0	0	0	0	0	0
687	LKKEVDKLKEFIPKV	0	0	0	0	0	0	0	0	0	0	0	0	0	0	0	0	0	0	0	0	0	206	0	0	0	0	0	0
688	KKEVDKLKEFIPKVK	0	0	0	68.5	0	0	0	0	0	41.5	0	0	0	56.5	0	0	0	11.5	0	0	0	1791.75	0	0	0	39.5	0	0
689	KEVDKLKEFIPKVKD	0	13.5	0	0	62.5	23	0	0	0	0	0	0	0	28.75	0	0	0	45.75	0	0	0	251	0	0	0	0	0	0
690	EVDKLKEFIPKVKDM	0	22.5	25	0	0	432.75	5	0	148.5	67	10	44.5	0	27	0	487.75	0	0	0	0	0	0	0	25.5	0	0	0	0
691	VDKLKEFIPKVKDML	0	18	0	0	0	0	0	16.5	176.5	0	0	0	0	0	0	425	0	0	2	0	0	0	0	0	0	51.5	0	0
692	DKLKEFIPKVKDMLK	0	32.25	0	0	0	0	0	0	0	0	0	14	0	0	0	652.75	8	0	0	0	0	13	0	0	0	21.25	0	0
693	KLKEFIPKVKDMLKK	7	0	0	280.5	0	57.5	0	0	13.75	142	0	99	0	101	0	0	0	1.5	0	373	0	692.75	83.5	0	0	114.75	0	0
694	LKEFIPKVKDMLKKE	0	5	0	0	0	0	0	0	0	0	0	0	0	14.5	0	71.5	0	214.5	0	0	0	41.5	0	0	0	20.5	0	0
695	KEFIPKVKDMLKKEQ	0	0	0	0	0	0	0	0	0	0	0	0	0	0	0	46	0	321.25	0	0	0	133	0	0	0	0	0	0
696	EFIPKVKDMLKKEQA	3.5	0	0	0	0	0	0	0	64.5	0	0	0	22.75	0	0	71	0	0	0	0	0	0	0	0	0	0	0	0
697	FIPKVKDMLKKEQAV	0	0	0	0	0	0	0	0	0	0	0	0	0	0	0	0	0	0	0	0	0	0	0	0	0	0	0	0
698	IPKVKDMLKKEQAVL	0	0	0	0	0	0	0	0	0	0	0	0	99	0	0	0	0	0	0	0	0	0	0	0	0	0	0	0
699	PKVKDMLKKEQAVLS	0	0	0	0	0	0	0	0	0	0	0	0	92	0	0	0	0	0	0	0	0	0	0	0	0	0	0	0
700	KVKDMLKKEQAVLSS	0	0	0	0	0	0	0	0	0	231.25	0	0	0	0	0	101	0	0	0	326	0	420	0	0	0	0	0	0
701	VKDMLKKEQAVLSSI	0	0	0	0	0	0	0	0	0	1120.75	0	272.5	0	0	0	2905	0	0	0	604.5	0	0	0	0	0	0	0	0
702	KDMLKKEQAVLSSIT	0	0	0	0	0	0	0	0	0	294	0	9871	0	0	0	32201.5	0	0	0	564.5	0	133	485.5	0	0	0	0	0
703	DMLKKEQAVLSSITQ	0	0	91.75	0	0	0	0	0	0	0	0	8952	0	0	0	19230.2	0	0	0	342	0	0	132.25	0	0	0	21	0
704	MLKKEQAVLSSITQP	0	0	0	0	0	0	0	0	0	0	0	7167.25	1	0	0	19723	0	10.5	175.5	130.75	0	0	77.5	0	0	0	0	0
705	LKKEQAVLSSITQPL	0	0	0	0	0	0	0	0	0	0	0	6264.5	0	0	0	20078.8	0	0	278.5	89	0	0	0	0	0	0	0	0
706	KKEQAVLSSITQPLV	0	0	0	0	0	0	0	0	0	0	0	3765	0	0	0	4176.25	0	0	92	132	0	595	0	0	0	0	0	0
707	KEQAVLSSITQPLVA	0	0	0	0	0	0	0	0	293	0	0	4088.75	0	0	0	3487.5	0	420	38.5	13.25	0	0	0	0	0	0	0	0
708	EQAVLSSITQPLVAA	0	0	0	0	0	0	0	0	289	39	0	0	0	0	0	1533.5	0	0	36	0	0	0	0	0	0	0	0	0
709	QAVLSSITQPLVAAS	0	0	0	0	0	0	0	0	0	0	0	0	0	0	0	1308	0	0	12	0	0	0	0	0	0	0	0	0
710	AVLSSITQPLVAASE	0	0	0	0	188.75	0	0	0	0	0	0	0	247.5	25	0	1588.5	0	95	62	0	0	0	492.5	0	0	0	10.5	248.5
711	VLSSITQPLVAASET	21	0	0	0	353.5	0	0	0	0	0	0	79	0	21	0	5189.75	0	131	241.5	0	0	0	556.5	0	0	0	23	299.25
712	LSSITQPLVAASETT	0	0	0	0	649.75	0	0	51.5	0	0	0	142.5	0	0	0	6485.25	0	159	238	0	0	0	693	0	0	0	48.5	366
713	SSITQPLVAASETTE	77.25	0	68.5	50	1269.5	0	1017.5	0	97	0	0	267	0	39.5	0	5622.5	0	224	294	26.5	0	0	870.5	84.5	0	0	192.5	752
714	SITQPLVAASETTED	0	7.5	309.5	35.5	1667.5	12.5	70.5	0	19.5	0	0	575.75	0	109.5	45.5	3464.25	0	261.5	118	0	0	0	3047	182	11	0	262	785
715	ITQPLVAASETTEDG	0	0	0	0	0	0	0	0	0	0	0	209.25	0	26.5	11.5	0	0	66.5	0	0	0	0	91.5	63.5	0	0	67.5	222.5
716	TQPLVAASETTEDGG	0	0	0	0	150	0	0	0	0	0	0	54	0	0	0	0	0	103	0	0	0	0	36	0	0	0	72	497.5
717	QPLVAASETTEDGGH	0	0	0	0	0	0	0	0	0	0	0	114.5	0	0	15	8	0	71	5.5	0	0	0	410.5	0	0	0	62.5	368.5
718	PLVAASETTEDGGHS	0	0	32.5	0	0	0	29	0	0	0	0	0	0	0	0	0	0	0	148.5	0	0	0	8.25	232.25	0	0	39	0
719	LVAASETTEDGGHST	0	0	0	0	0	0	0	0	0	0	0	66.25	0	0	1.5	0	0	0	0	0	0	0	0	0	0	0	0	0
720	VAASETTEDGGHSTH	0	8.5	0	0	77.5	0	0	0	0	0	0	179	0	0	0	46	0	0	0	0	6.75	0	144.5	0	0	0	0	0
721	AASETTEDGGHSTHT	0	0	0	0	76	0	0	0	0	0	0	107	0	0	5	29.5	0	0	0	0	0	0	0	0	35	93	0	0
722	ASETTEDGGHSTHTL	0	0	0	0	75	0	0	0	0	0	0	0	0	0	0	24	0	0	22	0	0	0	0	0	0	156.5	0	0
723	SETTEDGGHSTHTLS	0	0	0	0	70.5	0	0	0	0	0	0	0	0	0	0	0	0	0	0	0	0	0	0	0	0	257.5	0	0
724	ETTEDGGHSTHTLSQ	0	0	0	0	0	46.25	0	0	276.25	118.5	0	0	0	0	0	0	0	0	775.25	0	0	0	0	0	0	210	0	0
725	TTEDGGHSTHTLSQS	0	0	0	0	0	0	0	0	0	0	0	0	0	0	0	0	0	0	0	0	0	0	0	0	0	0	0	0
726	TEDGGHSTHTLSQSG	15.5	0	0	0	0	0	0	0	0	0	0	0	0	0	0	0	0	0	0	0	0	0	0	0	0	0	0	0
727	EDGGHSTHTLSQSGE	0	2.25	0	0	0	70.5	0	0	142.5	155	0	32	0	0	0	0	0	0	195	0	0	79	10.5	69.5	0	150	0	0
728	DGGHSTHTLSQSGET	21	0	0	0	0	0	0	0	0	0	0	0	0	0	0	0	0	0	88	0	0	0	0	12.5	0	10.5	0	0
729	GGHSTHTLSQSGETE	25.5	0	0	0	319.5	17.5	0	0	0	0	0	0	0	132.5	0	0	0	0	178.75	0	0	0	0	60.75	0	0	0	0
730	GHSTHTLSQSGETEV	89	0	0	7	0	18	401	0	0	0	0	0	85.5	0	0	0	0	0	231	0	0	0	0	17.75	0	0	0	6
731	HSTHTLSQSGETEVT	0	0	0	0	0	0	361	0	0	0	4046.5	0	0	252	0	0	0	0	186.5	0	0	91	0	0	0	0	0	0
732	STHTLSQSGETEVTE	128	17	106.5	0	0	0	155.5	0	126.5	0	0	0	0	0	21	0	8	10.5	210	19	0	139	0	0	0	0	0	20
733	THTLSQSGETEVTEE	58.5	105.5	11	8	0	43.5	536.75	21	814.5	0	0	0	16	0	0	0	0	25	381.25	44	0	154	80.5	64.5	250	18	61	55
734	HTLSQSGETEVTEET	0	132	0	0	0	7	0	0	248.25	0	0	0	0	0	0	0	0	0	309.5	26.5	0	87.75	0	0	0	0	0	25
735	TLSQSGETEVTEETE	31.5	90.5	38.5	16	0	76.5	3991.75	0	427.5	0	0	0	0	0	36	0	0	84	549.5	58	110.5	176.5	108.25	102	51.5	0	77	634.5
736	LSQSGETEVTEETEE	44	113.5	42	48.5	78	139.5	25332.8	0	727.5	10.25	0	53	0	2745	102.5	0	0	198	661.5	84	582	0	663.25	255.5	87	0	81	3328.5
737	SQSGETEVTEETEET	28.5	229.25	29.5	81	0	67	44250.5	0	372.25	0	0	0	81.5	7407.5	149	81	0	47.5	329.5	61	922.5	0	1314.5	0	60	0	0	2940.75
738	QSGETEVTEETEETE	43	166.5	33	142.5	63	110	45848	37.5	969	62.5	48	56	0	8804.75	5	100.5	0	69.75	133.5	215.5	608.75	0	1415.5	215.5	95.5	0	0	3373.5
739	SGETEVTEETEETEE	97.25	225.5	67.5	278	105	185	55829	81.5	884.5	42.5	101	161.25	0	9232.75	19.5	273	0	77	238.5	72	911.25	6.5	1401.25	520.25	142	0	30	3931
740	GETEVTEETEETEET	49.5	135.5	48	337	0	173	55938.8	12	846.5	0	74.5	57.5	0	9894.75	0	368	0	69	522.5	41.75	1280.25	0	2249.5	236	106	0	0	4864
741	ETEVTEETEETEETV	76	184.5	122	409	45	426	55910.8	0	2702.5	101	105	0	0	9906	0	0	0	63	183.5	63	1555	0	2314.75	210.75	84.5	75.5	32	5140.75
742	TEVTEETEETEETVG	44	139	0	268	89	88.5	56854.2	0	949	109	40	67.5	0	9043.25	0	0	0	56	154	39.25	937.5	0	1836.5	162	45	0	0	3520.5
743	EVTEETEETEETVGH	59	123	2202	337.5	60.5	262.5	46139	0	2678.75	134.5	108	0	15.5	7265	0	0	12	83	296	46.5	710.5	0	1252.75	690	194.5	19.75	0	2394.25
744	VTEETEETEETVGHT	0	137.5	625	165.5	130	31	44797.5	28.5	597	0	24.5	0	0	8150.5	50.5	124.5	0	33.5	85.5	18	195.5	0	1135	0	142	0	0	966
745	TEETEETEETVGHTT	10	0	0	216.5	224	76	44613.5	0	2093.75	0	35	0	0	8156.5	0	25.5	0	25	50	0	134	0	1401.25	0	45	0	0	1198.5
746	EETEETEETVGHTTT	0	363	78	80.75	0	796	32860.5	0	5936.75	153	58.5	0	0	7180.75	0	0	0	28	48.5	19	110	0	684.75	0	0	39.5	0	319
747	ETEETEETVGHTTTV	0	23	160.25	18	50.5	183.5	21467.5	0	1997	41.5	0	0	0	7470.5	0	0	0	0	0	0	42	0	134.5	0	0	40.5	15	15.5
748	TEETEETVGHTTTVT	0	40.5	35.5	0	131.5	41.5	27773	0	1849.75	0	0	0	0	5294.5	0	0	0	0	0	0	14	0	407.5	0	0	0	0	91
749	EETEETVGHTTTVTI	0	295.5	105.5	0	0	647	2798.75	0	4870.5	280	0	65	0	4580.25	0	0	0	11.5	26	9.5	13	0	0	51.75	0	25	0	0
750	ETEETVGHTTTVTIT	0	0	2.5	0	0	185	0	0	1126.75	54.5	0	3190.5	0	0	0	0	0	0	0	0	0	0	0	0	0	12.5	85	0
751	TEETVGHTTTVTITL	0	19.5	0	0	0	0	0	0	0	0	0	2915.75	0	0	0	0	18	0	0	0	0	0	0	0	16	0	0	0
752	EETVGHTTTVTITLP	0	171.5	0	0	0	179	0	0	3295	231	0	2212.5	0	0	0	0	0	0	8.5	0	0	0	0	0	0	0	0	0
753	ETVGHTTTVTITLPP	0	0	0	0	0	0	0	0	0	110	0	973	0	0	0	0	29.5	0	0	0	0	0	0	0	0	0	0	0
754	TVGHTTTVTITLPPT	0	0	0	0	0	0	0	0	0	0	0	120	0	0	0	0	0	0	0	0	0	0	0	0	0	0	0	0
755	VGHTTTVTITLPPTQ	0	0	0	0	0	0	0	0	0	0	0	0	0	0	0	0	0	0	0	0	0	56.5	0	0	0	0	0	0
756	GHTTTVTITLPPTQP	0	0	0	0	0	0	0	0	0	0	0	0	0	0	0	0	0	0	0	0	0	61.5	0	0	0	0	0	0
757	HTTTVTITLPPTQPS	0	0	0	0	0	0	0	0	0	0	0	0	0	0	4	0	0	0	0	0	0	72	0	0	0	0	1104.75	0
758	TTTVTITLPPTQPSP	0	0	0	0	0	0	0	0	0	0	0	0	0	0	0	0	0	0	0	0	0	0	0	0	0	0	1907.25	0
759	TTVTITLPPTQPSPP	0	0	0	0	0	0	0	0	0	0	0	0	0	0	0	0	0	0	0	0	0	0	0	0	0	0	2352	0
760	TVTITLPPTQPSPPK	0	0	0	0	451.75	0	0	561.25	0	0	0	0	0	230.5	0	0	2711.75	0	0	2976.75	0	0	0	0	0	480.5	0	240.5
761	VTITLPPTQPSPPKE	0	0	0	0	947.25	0	0	281	0	455.25	0	0	0	44.5	0	0	2571	0	0	1284.25	0	0	0	0	0	175.5	1842.75	28.5
762	TITLPPTQPSPPKEV	1.5	0	0	0	0	0	0	280	0	321	0	0	0	117.5	0	0	2506.25	546.5	0	1005	0	0	0	0	0	239.5	1226.5	0
763	ITLPPTQPSPPKEVK	0	0	0	0	915.25	0	0	341.5	0	0	0	117.5	3.5	137.5	0	0	4229	0	0	780	0	0	0	0	0	382.5	769	41.5
764	TLPPTQPSPPKEVKV	0	0	0	0	1015.5	0	0	113	0	466.5	0	112.5	0	301.5	0	0	4417	0	0	1745.5	0	0	149	0	0	201.5	1069.75	117.75
765	LPPTQPSPPKEVKVV	0	0	0	0	1422.25	0	0	51	43	464.5	0	180.5	0	1112	0	0	0	0	0	1338.5	0	0	405	0	0	109.25	406	0
766	PPTQPSPPKEVKVVE	5	0	0	0	1171.5	0	0	0	0	674	0	60.5	0	1397	0	0	867.25	0	0	140.25	0	0	238	6.5	0	0	150.5	107
767	PTQPSPPKEVKVVEN	1	0	0	0	266.25	0	0	0	0	0	0	0	0	1225.5	0	0	195.5	0	0	0	0	0	0	0	0	0	0	0
768	TQPSPPKEVKVVENS	0	0	0	0	294.5	0	0	0	0	0	0	0	0	1060.75	0	0	0	0	0	0	0	0	0	0	0	0	0	0
769	QPSPPKEVKVVENSI	0	0	0	0	0	0	0	0	0	0	0	0	0	1046.5	0	0	0	0	0	0	0	0	0	0	0	38	0	0
770	PSPPKEVKVVENSIE	10	0	0	0	0	0	0	0	0	0	0	28	0	678.5	0	0	0	0	0	0	0	0	0	0	0	118	0	0
771	SPPKEVKVVENSIEH	0	0	0	0	0	0	0	0	0	0	0	96.5	0	219	0	0	0	0	0	0	0	0	0	0	0	0	0	0
772	PPKEVKVVENSIEHK	0	0	0	0	0	0	0	0	0	0	0	0	0	0	0	0	211	0	0	0	0	0	0	0	0	0	0	0
773	PKEVKVVENSIEHKS	0	0	0	0	0	0	0	0	0	0	0	0	0	0	0	0	406	0	0	0	0	0	0	0	0	0	0	0
774	KEVKVVENSIEHKSN	0	0	0	0	920	0	0	0	0	0	0	0	0	0	0	0	328	112.5	0	0	0	298.5	0	0	0	0	0	0
775	EVKVVENSIEHKSND	0	0	6	0	0	28	0	0	166.5	42	10	0	0	0	0	0	179.5	0	0	0	0	0	0	73.5	0	0	0	0
776	VKVVENSIEHKSNDN	0	0	0	0	312.5	0	0	0	53.5	0	0	0	0	0	0	0	44	0	0	0	0	0	0	0	102	0	0	0
777	KVVENSIEHKSNDNS	0	0	8	0	162.5	0	0	0	0	0	0	0	0	0	47	0	0	9.5	0	0	0	148.5	0	0	0	0	0	0
778	VVENSIEHKSNDNSQ	0	0	54	0	31	0	0	0	25	0	0	0	0	0	0	0	0	0	0	0	0	0	0	12	0	0	0	0
779	VENSIEHKSNDNSQA	0	1822.25	0	0	0	0	0	0	205	0	0	0	0	0	0	0	0	0	0	0	0	0	0	0	0	0	0	0
780	ENSIEHKSNDNSQAL	0	0	0	0	0	104.5	25.25	0	206	109	2	0	0	0	0	0	18	0	0	0	0	0	0	0	0	46.5	0	0
781	NSIEHKSNDNSQALT	0	0	0	0	0	0	0	53	0	0	0	0	0	0	0	0	0	0	0	0	0	0	15	0	0	0	0	0
782	SIEHKSNDNSQALTK	0	0	0	0	0	0	15	0	0	0	0	0	0	0	0	0	0	0	0	0	0	0	0	0	0	0	0	0
783	IEHKSNDNSQALTKT	0	0	0	0	0	0	0	0	111.5	0	0	0	0	0	0	0	0	0	0	0	0	0	0	0	0	0	0	0
784	EHKSNDNSQALTKTV	0	0	0	0	0	114	0	0	347.5	98.75	13	0	0	0	0	0	0	0	58.5	0	0	0	0	0	0	0	46	0
785	HKSNDNSQALTKTVY	0	0	0	0	0	0	0	0	0	0	0	4.5	0	0	0	0	0	0	0	0	0	0	0	0	0	0	0	0
786	KSNDNSQALTKTVYL	0	0	0	0	0	0	0	0	0	0	0	0	0	0	0	0	0	0	0	0	0	1319	0	0	0	0	0	0
787	SNDNSQALTKTVYLK	0	0	0	0	0	0	0	0	0	0	0	0	0	0	0	0	0	0	0	0	0	0	0	0	0	17.5	0	0
788	NDNSQALTKTVYLKK	0	0	0	20	0	0	0	361	0	0	0	337	0	40	0	106	59.5	0	0	33	0	65	0	0	0	456	0	0
789	DNSQALTKTVYLKKL	0	0	0	12.5	0	0	0	385.5	0	0	0	564.75	229.5	24.5	0	65.5	0	0	0	0	0	0	0	0	0	355.5	0	0
790	NSQALTKTVYLKKLD	0	0	0	0	0	0	0	29.5	0	0	0	0	0	0	0	0	17	0	0	0	0	85	0	0	0	0	0	0
791	SQALTKTVYLKKLDE	0	0	0	0	0	0	0	0	0	0	0	0	0	9.5	0	0	0	0	0	0	0	0	0	48	0	0	0	0
792	QALTKTVYLKKLDEF	0	0	0	0	36	2.75	0	0	0	0	441	0	0	1.5	0	91.5	0	0	0	0	0	0	0	0	0	0	0	0
793	ALTKTVYLKKLDEFL	0	0	0	0	0	0	0	0	0	0	0	0	127	0	0	138.5	0	0	0	0	0	0	0	0	0	0	0	0
794	LTKTVYLKKLDEFLT	0	0	0	0	0	0	0	0	0	0	0	0	0	0	0	98.5	0	0	0	0	0	0	0	0	0	0	0	0
795	TKTVYLKKLDEFLTK	0	0	0	0	0	0	0	26.5	0	0	0	3	971	0	0	126.5	0	0	0	0	0	117	0	0	0	70.5	0	0
796	KTVYLKKLDEFLTKS	0	0	0	0	0	0	0	0	0	0	0	29	1170.5	0	0	196.5	0	0	0	0	0	2037.5	0	0	0	73	0	0
797	TVYLKKLDEFLTKSY	0	0	0	0	0	0	0	0	0	0	0	0	0	0	0	0	0	0	0	0	0	0	0	0	0	0	27	0
798	VYLKKLDEFLTKSYI	0	0	0	0	0	0	0	0	0	0	0	0	225.75	0	0	0	0	0	0	0	0	0	0	0	0	17	0	0
799	YLKKLDEFLTKSYIC	0	5	0	0	0	0	0	0	0	0	0	0	0	0	0	0	0	0	0	0	0	0	0	0	0	0	0	0
800	LKKLDEFLTKSYICH	0	0	0	0	0	0	0	0	0	0	0	0	0	0	0	0	0	0	0	0	0	67.5	0	0	0	0	0	0
801	KKLDEFLTKSYICHK	0	0	0	0	0	0	0	0	0	0	0	0	0	0	0	0	0	0	0	0	0	1841.5	0	0	0	0	0	0
802	KLDEFLTKSYICHKY	0	0	0	0	0	0	0	0	0	0	0	0	0	0	0	0	0	0	0	0	0	743.5	0	0	0	0	0	0
803	LDEFLTKSYICHKYI	0	0	0	0	0	0	0	0	0	0	0	0	0	0	0	0	0	0	0	0	0	0	0	0	0	0	0	0
804	DEFLTKSYICHKYIL	0	0	0	0	0	0	0	0	0	0	0	0	0	0	0	0	0	0	0	0	0	0	0	0	0	0	0	0
805	EFLTKSYICHKYILV	0	0	0	0	0	0	0	0	0	0	0	0	0	0	0	0	0	0	0	0	0	0	0	0	0	0	0	0
806	FLTKSYICHKYILVS	0	0	0	0	0	0	0	0	0	0	0	0	0	0	0	0	0	0	0	0	0	0	0	0	0	0	0	0
807	LTKSYICHKYILVSN	0	0	0	0	0	0	0	0	0	0	0	0	0	0	0	0	0	0	0	0	0	0	0	0	0	0	0	0
808	TKSYICHKYILVSNS	0	0	0	0	0	0	0	0	0	0	0	0	0	0	0	0	0	0	0	0	0	12	0	0	0	0	0	0
809	KSYICHKYILVSNSS	0	0	0	0	0	0	0	0	0	236	0	0	104	0	2576.25	0	0	0	0	0	0	1294	0	0	0	0	0	0
810	SYICHKYILVSNSSM	0	0	0	0	0	0	0	0	0	0	0	0	0	0	1672.5	0	0	0	0	0	0	0	0	0	0	0	0	0
811	YICHKYILVSNSSMD	0	0	33	7	0	0	0	0	0	0	0	0	0	0	2330.25	0	13	0	0	0	0	0	0	0	0	0	0	0
812	ICHKYILVSNSSMDQ	0	0	0	0	0	0	0	0	0	0	0	0	0	527.75	1126.5	0	0	0	0	0	0	0	0	0	0	0	0	0
813	CHKYILVSNSSMDQK	0	0	0	0	0	0	0	0	0	0	0	0	0	198.5	186.75	0	0	0	0	0	0	0	0	0	0	0	0	0
814	HKYILVSNSSMDQKL	0	0	0	0	0	0	0	0	0	0	0	0	0	0	513.5	159	0	0	0	0	0	0	0	0	0	0	0	0
815	KYILVSNSSMDQKLL	0	0	0	0	0	0	0	0	0	0	0	0	0	0	24.5	0	0	0	0	0	0	936	0	0	0	0	0	0
816	YILVSNSSMDQKLLE	11.5	0	0	0	0	0	0	0	0	0	0	0	0	0	175	0	0	0	0	0	0	0	0	0	0	0	0	0
817	ILVSNSSMDQKLLEV	30	0	158	0	0	0	308.5	179.5	992.5	0	0	0	0	0	566	0	0	0	59	0	0	83	0	0	22	0	0	0
818	LVSNSSMDQKLLEVY	75	0	69.5	0	40.5	0	103.5	36.5	0	0	0	0	52.5	0	689	89	0	0	0	0	0	54.5	0	0	0	0	0	0
819	VSNSSMDQKLLEVYN	0	0	153	0	0	0	830.75	0	0	0	0	0	11.25	0	1094.5	140.5	0	0	0	0	0	71.5	75.5	0	4.5	0	0	0
820	SNSSMDQKLLEVYNL	340.5	0	0	2067	0	0	35407.5	0	0	0	0	0	0	0	5330.75	191.75	0	17	0	0	0	798.5	0	0	494.5	0	0	0
821	NSSMDQKLLEVYNLT	0	0	0	179.5	0	0	297.5	13	0	0	0	0	0	0	253	0	0	0	0	10.5	0	74.5	0	0	38	0	0	0
822	SSMDQKLLEVYNLTP	0	0	0	0	0	0	0	0	0	0	0	0	0	0	0	0	0	0	0	0	0	0	0	0	0	0	0	0
823	SMDQKLLEVYNLTPE	0	5	0	0	250	0	0	0	0	0	0	0	0	0	0	42	0	0	0	0	0	0	0	44	0	0	0	106
824	MDQKLLEVYNLTPEE	1.5	34	0	0	4171.75	125.5	346	35.5	4328	132.5	67	182.5	483.5	0	201.5	331	0	47.75	98.5	46	136.5	173.75	514.5	194.5	48	337	4674.5	2951.5
825	DQKLLEVYNLTPEEE	37.5	68	43	13	4510.75	185.5	322	57	5441.5	446	124.5	396	449.75	230	462.5	558	196.5	49.25	327	277	243.5	183.5	574.5	380.5	69	495.5	6128	2767.5
826	QKLLEVYNLTPEEEN	28.5	63	13.5	0	3183.25	80	155	48.5	5092.25	179.5	68.5	388.5	466	303	525	862	0	0	173.75	145.5	97.5	106.5	273	187	25	564.5	2953	2538
827	KLLEVYNLTPEEENE	39	68	21	0	2524.75	160	211	67.75	4724.25	213.5	66.5	321.5	380	252.5	518	603	235.25	15.5	316.5	194	135.5	95	248.5	346	79.5	592.5	3730.75	1831.5
828	LLEVYNLTPEEENEL	64.5	132	58	0	3665	232	599.5	128.5	7842.75	740	139	1014	730	512.5	671.5	1121.5	499	56	438.25	419.5	259.5	236.5	621.5	306.75	109.5	967	5222.25	3497.75
829	LEVYNLTPEEENELK	31.5	29	9.5	0	3307.25	82	501.5	145.5	5224	157	66	1491.75	7890.75	1612.25	648.75	825.5	312.5	0	178.5	85	158	201.75	777.5	89	34.5	1666.25	8023.75	2685.25
830	EVYNLTPEEENELKS	93	9	16.5	0	3087.5	107.25	210.5	70	4027.25	340.75	44	921.5	4797	713.5	491.25	697.25	662	352.5	173.5	106.5	92	138	517.5	55.5	16.5	999	5003	2209.5
831	VYNLTPEEENELKSC	8	16.5	0	0	890.5	0	23	36	1881	0	14	42.25	3476.25	712.5	267	653.75	492	0	0	0	44.5	0	0	96.5	25	541.75	0	630.25
832	YNLTPEEENELKSCD	46	32	93	0	2229.75	83.5	240.5	61	5353	35.5	85.5	0	3286.5	528.25	199.5	584.5	451	157	0	38.5	107	86.5	295.5	313	56.5	550.75	3028.25	1768
833	NLTPEEENELKSCDP	29.5	35	0	0	0	33.5	0	110	222	0	13	0	2692.25	350.5	122	294.5	0	70	0	0	43.5	0	122.5	240.5	25	143.5	447.5	133
834	LTPEEENELKSCDPL	34	25	67	0	0	0	0	12	111.5	0	15.5	0	3059.5	55.5	55.5	199.25	0	109	0	0	12.5	0	0	129	23.5	47	477.5	62
835	TPEEENELKSCDPLD	66.5	65.5	35	0	38.5	37	48.25	16.5	123.5	0	44.5	32.5	1336.25	119	0	104.5	0	64	0	0	23	0	60	308	76	10	118.25	57
836	PEEENELKSCDPLDL	37	44.5	262.5	44	33.5	45.5	108.5	40	660.5	35	62	0	0	0	21	180.5	0	172	91	50	22.5	0	26	199	55.5	23.5	0	48
837	EEENELKSCDPLDLL	47.5	168.5	28	3.5	0	189	15	11.5	3051	166.5	50.5	38	0	0	31	128.5	0	0	0	0	0	0	0	172	39.5	42	0	25.75
838	EENELKSCDPLDLLF	38.5	107.5	28.5	4.5	79.5	131.5	0	0	3669	260.5	47	83	5158.25	69.5	57.5	407.5	28.5	0	0	0	0	7.5	0	129	37	39.5	37	65.5
839	ENELKSCDPLDLLFN	26.5	10	0	0	0	58.5	0	0	210.5	42.5	24.75	17.5	128.25	0	0	84.5	0	0	0	2	0	0	5.5	43	10.5	359.5	0	24.5
840	NELKSCDPLDLLFNI	0	0	0	0	0	0	0	32	0	0	15.5	13.5	0	0	0	39	0	0	0	0	0	0	26.25	0	0	0	0	0
841	ELKSCDPLDLLFNIQ	14	0	0	0	0	46.25	0	0	47.5	209	57	0	0	0	23.5	0	0	0	93.5	0	0	0	0	0	0	0	0	0
842	LKSCDPLDLLFNIQN	0	0	0	0	0	0	0	0	0	0	0	0	0	0	0	0	0	0	0	0	0	0	0	0	0	0	18.5	0
843	KSCDPLDLLFNIQNN	0	0	0	0	0	0	0	0	0	0	0	0	0	0	0	0	0	0	0	0	0	0	60	0	0	0	0	0
844	SCDPLDLLFNIQNNI	0	0	9.5	0	0	0	0	30.5	0	0	0	0	0	0	31.5	23.5	0	0	0	0	0	0	52	0	0	0	0	0
845	CDPLDLLFNIQNNIP	0	0	0	0	0	0	0	0	0	0	0	0	0	5.5	15.5	192	0	0	0	0	0	0	47.5	0	0	0	0	0
846	DPLDLLFNIQNNIPA	0	0	0	0	0	0	0	0	0	0	0	0	0	0	9.5	0	0	0	0	0	0	0	88	0	0	0	0	0
847	PLDLLFNIQNNIPAM	0	0	0	0	0	0	2	0	0	0	0	0	0	0	0	0	0	0	0	0	0	0	15	17.5	0	0	6	0
848	LDLLFNIQNNIPAMY	0	0	0	0	0	0	0	0	0	0	0	5	0	0	35.5	0	0	0	0	0	0	0	0	0	0	0	4	0
849	DLLFNIQNNIPAMYS	0	0	0	0	0	0	0	0	0	0	0	0	0	0	7.5	122	0	0	0	0	0	0	0	0	0	0	0	0
850	LLFNIQNNIPAMYSL	0	0	0	0	0	0	0	0	0	0	0	0	0	0	0	0	0	0	0	0	0	0	0	0	0	0	27.5	0
851	LFNIQNNIPAMYSLY	0	0	0	0	0	7	0	0	0	0	0	0	120.5	44	72	93	0	0	0	0	0	0	0	0	0	0	2.5	0
852	FNIQNNIPAMYSLYD	45	2.25	10.5	0	130	0	0	0	118.5	53	120	0	332.5	94.5	57	211	0	0	35.5	0	20	0	28.5	129.75	0	0	32	0
853	NIQNNIPAMYSLYDS	0	0	0	0	49.5	0	0	37	8	0	0	19.5	0	93.75	35	89	16.5	0	0	0	0	0	30	34	0	0	9	0
854	IQNNIPAMYSLYDSM	0	7	0	0	30	0	0	0	0	0	0	64	223.5	67.5	57.5	74.25	0	0	0	0	0	0	0	4.5	0	0	0	0
855	QNNIPAMYSLYDSMN	0	0	0	0	0	0	0	0	110	0	0	0	96.5	0	0	56.5	37	0	0	0	0	0	0	0	0	0	240.75	147
856	NNIPAMYSLYDSMNN	0	0	0	7	0	0	0	121	29.5	0	0	0	0	0	0	0	0	0	0	0	0	0	133.75	0	0	0	31.25	130.25
857	NIPAMYSLYDSMNND	0	0	3	0	33	0	0	38.5	73	0	4	0	56.25	0	0	0	0	0	15	0	0	0	48.5	49	0	0	44	137
858	IPAMYSLYDSMNNDL	0	10	0	0	0	11	0	8	192.5	49	0	0	57.5	0	0	38	0	0	0	0	0	0	27	60.25	0	0	92.5	177
859	PAMYSLYDSMNNDLQ	0	0	0	2.25	0	0	0	0	216.5	0	0	0	0	0	0	12.75	0	0	0	0	0	0	0	0	0	0	23.25	118
860	AMYSLYDSMNNDLQH	0	0	0	0	0	0	0	0	0	0	0	0	0	0	0	0	0	0	0	0	0	0	0	0	0	0	0	75
861	MYSLYDSMNNDLQHL	0	0	0	0	0	0	0	0	14.5	51.5	0	0	0	0	0	0	0	0	0	0	0	0	0	0	0	0	12.5	52
862	YSLYDSMNNDLQHLF	0	0	0	0	0	0	0	0	0	0	0	0	0	0	14.5	0	17	0	0	0	0	0	0	0	0	0	0	0
863	SLYDSMNNDLQHLFF	0	0	21	0	0	0	0	0	28.5	0	0	0	0	0	24	0	28.5	0	0	2.5	0	0	0	0	0	0	0	62
864	LYDSMNNDLQHLFFE	25.5	28.5	45.5	2	99	19.25	54.5	34.5	28.25	127	0	3029.75	81.5	222.5	82	210.25	41	28	0	0	0	0	30	135.5	32.5	15.5	27	62.5
865	YDSMNNDLQHLFFEL	23.5	20.75	46.5	0	0	21	174.75	0	45.5	167	6.75	95	74	89	77.5	0	14.5	33	7.5	0	0	0	23.5	80	26	24.5	34	102.5
866	DSMNNDLQHLFFELY	22.5	27.5	40	0	27.5	0	91	0	0	38	0	200	114.5	94.5	73.5	137.5	35	21.5	47	0	8.5	0	35.5	76.5	14.5	8	0	27.5
867	SMNNDLQHLFFELYQ	0	0	0	0	0	0	0	0	0	4	0	0	0	0	0	114.25	0	0	0	0	0	0	9.5	21.5	0	0	0	0
868	MNNDLQHLFFELYQK	0	0	0	0	0	0	0	0	0	0	0	0	0	0	0	0	0	0	0	0	0	0	0	0	0	0	0	0
869	NNDLQHLFFELYQKE	10.5	0	1.5	0	54	0	0	75	0	0	0	41	345.75	458.25	0	877	11	41	17	0	0	0	62.5	93	0	0	0	0
870	NDLQHLFFELYQKEM	18	0	0	0	0	0	0	43	0	0	0	0	94	179	3	425	0	615.5	17.5	0	0	0	17	35	0	0	5.5	0
871	DLQHLFFELYQKEMI	18.5	16.5	4	0	0	0	0	0	0	0	0	180	359.75	492	0	809	0	91	0	0	0	0	0	24.5	0	7.5	9.75	26.5
872	LQHLFFELYQKEMIY	0	0	4	0	0	0	0	0	0	0	0	0	332	191.5	0	1398	50	58.5	13	0	11	0	0	0	0	9	0	0
873	QHLFFELYQKEMIYY	20	14.5	0	0	26.75	0	0	0	0	0	0	74	371.25	190.5	26	951.75	74	43	0	0	7	0	0	32.25	0	13.5	9	18
874	HLFFELYQKEMIYYL	21.5	0	0	0	0	0	0	0	0	0	0	0	240	136	0	1301.5	37	51.5	0	13.5	0	0	0	25.5	0	3	0	0
875	LFFELYQKEMIYYLH	24.75	12.5	6.5	0	24	0	0	0	0	0	0	0	0	0	0	522.5	26	0	0	0	8	0	0	14.5	0	5.5	7	0
876	FFELYQKEMIYYLHK	0	0	0	0	0	0	0	0	0	0	0	0	0	0	0	0	0	0	0	0	0	0	0	0	0	0	0	0
877	FELYQKEMIYYLHKL	0	7.5	0	0	0	0	0	0	0	0	0	0	0	0	0	0	0	0	0	0	0	0	0	0	0	0	0	0
878	ELYQKEMIYYLHKLK	25.5	0	0	0	0	0	0	0	0	0	0	0	0	0	0	0	0	0	0	0	0	0	0	0	0	0	0	0
879	LYQKEMIYYLHKLKE	0	2.25	0	0	0	0	0	0	0	0	0	0	0	0	0	0	0	23	0	0	0	0	0	0	0	0	0	0
880	YQKEMIYYLHKLKEE	11.5	10.5	0	0	0	0	0	0	173	0	12.75	0	0	0	0	12.5	0	157.5	9.5	10	1.5	0	6	47.5	0	0	0	0
881	QKEMIYYLHKLKEEN	0	0	0	0	0	0	0	0	0	0	0	0	0	0	0	0	0	73.5	0	0	0	0	0	0	0	0	0	11.25
882	KEMIYYLHKLKEENH	0	0	0	0	0	28	0	0	0	0	0	0	0	0	0	29	0	449	0	0	0	334.5	0	0	0	0	0	0
883	EMIYYLHKLKEENHI	10	0	0	0	0	314	0	0	302.25	0	25.5	0	0	0	0	0	0	0	55.5	0	0	0	0	0	0	0	0	0
884	MIYYLHKLKEENHIK	0	0	0	12	0	0	0	4.5	0	0	0	0	0	0	0	0	0	0	0	0	0	0	0	0	0	0	0	0
885	IYYLHKLKEENHIKK	0	0	0	112.5	0	0	0	0	0	0	0	0	0	0	0	0	0	0	0	0	0	0	0	0	0	0	0	0
886	YYLHKLKEENHIKKL	0	0	0	49	0	0	0	0	0	0	0	0	0	0	0	61	0	0	0	0	0	0	0	0	0	0	0	0
887	YLHKLKEENHIKKLL	0	0	0	10.5	0	0	0	0	0	0	0	191.5	0	0	0	0	0	0	0	0	0	0	0	0	0	0	0	0
888	LHKLKEENHIKKLLE	0	0	0	17.5	0	0	0	0	0	0	0	55.75	124.5	0	0	53.5	0	0	0	0	0	0	0	0	0	0	0	0
889	HKLKEENHIKKLLEE	0	0	0	0	0	0	0	0	100	0	0	0	0	88.5	0	313	23	24.75	89.5	4	0	0	0	0	14	0	0	0
890	KLKEENHIKKLLEEQ	1.5	17	0	0	1523	0	0	0	0	0	0	87.5	0	0	0	72	0	0	310	0	0	0	1155	0	0	0	0	0
891	LKEENHIKKLLEEQK	0	0	0	0	896.25	0	0	0	0	0	0	49.5	176	0	0	0	0	0	0	0	0	0	500.5	0	0	0	0	0
892	KEENHIKKLLEEQKQ	0	0	0	0	199	0	0	0	819	0	0	71	71	0	0	0	0	705	0	0	0	192.5	0	0	0	0	0	0
893	EENHIKKLLEEQKQI	0	42	0	0	1080.5	0	0	0	1489.75	34	0	92	254.25	206.5	0	0	0	0	0	0	0	0	349	0	0	0	0	0
894	ENHIKKLLEEQKQIT	0	0	0	0	534.5	0	0	0	0	0	0	118	130.5	0	0	0	0	0	0	0	0	0	219.5	0	0	0	0	0
895	NHIKKLLEEQKQITG	0	0	0	0	0	0	0	0	0	0	0	28.5	0	202.25	0	0	0	0	0	0	0	0	0	0	0	0	0	0
896	HIKKLLEEQKQITGT	0	0	0	0	1274.25	0	0	0	0	0	0	80.75	0	150	0	0	0	0	0	0	0	0	223.5	0	0	0	0	0
897	IKKLLEEQKQITGTS	0	0	0	0	1472	0	0	0	0	0	0	45	0	100.5	0	0	0	0	0	0	0	137.5	257.5	0	137.5	19.5	0	0
898	KKLLEEQKQITGTSS	0	0	0	0	2602	0	0	0	0	98.5	861.5	71.5	206	0	0	0	0	0	0	0	0	699.25	1012	0	1136.25	202	0	161.5
899	KLLEEQKQITGTSST	0	0	0	0	1194	0	0	0	0	0	0	50.5	0	327.5	0	0	0	0	330	0	0	140	481.75	0	0	0	0	0
900	LLEEQKQITGTSSTS	0	41	13.5	0	0	0	0	84.5	0	0	0	0	0	0	0	0	0	0	0	0	0	0	0	0	0	0	0	0
901	LEEQKQITGTSSTSS	0	0	0	0	0	0	0	0	0	0	0	0	0	59	0	0	0	0	0	0	17.5	0	0	0	0	0	0	0
902	EEQKQITGTSSTSSP	0	96.5	0	0	0	20	15.5	0	2961.25	102.5	0	0	0	0	0	0	0	0	0	0	0	0	0	0	0	0	0	0
903	EQKQITGTSSTSSPG	0	0	0	0	0	0	0	0	0	0	0	0	0	0	0	0	0	0	0	0	0	0	0	0	0	0	0	0
904	QKQITGTSSTSSPGN	0	0	0	25.5	0	0	0	0	0	0	0	0	0	0	0	0	0	0	0	0	0	0	0	0	0	0	0	0
905	KQITGTSSTSSPGNT	0	0	0	0	0	0	0	0	0	0	0	258	0	0	0	0	0	0	0	0	0	201	0	0	0	0	0	0
906	QITGTSSTSSPGNTT	0	0	0	0	0	0	0	0	0	0	0	1652.75	0	0	0	0	0	0	0	0	22.25	0	0	0	0	0	0	0
907	ITGTSSTSSPGNTTV	0	0	0	0	0	0	0	0	0	0	0	1394.75	0	0	0	0	0	0	0	0	0	0	0	0	0	0	0	0
908	TGTSSTSSPGNTTVN	0	0	512.5	440.5	0	0	22	0	3058.75	0	1186.25	2180	9919.5	5649	0	990.75	116	163.25	73	10.5	11.5	0	189.5	0	322.5	0	0	1929
909	GTSSTSSPGNTTVNT	0	0	539.75	322.5	0	0	0	0	3737	0	6763	2038.75	11386.5	6294	0	1115	0	447.5	324.5	0	13.5	0	66.75	0	1121.5	0	0	4159
910	TSSTSSPGNTTVNTA	0	0	500.5	309	0	0	134	0	4005.25	4049	5433.25	1476	9679.25	5244	0	0	122	577.5	364.5	0	0	0	0	0	1001.25	0	6.5	5158.25
911	SSTSSPGNTTVNTAQ	0	0	388.5	160.5	0	0	3384.5	0	2680.5	0	3694	1150.25	7401.5	4230.75	0	308	82.5	331.5	185	0	0	0	0	0	723	0	0	4683
912	STSSPGNTTVNTAQS	0	0	173	99	0	0	6472	0	1890	0	3657.5	864.5	7202	4040.75	0	252.25	71	182	102.5	0	0	0	41	0	550.5	0	0	4157.5
913	TSSPGNTTVNTAQSA	0	0	0	23	0	0	0	0	0	0	1899	566.5	6017	2847.25	0	0	23	12	0	0	0	0	0	0	328.5	0	0	1598.5
914	SSPGNTTVNTAQSAT	0	0	64	54	0	0	0	0	0	0	2090.5	736.25	6381	2601.75	0	0	0	78.5	35	0	0	0	0	0	404	0	0	2054.5
915	SPGNTTVNTAQSATH	0	0	15	39	0	0	0	0	0	0	1511.75	372.5	4927	1608.75	0	29.5	0	16	27	0	0	0	0	0	180	0	0	752
916	PGNTTVNTAQSATHS	0	0	0	20.5	0	0	0	0	0	0	1317	107	4520.5	1689.5	0	0	0	0	25	0	0	0	0	0	78.5	0	0	322.5
917	GNTTVNTAQSATHSN	0	0	0	0	0	0	0	0	0	0	288	34.5	2192	884	0	0	0	0	0	0	0	0	0	0	0	0	0	0
918	NTTVNTAQSATHSNS	0	0	0	0	0	0	0	0	0	0	162.5	93	4582.25	1230	10	204.75	0	0	0	0	0	0	0	0	35.5	0	0	0
919	TTVNTAQSATHSNSQ	0	0	0	0	0	0	0	0	0	0	0	0	0	82.5	0	0	0	0	0	0	0	0	0	0	0	0	0	0
920	TVNTAQSATHSNSQN	0	0	0	0	0	0	0	0	0	0	0	0	0	71.5	0	42	0	0	0	0	0	0	0	0	0	0	0	0
921	VNTAQSATHSNSQNQ	0	0	0	0	0	0	0	0	0	0	0	0	0	0	30.5	0	0	0	0	0	0	0	0	0	0	0	0	0
922	NTAQSATHSNSQNQQ	0	0	0	0	0	0	0	0	0	0	0	0	0	0	0	0	0	0	0	0	0	0	0	0	0	0	0	0
923	TAQSATHSNSQNQQS	0	0	0	0	0	0	0	0	0	0	0	0	0	0	0	0	0	0	0	0	0	0	24.5	0	0	0	0	0
924	AQSATHSNSQNQQSN	0	0	0	0	0	0	0	0	0	0	0	0	0	0	0	0	381.25	0	0	0	0	0	42	0	0	0	0	239.25
925	QSATHSNSQNQQSNA	0	0	0	0	0	0	0	0	0	0	0	0	0	0	0	0	0	0	0	0	0	0	13	0	0	0	0	0
926	SATHSNSQNQQSNAS	0	0	0	0	0	0	4.75	0	0	0	0	0	97.75	0	1941.25	0	0	0	0	0	0	0	0	0	0	0	0	0
927	ATHSNSQNQQSNASS	0	0	0	0	0	0	210	0	0	0	0	0	417.25	0	0	0	0	0	0	0	0	0	0	0	47.5	0	0	0
928	THSNSQNQQSNASST	0	0	4.5	0	0	0	0	0	115.5	0	0	0	54.5	0	45.5	0	0	0	0	0	0	0	0	0	0	0	0	0
929	HSNSQNQQSNASSTN	0	0	0	0	1016.5	0	0	0	0	0	0	2652	0	0	0	0	0	0	0	0	0	0	0	93	0	0	0	0
930	SNSQNQQSNASSTNT	0	0	20	91	2104	0	276	0	0	0	0	2731.75	58.5	43.75	241	3279.5	0	0	0	0	0	0	0	109.5	30.5	0	0	0
931	NSQNQQSNASSTNTQ	0	0	0	0	2333.25	0	0	0	0	0	0	2139.25	0	0	0	4471.25	0	0	0	0	0	0	0	0	0	0	0	0
932	SQNQQSNASSTNTQN	0	0	977	124.5	1158.5	0	0	0	6955.5	0	874.5	2369.5	4535	2743	0	7426.75	168	6.25	442.5	0	0	0	0	0	157.25	0	0	1137.5
933	QNQQSNASSTNTQNG	0	0	112.5	0	0	0	0	0	322	0	0	925.25	699.75	1278	0	3665.25	0	0	164.5	0	0	0	0	0	0	0	0	460
934	NQQSNASSTNTQNGV	0	0	79.5	0	131	0	0	0	616.25	0	32.5	1035.75	532	355.5	0	2840.5	0	0	135	0	0	0	0	0	0	0	0	274
935	QQSNASSTNTQNGVA	0	0	20	0	0	0	0	0	232	0	97.5	494.5	373.5	0	0	0	0	57	0	0	0	0	0	0	0	0	0	0
936	QSNASSTNTQNGVAV	0	0	119.5	38.5	0	0	0	0	899	0	161.5	271	173	0	0	1121.5	0	155.5	35.5	0	0	0	0	0	0	0	0	483.5
937	SNASSTNTQNGVAVS	0	0	124	77	0	0	0	0	1398	0	242.5	55.5	0	0	0	0	0	116.5	0	0	0	0	0	0	0	0	0	1671.25
938	NASSTNTQNGVAVSS	0	0	46.5	20	0	0	0	0	283.5	0	44.5	0	0	0	0	0	0	0	0	0	0	0	0	0	0	0	0	335.5
939	ASSTNTQNGVAVSSG	0	0	234	0	0	0	0	0	112	0	0	0	0	0	0	0	0	0	0	0	0	0	0	0	14	0	0	53.5
940	SSTNTQNGVAVSSGP	0	0	212.25	0	0	0	206.5	0	232.75	0	55.5	0	0	0	0	0	0	20.5	0	0	0	0	0	0	0	0	0	306.75
941	STNTQNGVAVSSGPA	0	0	17	0	0	0	0	0	27.5	0	0	0	0	0	0	0	0	0	0	0	0	0	0	0	0	0	0	0
942	TNTQNGVAVSSGPAV	0	0	17.5	0	0	0	842	0	0	0	0	0	0	0	0	0	0	226	0	0	0	0	0	0	0	0	0	0
943	NTQNGVAVSSGPAVV	0	0	0	0	0	0	459.5	0	0	0	0	0	0	0	0	0	0	36.5	0	0	0	0	0	0	0	0	0	0
944	TQNGVAVSSGPAVVE	0	0	226	0	0	0	2311	0	0	0	0	0	67.25	0	0	0	0	48	0	0	0	0	0	0	0	11.75	20.5	56.25
945	QNGVAVSSGPAVVEE	0	13.5	678	0	215.5	0	3009.75	0	119	2494.75	4	0	20.5	0	0	0	0	24.5	7.5	0	0	0	35.5	106	0	0	66.5	86
946	NGVAVSSGPAVVEES	0	10	74	0	28	0	2596.75	25.5	0	8283.25	0	0	0	0	0	0	0	0	0	26	0	0	16.75	17.5	0	0	66.5	5.5
947	GVAVSSGPAVVEESH	6.5	0	234	0	2552	0	1630.25	0	841.5	9199	0	0	0	3158	0	0	0	150	0	9.5	0	0	0	0	0	0	0	394.5
948	VAVSSGPAVVEESHD	0	0	437.75	0	3353	12	2220.5	0	1058	9918.5	0	0	0	1653	0	0	0	0	0	35.75	9.5	0	76.5	94	65	0	89	340
949	AVSSGPAVVEESHDP	0	10	406.5	0	3771.25	0	2303.5	30.5	3609	11741	7.5	76	0	36136.8	28	0	0	0	0	43.5	26.5	504	20	79.5	116	784	577.5	1116
950	VSSGPAVVEESHDPL	23.5	0	7450.25	0	2710.75	0	1287.5	0	1402	11383.2	0	0	0	14470	0	0	0	15.5	0	24	0	39.5	0	38	401.5	357.5	177.5	450
951	SSGPAVVEESHDPLT	0	0	9.5	0	1802.5	0	591.5	0	1160	9114	0	0	0	15738.5	4	0	0	0	0	19.5	0	111.5	0	7.5	5.5	321.5	41.5	390.5
952	SGPAVVEESHDPLTV	0	0	0	0	1619	0	0	0	796.5	10826	0	0	0	11069.5	0	0	0	0	0	15.5	0	36.5	0	0	0	138.5	0	224.5
953	GPAVVEESHDPLTVL	33	0	87.5	0	1374	0	0	0	355.5	11190.8	0	0	0	13030.5	12	0	0	117.5	0	0	0	41.5	0	0	0	47.5	0	157
954	PAVVEESHDPLTVLS	0	0	0	0	2396	0	172.5	0	726.5	11905.2	0	0	0	13062.5	0	0	0	0	0	0	0	238.5	0	0	57	164.5	0	305.75
955	AVVEESHDPLTVLSI	0	0	59.5	9	0	0	205.5	0	1333.75	0	0	20.5	80.5	19251.8	0	0	43.5	0	47	15.5	46	293.5	0	0	94.25	279	86.25	485
956	VVEESHDPLTVLSIS	0	33	481.75	0	0	0	46.25	0	535.5	22	8	0	0	6228.75	0	50.5	32.5	0	56.5	0	62	385	39.5	0	73.75	249.5	76.75	568
957	VEESHDPLTVLSISN	0	0	0	0	0	0	0	0	1152	100.75	0	0	0	11068	15	43.5	9.75	0	0	0	0	159.5	0	0	10	51.25	124	196.5
958	EESHDPLTVLSISND	0	236.5	0	0	0	2004.25	0	0	3615.25	173.5	48	0	0	4256	0	31.25	28.5	0	60	0	2	0	0	116	17.25	3.5	47.5	205.5
959	ESHDPLTVLSISNDL	0	5	0	0	0	582	0	0	168.75	193	760.75	0	0	0	0	0	0	0	0	0	0	0	0	0	0	0	0	70.5
960	SHDPLTVLSISNDLK	0	0	0	0	0	0	0	0	0	0	169.5	0	268.5	0	0	0	0	0	0	0	0	0	0	0	0	0	0	0
961	HDPLTVLSISNDLKG	27	0	0	0	0	0	0	0	0	0	0	0	16.5	0	0	0	0	0	0	0	0	0	0	0	0	0	0	0
962	DPLTVLSISNDLKGI	0	0	0	0	0	0	0	0	0	0	0	81	57	0	0	0	0	0	0	0	0	0	0	0	0	0	3	0
963	PLTVLSISNDLKGIV	0	0	0	0	0	0	0	0	0	0	0	0	0	0	0	0	0	0	0	0	0	0	0	59	0	0	0	0
964	LTVLSISNDLKGIVS	0	0	0	0	0	0	0	0	0	0	0	0	0	0	0	0	0	0	0	0	0	0	0	0	0	0	0	0
965	TVLSISNDLKGIVSL	0	0	0	0	0	0	0	0	0	0	0	0	7.5	0	0	0	0	5	0	0	0	0	5.75	0	0	0	0	187
966	VLSISNDLKGIVSLL	0	0	0	0	0	0	0	0	0	0	0	0	67.5	0	29.25	15.5	0	7	0	0	0	0	0	0	23	0	0	0
967	LSISNDLKGIVSLLN	0	0	0	0	0	0	0	0	0	0	0	0	0	79.5	0	0	0	0	0	0	0	0	0	0	0	0	0	0
968	SISNDLKGIVSLLNL	0	0	0	0	0	0	0	0	0	0	0	0	0	0	0	0	0	0	0	0	0	0	0	0	0	0	0	0
969	ISNDLKGIVSLLNLG	0	0	0	0	0	0	0	0	0	0	0	0	0	0	0	0	0	0	0	0	0	0	0	0	0	0	0	0
970	SNDLKGIVSLLNLGN	0	0	0	0	0	0	0	0	0	0	0	0	0	0	0	68.5	0	0	0	0	0	0	0	0	0	0	0	0
971	NDLKGIVSLLNLGNK	0	0	0	0	0	0	0	0	0	0	0	0	0	0	0	0	0	0	0	0	0	0	0	0	0	0	0	0
972	DLKGIVSLLNLGNKT	0	0	0	0	0	0	0	0	0	0	0	0	0	0	0	0	0	0	0	0	0	0	0	0	0	9	0	0
973	LKGIVSLLNLGNKTK	0	0	0	114	0	0	0	0	0	0	0	0	0	0	0	1343.75	0	0	0	0	0	1089.5	0	0	0	0	0	0
974	KGIVSLLNLGNKTKV	0	0	0	23	0	0	0	0	0	0	0	0	636.5	0	17.5	439.5	0	0	0	11.5	0	1946	0	0	0	0	0	0
975	GIVSLLNLGNKTKVP	0	0	0	0	0	0	0	0	0	0	0	0	0	0	0	1208	48.75	0	0	0	0	275.75	0	43.5	0	61.75	0	0
976	IVSLLNLGNKTKVPN	0	0	0	0	0	0	0	0	0	0	0	0	0	0	0	0	0	0	0	0	0	238.5	0	0	0	0	0	0
977	VSLLNLGNKTKVPNP	0	0	0	0	0	0	0	0	25490	0	0	0	0	0	0	0	0	0	0	0	0	340	0	0	13	0	99	0
978	SLLNLGNKTKVPNPL	0	0	0	0	0	0	0	0	22170.2	0	0	0	0	0	0	0	0	0	0	0	0	483	0	0	0	65.5	56	0
979	LLNLGNKTKVPNPLT	0	0	0	0	0	0	0	35	16051.2	68.5	0	130	226.5	0	0	0	0	0	3	104	0	511	0	0	0	675.5	945.5	230.5
980	LNLGNKTKVPNPLTI	0	0	0	0	0	0	0	55.5	11250	92.25	0	87	145	0	0	0	27	0	0	264	0	365.5	0	0	0	749.25	224.5	137
981	NLGNKTKVPNPLTIS	0	0	0	0	0	0	0	139	9005.25	0	0	64	0	0	0	0	42	0	0	70	0	5282.5	0	0	0	469.75	297.5	203.25
982	LGNKTKVPNPLTIST	0	0	0	0	0	0	0	0	13456	53	0	13	0	0	0	0	0	1.5	0	154.5	0	222	0	0	0	482.5	319.5	192
983	GNKTKVPNPLTISTT	0	0	0	0	0	0	0	0	13355.2	59	0	49	62	0	0	81	0	0	0	135.5	0	153	0	0	0	258.5	269.75	0
984	NKTKVPNPLTISTTE	0	0	2.5	0	52	0	0	0	16895.2	73.5	0	93	136.25	0	0	328	0	219	15.5	239.25	0	3528.5	0	0	1021.75	1400.5	367.5	509.5
985	KTKVPNPLTISTTEM	0	0	0	0	0	0	0	0	22775.8	185	0	131	250	0	0	0	26	57	0	219.5	0	1015	0	0	552	963.5	221	321.75
986	TKVPNPLTISTTEME	0	0	0	0	43.5	41	5	0	233.5	31.5	0	154.5	176.75	82.5	0	0	41.5	206	13.5	0	0	253	0	47	1206.75	1509.5	448.5	709.5
987	KVPNPLTISTTEMEK	0	0	0	0	0	10	0	0	407	0	0	111.5	316.75	710.5	445.5	0	48.5	64	0	173	0	1008.75	65	0	602	1636.5	0	0
988	VPNPLTISTTEMEKF	0	0	0	0	178.5	0	0	0	0	0	0	0	121.5	540	558.5	84	0	0	0	0	0	0	28	0	803.5	0	0	14
989	PNPLTISTTEMEKFY	0	0	0	0	10.5	0	8	0	0	0	0	0	0	109.5	31	549	11	42	0	0	0	0	0	51	263	0	0	0
990	NPLTISTTEMEKFYE	22	7	25.75	35	53.5	26	28.5	104	69	98.5	13	45.5	285	278.5	62.5	1100.25	7.5	135	33.5	41.5	0	0	43.5	233.5	548.5	0	0	15.5
991	PLTISTTEMEKFYEN	9.5	4	60	37.75	0	0	39	34.75	161.25	52.5	0	0	0	37.75	17	319	0	39.5	64	0	0	0	0	311.5	854.5	0	0	0
992	LTISTTEMEKFYENI	4.5	7	21	4	0	0	0	11.75	49	53	0	115	526.5	16	32	525	0	0	0	0	0	0	8	77.5	649.5	0	0	5.5
993	TISTTEMEKFYENIL	0	4	38	11	0	0	0	0	22	0	0	0	0	0	0	37.25	0	0	147.25	0	0	0	0	22.5	365	0	2.5	0
994	ISTTEMEKFYENILK	0	0	0	0	0	0	0	6	543.5	0	27	0	0	0	0	0	0	0	349.5	0	0	0	0	0	4425	0	0	0
995	STTEMEKFYENILKN	0	0	0	0	0	0	0	0	0	0	0	0	0	0	0	0	0	0	0	0	0	0	0	0	48.5	0	0	0
996	TTEMEKFYENILKNN	5	0	0	0	0	0	0	0	0	0	0	0	0	0	0	0	0	0	0	0	0	0	18.5	0	0	0	0	0
997	TEMEKFYENILKNND	21	0	0	0	0	50.5	0	0	1042.5	0	0	0	0	0	0	0	0	0	21.5	0	0	0	26	0	0	0	0	0
998	EMEKFYENILKNNDT	0	0	0	0	6513	1626.75	0	0	2003.25	101.5	0	0	0	0	0	0	0	0	59	0	0	0	0	0	10	0	0	0
999	MEKFYENILKNNDTY	0	0	10	0	1706.5	12.75	0	0	0	0	0	0	0	2.5	0	0	0	0	0	0	0	0	4.5	0	0	0	0	0
1000	EKFYENILKNNDTYF	0	0	20	0	562.5	41	0	0	140	24	0	109.25	178.5	35	0	0	26.5	0	23.5	0	0	0	0	0	0	0	0	0
1001	KFYENILKNNDTYFN	0	0	0	0	715	0	0	0	0	0	25	206.75	0	0	0	0	0	0	0	0	0	142.5	0	0	0	0	63	0
1002	FYENILKNNDTYFND	0	15	54.5	5.75	489.5	6	11	38	0	40	62	593.5	921.5	233.5	70	0	30	0	31	0	0	0	62	202.5	49	0	155	8.25
1003	YENILKNNDTYFNDD	63.5	48	80.5	25.5	441.5	43	0	46	87	136.5	33	685.5	597.75	348.5	193	76.75	0	46	82.5	0	0	0	87	454	129.75	130	350.5	28.5
1004	ENILKNNDTYFNDDI	36.5	20.5	42.25	11	0	32	0	130	121	211.5	11	504.75	290.5	137	0	0	10.25	0	83	0	0	0	45	216	59.5	0	243.5	41
1005	NILKNNDTYFNDDIK	0	0	0	0	0	0	9	69.5	0	0	0	0	222.5	0	0	0	0	0	0	0	0	0	9.5	0	13.5	0	59.5	932.75
1006	ILKNNDTYFNDDIKQ	0	0	0	0	0	0	0	0	0	0	0	283.5	0	0	0	0	0	0	0	0	0	0	0	0	0	0	76	461.25
1007	LKNNDTYFNDDIKQF	0	7	0	0	36.5	0	0	0	0	0	0	295	0	25	0	0	0	0	0	22	0	0	0	0	0	0	0	423.5
1008	KNNDTYFNDDIKQFV	0	0	0	0	0	0	0	0	0	0	14	138.75	88	0	58	0	0	0	0	28.5	0	261.5	0	0	0	0	0	0
1009	NNDTYFNDDIKQFVK	0	0	0	0	0	0	0	72	0	0	0	0	0	0	0	0	0	0	0	0	0	0	61	0	0	0	0	0
1010	NDTYFNDDIKQFVKS	0	0	0	0	0	0	0	0	0	0	0	0	0	0	0	0	0	0	0	0	0	0	0	0	0	0	0	0
1011	DTYFNDDIKQFVKSN	0	0	0	0	1333	0	0	0	0	0	0	0	0	0	0	15.5	0	0	0	0	0	0	0	0	0	0	0	88.5
1012	TYFNDDIKQFVKSNS	0	0	6	0	0	0	0	0	0	0	0	0	45.5	0	0	0	0	0	0	0	0	0	0	0	0	0	0	0
1013	YFNDDIKQFVKSNSK	0	0	0	0	295.5	284.25	263	83.5	1748.5	6780.5	0	12527.8	14626.5	10199.8	0	1154.5	276.5	35.75	0	0	148	0	59.5	0	0	1718.5	768	2294.25
1014	FNDDIKQFVKSNSKV	0	0	0	0	1436	678	1677.5	304.5	3940.75	13822	320.75	19278	27320	16433.5	3089	4236	724	0	0	1470.5	0	764	202	6	357.5	4447.25	0	5242.75
1015	NDDIKQFVKSNSKVI	6	14	11	0	0	2851.5	2137.5	472.5	6553.75	23968.2	0	19911.2	25004.8	16626.8	7014.75	4430.75	1163.5	0	38.5	2970	1205.75	1919.5	507.25	0	682.75	5852.5	1801	6914
1016	DDIKQFVKSNSKVIT	0	0	0	0	1620.75	0	985	332	4696.5	12522.5	387	15489	23246	15341.2	5283.5	3531.25	1328.5	0	0	1566.5	671.5	680	0	4.25	1082	4632	0	3294.5
1017	DIKQFVKSNSKVITG	0	0	0	0	0	136.5	140.5	0	947	3015	0	12669.5	9011.25	10653.2	1901.5	0	378.75	0	0	231.75	125.5	0	0	0	0	1643.5	0	0
1018	IKQFVKSNSKVITGL	0	0	0	0	0	53.75	0	0	0	273.5	0	3634	982	3086.5	1334.25	273	63.75	0	0	11	73	258	0	0	0	1094	416	0
1019	KQFVKSNSKVITGLT	0	0	0	0	409.75	0	0	145	0	0	0	3675.5	2014	2787.5	1717	431	0	506	0	25.25	264	1225.25	0	71	68.25	2739.5	0	0
1020	QFVKSNSKVITGLTE	0	0	0	0	0	491	0	0	0	0	0	2417.75	674.25	711.25	0	0	0	0	0	0	42.5	0	0	0	0	0	0	86.5
1021	FVKSNSKVITGLTET	0	0	0	0	0	960.25	0	19	0	0	0	248.5	453.5	0	0	0	0	0	0	0	0	0	0	0	0	113.5	14	36.5
1022	VKSNSKVITGLTETQ	36	0	60.5	0	0	1109.5	0	0	0	0	0	160	85	0	0	0	0	0	0	24.75	0	0	0	0	0	12.25	0	0
1023	KSNSKVITGLTETQK	0	0	0	0	0	1077.75	0	0	0	0	0	0	2549.5	2354	14.5	0	0	0	0	0	0	824.5	0	0	0	0	0	0
1024	SNSKVITGLTETQKN	0	23.5	0	71	0	0	1032.5	0	0	0	0	248.5	439	2194.5	0	0	0	0	0	91	0	0	0	0	0	0	0	0
1025	NSKVITGLTETQKNA	257	887.25	103	0	0	0	0	0	0	0	0	120	114.5	2339.5	0	0	0	0	16.5	1300.5	0	24	0	0	0	0	10.5	0
1026	SKVITGLTETQKNAL	0	0	0	0	0	0	0	0	0	34	0	233	149.5	2081.25	0	0	0	0	0	0	0	851	0	0	294.5	0	0	0
1027	KVITGLTETQKNALN	0	0	0	0	0	0	0	0	0	0	0	0	0	851.5	0	0	0	0	0	0	0	329.5	0	0	0	0	0	0
1028	VITGLTETQKNALND	0	0	0	0	27	0	0	0	0	109.5	0	0	52.5	1704	0	0	0	0	16.5	0	32.5	0	0	0	16.5	0	0	0
1029	ITGLTETQKNALNDE	0	0	0	0	128	28.5	0	0	90.5	169.5	0	28.5	31	1190	23	76.5	0	9	54.5	19	0	0	0	135.5	37	0	0	27.5
1030	TGLTETQKNALNDEI	31.5	0	25	8	99	28	0	217.5	36.25	285.75	4.5	844	32	956.5	17	898	0	8	68.75	23	18.5	0	13	99	114	0	58	68.5
1031	GLTETQKNALNDEIK	12	0	0	0	11	0	0	2	0	59	0	0	0	697	0	487.5	0	0	11	0	0	0	813.5	0	1867.5	0	30	13.5
1032	LTETQKNALNDEIKK	0	0	0	0	22	0	0	0	0	19	0	367	0	0	0	0	0	0	0	0	0	0	354	0	0	0	140.75	0
1033	TETQKNALNDEIKKL	0	0	0	0	391	0	14.5	0	79.5	0	1.5	305	0	0	0	0	0	0	0	0	0	0	136	0	321.5	0	0	0
1034	ETQKNALNDEIKKLK	0	0	0	0	0	0	0	0	100.5	0	0	221	0	0	0	0	0	0	0	0	0	0	0	0	147.5	0	0	0
1035	TQKNALNDEIKKLKD	0	0	0	0	0	0	0	0	0	0	0	0	0	0	0	0	0	0	0	0	0	0	61.5	14	38	0	0	0
1036	QKNALNDEIKKLKDT	0	0	0	0	0	0	0	0	0	0	0	247.5	0	0	37	0	0	0	0	0	0	0	105.5	0	398.5	0	112	0
1037	KNALNDEIKKLKDTL	0	0	10.5	0	0	0	0	0	0	0	0	0	0	0	0	0	0	0	0	0	0	210.75	106.75	0	0	0	0	0
1038	NALNDEIKKLKDTLQ	16.5	0	0	0	0	0	14	47	0	0	0	0	0	0	0	0	0	0	0	0	0	0	31.5	0	14.5	0	91	0
1039	ALNDEIKKLKDTLQL	10.5	0	0	0	41	0	0	0	0	34.5	0	0	0	50	0	0	0	0	23	0	0	0	0	0	0	0	10.5	0
1040	LNDEIKKLKDTLQLS	0	0	0	0	0	0	0	0	0	62	0	0	0	128.5	0	189	0	0	0	0	0	0	0	0	0	0	90	0
1041	NDEIKKLKDTLQLSF	0	0	0	0	0	0	0	0	0	0	0	0	0	160.75	0	0	0	0	0	0	0	0	0	0	0	0	0	0
1042	DEIKKLKDTLQLSFD	5	0	0	0	57.5	0	0	0	0	19.5	64.5	31	0	36.5	7.5	99.5	0	0	8.5	0	0	0	0	72	0	0	0	0
1043	EIKKLKDTLQLSFDL	0	0	0	0	33.75	19	0	0	0	89	0	0	0	0	44.5	95.5	0	0	9	0	0	0	0	17.5	0	0	0	8
1044	IKKLKDTLQLSFDLY	9.5	0	0	0	53.5	0	0	0	0	0	0	0	0	0	15	80	0	0	0	0	0	75.5	14.75	0	0	0	0	0
1045	KKLKDTLQLSFDLYN	0	0	0	0	0	0	0	0	0	0	0	0	0	0	0	0	0	0	0	0	0	206.25	0	0	0	0	0	0
1046	KLKDTLQLSFDLYNK	0	0	0	0	0	0	0	0	0	0	0	0	0	0	0	0	0	0	0	0	0	180.5	0	0	0	0	0	0
1047	LKDTLQLSFDLYNKY	0	0	0	0	0	0	0	0	0	0	0	0	0	0	13.5	0	0	0	0	0	0	0	0	0	0	0	0	0
1048	KDTLQLSFDLYNKYK	0	0	0	0	0	0	0	0	0	0	0	0	0	0	0	0	0	0	0	0	0	315.5	0	0	0	0	0	0
1049	DTLQLSFDLYNKYKL	0	0	0	0	0	0	0	0	0	0	0	0	0	0	0	0	0	0	0	0	0	0	0	0	0	0	0	0
1050	TLQLSFDLYNKYKLK	0	0	0	0	0	0	0	0	0	0	0	172	0	0	0	0	0	0	0	0	0	0	0	0	0	81.5	0	0
1051	LQLSFDLYNKYKLKL	5.75	0	0	0	0	0	0	0	0	0	0	200.5	0	12.75	0	0	0	0	0	0	0	0	0	0	0	0	0	0
1052	QLSFDLYNKYKLKLD	0	0	0	0	0	0	0	0	0	0	0	0	0	0	0	0	0	0	0	0	0	0	0	0	0	0	0	0
1053	LSFDLYNKYKLKLDR	0	0	0	0	0	0	0	0	0	0	0	0	0	0	0	0	0	0	0	0	0	0	0	0	0	0	0	0
1054	SFDLYNKYKLKLDRL	0	0	0	0	0	0	0	0	0	0	0	0	65.5	0	0	0	0	0	0	0	0	0	0	0	0	0	0	0
1055	FDLYNKYKLKLDRLF	0	0	0	0	0	0	0	0	0	0	0	6	0	0	0	23.5	0	0	0	0	0	0	4	0	0	0	0	0
1056	DLYNKYKLKLDRLFN	0	0	0	0	0	0	0	0	0	0	0	0	0	0	0	0	0	0	0	0	0	0	0	0	0	0	0	0
1057	LYNKYKLKLDRLFNK	0	0	0	32	0	0	0	0	0	0	0	173	560.5	0	0	152.25	0	0	0	0	0	0	0	0	0	0	29	69.5
1058	YNKYKLKLDRLFNKK	16.5	12.5	21.5	666.25	0	417.5	0	63.5	272	545	0	538	1184.25	1209.25	0	399.75	41.5	122.5	99.5	1012.75	56	697.5	577.25	142.5	0	825.25	1323	848.5
1059	NKYKLKLDRLFNKKK	113.5	81.5	67.5	997.25	0	688.5	0	174	394.5	862.5	0	416.5	711.25	679.5	3.5	35	0	292	182.5	1200	114.5	853.5	983.5	0	40.75	494	572	690
1060	KYKLKLDRLFNKKKE	0	0	0	353.5	0	218.5	0	0	199.5	393.5	0	849.5	0	840.25	0	733.5	0	118.5	0	765.25	0	1305.5	0	0	0	0	0	442.5
1061	YKLKLDRLFNKKKEL	0	0	0	0	0	0	0	0	0	278.5	0	894.5	418.5	1091	0	0	0	767.75	0	0	0	0	0	0	0	233.75	78.75	187.5
1062	KLKLDRLFNKKKELG	0	0	0	0	0	17	0	0	0	0	0	551.75	444.5	449	0	215	0	137.5	0	0	0	446	0	0	0	0	0	0
1063	LKLDRLFNKKKELGQ	0	0	0	0	0	0	0	0	0	0	0	564.75	0	0	0	0	0	98.5	0	48.5	0	0	0	0	0	0	29	25.5
1064	KLDRLFNKKKELGQD	0	0	0	0	0	44.5	0	0	0	5.5	0	0	0	11	0	0	0	47	0	77.5	0	0	0	92.25	0	0	44.5	0
1065	LDRLFNKKKELGQDK	0	0	0	0	5618	0	0	23.5	0	818	0	2381	211.5	0	694.25	114	0	102.5	94.25	0	13	268.5	784.5	0	0	1329.25	89	0
1066	DRLFNKKKELGQDKM	0	0	0	0	5085	0	0	29.5	0	694.5	0	2544	470.5	0	883	365.25	8.5	116.5	67	112.5	11	679.75	383	0	0	0	168.5	107.25
1067	RLFNKKKELGQDKMQ	0	0	0	0	3205.5	0	0	42.25	0	362	0	2129.25	591.5	0	534.5	134.75	20.5	74.5	0	82.5	0	397	176.25	0	0	976	68.75	53
1068	LFNKKKELGQDKMQI	0	0	0	0	3071.5	0	0	24	0	137	0	2205.5	672.5	0	577.75	552	0	64	0	60	0	343.5	126.25	0	0	1109.75	101.5	5.25
1069	FNKKKELGQDKMQIK	0	0	0	0	1523	0	0	15.5	0	272	0	2466.5	711.25	8.5	826.5	541.5	0	51.5	0	100	0	0	436.25	0	0	985.75	45.5	0
1070	NKKKELGQDKMQIKK	0	0	0	269.5	1797.5	0	0	46.5	25.5	726	0	1749	745	180	668.75	254.5	0	129.75	42.5	0	29	295.75	812.5	0	0	913.25	0	0
1071	KKKELGQDKMQIKKL	0	0	0	349.5	0	25	0	33.75	86.25	398.75	0	1799.75	615.75	140.5	502.25	442.5	0	0	0	892.5	17	1930.5	1361.25	0	0	1226	0	0
1072	KKELGQDKMQIKKLT	0	0	0	0	2923	0	0	37	0	984	0	2465.5	1578.5	140	643	714.5	0	143.25	25	0	21.5	1183	1020.5	0	0	1763.5	0	0
1073	KELGQDKMQIKKLTL	0	0	0	0	583	32	0	0	0	41	0	569	0	0	0	89.5	0	501.5	0	0	0	0	0	0	0	0	0	0
1074	ELGQDKMQIKKLTLL	0	0	0	0	0	75.5	0	0	70.5	194.5	9.75	0	0	0	0	0	240	0	30	0	0	0	0	0	0	0	0	0
1075	LGQDKMQIKKLTLLK	0	0	0	86	0	0	0	30	0	0	0	20.25	3	0	0	0	0	0	0	101	0	0	0	0	0	10.5	24.5	0
1076	GQDKMQIKKLTLLKE	7.5	0	0	0	0	0	0	0	0	0	0	0	0	0	0	0	0	0	0	0	0	0	0	0	0	0	0	261
1077	QDKMQIKKLTLLKEQ	0	0	0	0	0	0	0	0	0	0	0	0	0	0	0	0	0	0	0	0	0	0	0	0	0	0	0	0
1078	DKMQIKKLTLLKEQL	0	0	0	0	0	0	0	0	0	0	0	0	0	0	0	0	0	0	0	0	0	0	0	0	0	0	0	0
1079	KMQIKKLTLLKEQLE	0	0	0	0	0	0	0	0	0	0	0	0	0	0	0	0	0	0	0	0	0	64	0	0	0	0	0	0
1080	MQIKKLTLLKEQLES	0	0	0	0	0	0	0	0	0	0	0	0	0	0	0	0	0	0	0	0	0	0	0	0	0	0	0	0
1081	QIKKLTLLKEQLESK	0	0	0	0	0	0	0	0	0	0	0	0	0	0	0	0	0	0	0	0	0	0	0	0	0	0	0	0
1082	IKKLTLLKEQLESKL	0	0	0	0	0	0	0	0	0	0	0	0	0	0	0	0	0	0	0	0	0	77	6	0	0	0	0	0
1083	KKLTLLKEQLESKLN	0	0	0	0	0	0	0	0	0	0	0	0	0	0	0	0	0	0	0	0	0	419.75	0	0	0	0	0	0
1084	KLTLLKEQLESKLNS	0	0	0	0	0	0	0	0	0	227.5	0	0	0	0	0	0	0	0	0	0	0	65.5	0	0	0	0	0	0
1085	LTLLKEQLESKLNSL	0	0	0	0	0	0	0	0	0	0	0	0	0	0	0	0	0	0	0	0	0	0	0	0	0	0	0	0
1086	TLLKEQLESKLNSLN	0	0	0	0	0	0	3.5	0	378	0	0	16.5	781	166	0	80.5	0	0	0	0	0	0	0	0	0	133.75	4	155.5
1087	LLKEQLESKLNSLNN	0	0	0	0	0	0	0	0	14	0	0	0	362	18	0	0	0	0	0	0	0	0	0	0	0	27.5	0	66
1088	LKEQLESKLNSLNNP	0	0	0	0	0	0	0	0	0	0	0	0	0	122.5	39.5	0	5	0	0	0	0	0	2	0	0	375.75	0	0
1089	KEQLESKLNSLNNPH	0	0	0	0	0	0	0	0	602	0	0	0	0	0	0	0	0	34.5	0	0	0	0	0	0	0	0	0	0
1090	EQLESKLNSLNNPHN	7.5	0	0	0	0	0	0	0	625.5	163	0	0	288.5	0	0	0	0	0	0	0	0	0	0	0	0	0	0	0
1091	QLESKLNSLNNPHNV	0	0	0	0	0	0	0	0	0	0	0	0	0	0	0	0	0	0	0	0	0	0	0	0	0	0	0	0
1092	LESKLNSLNNPHNVL	0	0	0	0	0	0	0	0	0	0	0	0	0	0	0	0	0	0	0	0	0	0	0	0	0	0	0	0
1093	ESKLNSLNNPHNVLQ	0	0	0	0	0	0	0	0	46.5	100.5	0	0	0	0	0	0	0	0	0	0	0	0	0	0	0	0	0	0
1094	SKLNSLNNPHNVLQN	0	0	0	0	0	0	0	0	0	0	0	0	0	0	0	0	0	0	0	0	0	0	33	0	0	0	0	0
1095	KLNSLNNPHNVLQNF	0	0	0	0	0	0	0	0	0	0	0	0	0	0	0	0	0	0	0	0	0	144	0	0	0	0	0	0
1096	LNSLNNPHNVLQNFS	0	0	0	0	0	0	0	0	0	578	0	0	0	0	706	0	0	0	0	0	0	0	0	0	0	0	0	0
1097	NSLNNPHNVLQNFSV	0	0	0	0	0	0	0	22.25	0	0	0	0	0	0	0	68	0	0	0	0	0	0	28.5	0	0	0	0	0
1098	SLNNPHNVLQNFSVF	0	0	0	0	0	0	0	0	0	0	0	0	0	0	14	3	0	0	0	0	0	0	0	0	0	0	0	0
1099	LNNPHNVLQNFSVFF	0	0	0	0	7.5	0	0	0	0	0	0	0	0	0	0	20.75	0	0	0	0	0	0	0	0	0	0	0	0
1100	NNPHNVLQNFSVFFN	0	0	0	0	0	0	0	50	0	0	0	0	0	0	0	0	0	0	0	0	0	0	80	0	0	0	0	0
1101	NPHNVLQNFSVFFNK	0	0	0	0	0	0	0	0	0	0	0	0	0	0	0	195	0	0	0	0	0	0	0	0	0	0	0	0
1102	PHNVLQNFSVFFNKK	0	0	0	0	0	0	0	0	0	0	0	0	0	0	0	86.75	0	0	0	0	0	0	0	0	0	0	0	0
1103	HNVLQNFSVFFNKKK	0	0	23	750	64	58.5	0	0	0	136.5	0	0	0	175.5	0	383	0	0	0	1009.25	0	0	0	0	0	236.5	33.5	0
1104	NVLQNFSVFFNKKKE	0	0	0	0	0	0	0	0	31.5	0	0	0	0	0	0	72.5	0	0	0	0	0	0	0	0	0	0	0	0
1105	VLQNFSVFFNKKKEA	0	0	0	0	0	0	0	0	0	0	0	0	0	0	4.5	0	0	335.5	0	0	0	0	0	0	0	0	0	0
1106	LQNFSVFFNKKKEAE	3	0	0	0	0	0	0	0	141.5	0	0	0	0	29.5	16	78	0	0	0	0	0	0	0	16.25	0	0	0	0
1107	QNFSVFFNKKKEAEI	0	0	0	0	0	0	0	0	20	0	0	0	0	56	0	220	0	0	0	0	0	0	0	0	0	0	0	0
1108	NFSVFFNKKKEAEIA	0	0	18	0	0	0	0	0	0	0	31.5	0	0	0	0	0	0	0	0	0	0	0	0	0	0	0	0	0
1109	FSVFFNKKKEAEIAE	0	0	0	0	0	0	0	0	0	0	0	0	0	107.75	0	0	0	0	0	0	0	0	0	43	0	19.75	0	8
1110	SVFFNKKKEAEIAET	0	0	46	0	0	1.5	0	0	9.75	0	0	0	0	0	0	0	0	0	0	0	0	0	0	0	0	36	0	202
1111	VFFNKKKEAEIAETE	0	0	152	0	35.75	3	126.25	0	94.5	10	0	31	0	0	0	0	0	30.5	7	0	0	0	687.25	65.25	88	70.5	6.5	88.5
1112	FFNKKKEAEIAETEN	0	0	87	0	0	0	20	0	103	11	0	11	0	44.5	0	0	0	25	0	21	0	0	22	55	0	15	0	157.25
1113	FNKKKEAEIAETENT	0	0	54.5	0	0	0	0	0	27.5	0	0	0	14	117.5	0	69	0	32	0	0	0	0	42.25	0	10.5	28.5	0	324
1114	NKKKEAEIAETENTL	0	0	5	0	0	0	0	52.5	0	0	0	0	0	64.5	0	0	0	0	0	0	6.5	0	14.5	0	0	0	0	200.5
1115	KKKEAEIAETENTLE	7.75	0	27	0	0	33.5	0	0	42	0	0	0	0	241.5	0	0	0	0	0	0	0	0	59.5	78.5	0	0	0	219.5
1116	KKEAEIAETENTLEN	0	0	57.5	0	47.25	0	0	0	330	15.5	0	44.5	216.5	170.25	0	0	0	203.5	0	0	23	116.5	0	119.5	0	0	0	246
1117	KEAEIAETENTLENT	0	3.5	94.5	7	0	146.75	0	0	749.5	0	613	46.5	250.5	398	0	0	0	84.5	0	0	0	0	12.5	61	135.5	0	0	124.5
1118	EAEIAETENTLENTK	0	0	0	0	0	328.5	0	0	781.75	80	137.5	25	0	147.75	0	0	0	0	0	0	0	0	0	30	42.5	0	0	0
1119	AEIAETENTLENTKI	0	0	0	0	0	20	0	0	254.25	0	187.5	0	0	0	0	0	0	0	10.25	0	0	0	0	28	0	0	0	5.5
1120	EIAETENTLENTKIL	0	0	76	0	0	326.25	0	0	546.5	192	136	0	0	0	0	0	0	0	217	0	0	0	0	0	44.5	0	0	32
1121	IAETENTLENTKILL	0	0	0	0	0	0	0	0	36.5	0	0	0	0	0	0	0	0	0	92	0	0	0	0	0	688.5	0	0	0
1122	AETENTLENTKILLK	0	0	0	0	0	0	0	0	244	0	0	0	0	0	0	0	0	0	0	0	0	0	0	0	0	0	0	0
1123	ETENTLENTKILLKH	0	0	0	0	0	74	0	0	584	43.5	27.5	0	0	0	0	0	0	0	25.5	0	0	0	0	0	0	0	0	0
1124	TENTLENTKILLKHY	0	0	0	0	10.5	0	0	0	0	0	0	0	0	0	0	0	0	0	0	0	0	0	0	0	0	0	0	0
1125	ENTLENTKILLKHYK	0	0	0	0	0	0	0	0	0	63	0	0	0	0	0	0	0	0	0	0	0	0	0	0	0	0	0	0
1126	NTLENTKILLKHYKG	0	0	0	0	0	0	0	0	0	0	0	0	0	0	0	0	0	0	0	0	0	0	0	0	0	0	0	0
1127	TLENTKILLKHYKGL	0	0	0	0	0	0	0	0	0	0	0	0	0	0	0	0	0	0	0	0	0	0	0	0	0	0	0	0
1128	LENTKILLKHYKGLV	0	0	0	0	0	0	0	0	0	0	0	0	0	0	0	0	0	196.5	0	0	0	0	0	0	0	0	0	0
1129	ENTKILLKHYKGLVK	0	0	0	35	0	0	0	2.25	0	0	0	0	0	0	0	0	0	0	0	0	0	0	22.5	0	0	235.5	0	0
1130	NTKILLKHYKGLVKY	0	0	0	0	0	0	0	45	0	0	0	46	283.75	0	0	0	0	0	0	0	0	947.75	0	0	0	185	0	0
1131	TKILLKHYKGLVKYY	0	0	0	0	0	0	0	0	0	0	0	71	969.5	0	0	0	0	0	0	0	0	0	0	0	0	126.5	0	0
1132	KILLKHYKGLVKYYN	0	0	0	0	0	0	0	0	0	0	0	0	0	0	0	0	0	0	0	0	0	1841	0	0	0	0	0	0
1133	ILLKHYKGLVKYYNG	0	0	0	0	0	0	0	0	0	0	0	0	0	0	0	0	0	0	0	0	0	0	0	0	0	0	0	0
1134	LLKHYKGLVKYYNGE	0	0	0	0	0	0	0	0	0	0	0	0	0	20.5	0	0	0	0	0	0	0	0	0	0	0	0	0	0
1135	LKHYKGLVKYYNGES	0	0	0	0	0	0	0	0	0	0	0	0	0	0	0	0	0	0	0	0	0	0	0	0	0	0	0	0
1136	KHYKGLVKYYNGESS	0	0	0	0	0	0	0	0	0	0	0	0	0	0	0	0	0	0	0	0	0	618.5	0	0	0	0	0	0
1137	HYKGLVKYYNGESSP	0	0	0	0	0	0	0	0	0	0	0	0	0	0	0	0	0	0	0	0	0	0	0	0	0	0	0	0
1138	YKGLVKYYNGESSPL	0	0	0	0	0	0	0	0	0	0	0	0	0	0	0	0	0	0	0	0	0	0	0	0	0	0	0	0
1139	KGLVKYYNGESSPLK	0	0	0	0	0	0	0	0	0	0	0	0	0	0	0	0	0	0	0	0	0	0	0	0	0	0	0	0
1140	GLVKYYNGESSPLKT	0	0	0	0	0	0	0	0	0	0	0	0	0	0	0	0	0	0	0	0	0	0	0	0	0	0	0	0
1141	LVKYYNGESSPLKTL	0	0	0	0	0	0	0	0	0	0	0	0	0	0	0	0	0	0	0	0	0	0	0	0	0	0	0	0
1142	VKYYNGESSPLKTLS	0	0	0	0	0	0	0	0	0	0	0	0	0	0	0	0	0	0	0	0	0	0	0	0	0	0	0	0
1143	KYYNGESSPLKTLSE	0	0	0	0	0	0	0	0	0	0	0	0	0	0	0	0	0	0	0	0	0	131.5	0	0	0	0	0	0
1144	YYNGESSPLKTLSEV	0	0	0	0	11	53	0	0	0	0	0	0	0	0	0	0	0	0	0	0	0	0	0	0	0	0	0	0
1145	YNGESSPLKTLSEVS	0	0	0	0	0	0	0	0	0	0	0	0	0	0	0	0	0	0	0	0	0	0	0	15	0	0	0	0
1146	NGESSPLKTLSEVSI	0	0	0	30	0	0	0	0	0	435	0	0	0	0	0	0	0	0	0	0	0	0	37.5	0	0	0	0	0
1147	GESSPLKTLSEVSIQ	16	0	0	0	0	59	0	0	0	0	0	0	0	0	0	0	0	0	0	0	0	0	0	0	0	0	0	0
1148	ESSPLKTLSEVSIQT	0	0	0	0	0	64.75	0	0	333.5	172.5	36	0	0	0	0	0	0	0	0	0	0	0	0	0	0	0	0	0
1149	SSPLKTLSEVSIQTE	30.5	65	0	22.5	3126.75	0	103.25	44	0	22.5	0	132.5	0	0	0	0	0	0	128.5	0	0	0	0	0	143.25	0	0	0
1150	SPLKTLSEVSIQTED	21	185.25	0	23.5	60	0	0	233	22.5	62	0	175.5	31.5	0	0	0	0	0	175	0	0	0	438	228	98	0	59	0
1151	PLKTLSEVSIQTEDN	95.5	69	0	0	0	0	0	41.75	0	3	0	0	0	0	0	0	0	0	64.5	41.5	0	0	127	77.5	17	0	0	0
1152	LKTLSEVSIQTEDNY	61.5	34	0	0	43.5	0	0	0	0	0	0	0	40.5	91.5	0	142.75	0	0	40	29	0	0	129.5	0	39	0	0	0
1153	KTLSEVSIQTEDNYA	0	83	0	0	0	0	0	0	0	0	0	52.5	0	0	0	0	0	0	0	0	0	75.5	0	0	0	0	0	0
1154	TLSEVSIQTEDNYAN	0	63.75	0	0	0	0	3	0	0	0	0	97	0	0	0	0	0	0	69	22	0	0	0	0	0	0	0	0
1155	LSEVSIQTEDNYANL	0	36.5	0	0	0	0	0	0	0	0	0	126.75	0	0	0	73	0	0	0	0	0	0	0	0	0	0	190	0
1156	SEVSIQTEDNYANLE	15.25	49.5	0	13.5	38.5	0	12.75	14	0	0	0	91	35.75	0	10	0	0	9.5	109	0	0	0	343.25	100	46.5	0	0	0
1157	EVSIQTEDNYANLEK	0	19.25	0	0	0	35.5	0	0	188	37.5	28	0	0	0	0	0	0	0	0	0	0	0	0	0	0	0	0	0
1158	VSIQTEDNYANLEKF	3.5	0	179	0	0	0	0	0	0	0	0	0	0	0	0	0	0	0	275	0	0	0	91.5	21.5	0	0	0	0
1159	SIQTEDNYANLEKFR	5.5	46.5	40	129	0	88.5	0	526.5	862	0	0	0	0	0	0	0	0	0	7688.5	0	0	0	0	0	0	0	0	0
1160	IQTEDNYANLEKFRV	0	9.5	0	0	0	0	0	0	214	0	0	0	0	0	0	0	0	0	0	0	0	0	0	0	1400	0	0	0
1161	QTEDNYANLEKFRVL	0	0	0	0	0	0	0	0	0	0	0	0	0	0	0	0	0	0	0	0	0	0	0	0	0	0	0	0
1162	TEDNYANLEKFRVLS	0	0	0	0	0	0	0	0	0	0	0	0	0	0	0	0	0	0	0	0	0	0	0	0	0	0	0	0
1163	EDNYANLEKFRVLSK	0	0	0	0	0	0	0	0	0	0	0	0	18.5	0	0	0	0	0	0	0	0	0	0	0	0	40.5	0	0
1164	DNYANLEKFRVLSKI	0	0	0	0	0	0	0	0	0	0	0	0	187	0	0	0	0	0	0	0	0	0	0	0	0	93	0	5
1165	NYANLEKFRVLSKID	0	0	0	0	0	0	0	0	0	0	0	0	0	0	0	0	0	0	0	0	0	0	0	27.5	0	50.5	3.75	0
1166	YANLEKFRVLSKIDG	0	0	0	0	0	0	0	0	0	0	0	0	0	0	0	0	0	0	0	0	0	0	0	0	0	0	0	0
1167	ANLEKFRVLSKIDGK	0	0	0	0	0	0	0	0	0	0	0	0	0	0	0	0	0	0	0	0	0	0	0	0	0	0	0	0
1168	NLEKFRVLSKIDGKL	0	0	0	0	0	0	0	0	0	0	0	0	0	0	0	0	0	0	0	0	0	0	0	0	0	0	0	0
1169	LEKFRVLSKIDGKLN	0	0	0	0	0	0	0	0	0	0	0	0	0	0	0	0	0	0	0	0	0	0	0	0	0	12.5	0	0
1170	EKFRVLSKIDGKLND	0	0	59	0	0	0	0	0	0	0	13	0	0	98	0	0	0	0	0	0	0	0	0	0	0	0	0	0
1171	KFRVLSKIDGKLNDN	0	0	0	0	0	0	0	0	0	0	0	0	0	124.5	0	22.5	0	0	0	0	0	0	0	0	0	0	0	0
1172	FRVLSKIDGKLNDNL	0	0	0	0	0	0	0	0	0	0	0	0	0	0	0	0	0	0	0	26.5	0	0	0	0	0	0	0	0
1173	RVLSKIDGKLNDNLH	0	0	0	0	0	0	0	0	0	0	0	0	0	183	0	0	0	0	0	0	0	0	0	0	0	0	0	0
1174	VLSKIDGKLNDNLHL	0	0	0	0	0	0	0	0	0	0	0	0	0	0	0	0	0	0	0	0	0	0	0	0	0	0	0	0
1175	LSKIDGKLNDNLHLG	0	0	0	0	0	0	0	0	0	0	0	0	0	0	0	0	0	0	0	0	0	0	0	0	0	0	0	0
1176	SKIDGKLNDNLHLGK	0	0	0	0	0	0	0	0	0	0	0	0	0	0	0	0	0	0	0	0	0	0	0	0	0	0	0	0
1177	KIDGKLNDNLHLGKK	0	0	0	0	0	0	0	0	0	0	0	0	0	0	0	1362.75	0	0	0	0	0	712	0	0	0	0	0	0
1178	IDGKLNDNLHLGKKK	0	0	0	323.5	0	0	0	0	46.5	21.25	0	0	0	0	0	0	0	0	0	406.5	0	0	0	42	0	0	0	0
1179	DGKLNDNLHLGKKKL	0	0	0	185	0	0	0	90	0	0	0	0	0	0	0	4898	0	0	0	120	0	0	0	0	0	0	23	0
1180	GKLNDNLHLGKKKLS	18	0	0	225.5	0	0	0	117	0	0	0	0	0	74.5	0	4591.25	0	0	0	121	0	0	0	0	0	0	0	0
1181	KLNDNLHLGKKKLSF	86.5	0	0	0	0	0	0	162	0	72.5	0	351.5	0	0	0	0	0	0	0	0	0	314.5	0	0	0	0	0	0
1182	LNDNLHLGKKKLSFL	0	0	0	0	0	0	0	0	0	0	0	0	0	0	0	342.75	0	0	0	8.5	0	0	0	0	0	0	0	0
1183	NDNLHLGKKKLSFLS	0	0	0	0	0	0	0	735.5	0	0	0	37.5	61.5	0	0	0	0	0	0	0	0	0	0	0	0	3132.25	0	0
1184	DNLHLGKKKLSFLSS	0	0	0	0	0	0	0	2910	0	71.5	0	0	96.5	0	0	0	0	0	0	19	0	52.5	0	0	0	3215.5	17	256
1185	NLHLGKKKLSFLSSG	0	0	0	0	0	0	0	3314.75	0	155	0	0	87.5	0	0	0	0	0	0	0	0	56.5	0	0	0	2243.75	0	229
1186	LHLGKKKLSFLSSGL	0	0	0	0	0	0	0	2527.5	0	0	0	0	0	0	0	0	0	0	0	27.5	0	78.5	0	0	0	2736.25	277.5	293.75
1187	HLGKKKLSFLSSGLH	0	0	0	10	0	0	0	1668	0	0	0	0	0	0	301.25	72	0	0	0	27	0	67.5	0	0	0	1831	0	148.5
1188	LGKKKLSFLSSGLHH	0	0	0	0	0	0	0	331	0	0	0	0	0	0	0	0	0	0	0	31	0	166.5	0	0	0	542.5	0	20.5
1189	GKKKLSFLSSGLHHL	27.75	0	0	0	0	104	0	316	0	0	0	0	0	0	0	0	0	0	0	30	5	268.5	0	0	0	307.5	0	0
1190	KKKLSFLSSGLHHLI	0	0	0	0	0	0	0	403.75	0	0	0	0	0	0	0	0	0	0	0	61.5	0	5582	0	0	0	0	0	0
1191	KKLSFLSSGLHHLIT	0	0	0	0	0	0	0	340	0	0	0	0	0	0	0	0	0	0	0	0	0	3373.25	0	0	0	165	33.5	10
1192	KLSFLSSGLHHLITE	0	0	0	0	0	0	0	0	0	0	0	33.5	40.5	0	0	0	0	0	0	0	0	383	0	0	0	0	54.5	15
1193	LSFLSSGLHHLITEL	0	0	7	0	0	0	0	0	0	63.5	0	0	0	0	11.75	97.5	0	0	0	0	0	0	112.5	0	0	0	0	11.5
1194	SFLSSGLHHLITELK	0	0	0	0	0	0	0	160	0	0	0	0	0	0	0	0	0	0	0	0	0	0	20.5	0	0	0	0	0
1195	FLSSGLHHLITELKE	0	0	0	0	0	0	0	0	0	0	0	22.5	0	0	0	0	0	11.5	16	0	0	0	0	0	0	0	17	0
1196	LSSGLHHLITELKEV	0	5.5	0	0	0	0	0	0	0	0	0	0	0	0	0	0	0	1036.25	0	0	15	0	24.5	0	0	0	0	6
1197	SSGLHHLITELKEVI	0	5	0	0	182	0	45.5	0	0	0	0	36.5	0	0	0	0	0	150	0	0	0	0	196.5	0	0	0	12	9.25
1198	SGLHHLITELKEVIK	0	0	0	0	0	0	0	0	679.25	0	0	0	0	0	0	0	0	0	0	0	0	0	0	0	0	0	0	0
1199	GLHHLITELKEVIKN	0	0	0	0	0	0	0	0	0	0	0	0	0	0	0	0	0	0	0	0	0	0	0	0	0	0	0	0
1200	LHHLITELKEVIKNK	0	4.25	0	0	0	0	0	83.5	693	0	0	0	0	0	0	97.25	0	54.5	0	0	0	0	0	0	0	1391.5	0	0
1201	HHLITELKEVIKNKN	0	0	0	0	0	0	0	60	361.5	0	0	0	171.5	0	0	0	0	28	0	0	0	0	0	0	0	0	0	0
1202	HLITELKEVIKNKNY	0	0	0	0	0	0	0	504.75	0	0	0	0	0	0	0	0	0	0	0	0	0	0	0	0	0	179.5	0	0
1203	LITELKEVIKNKNYT	0	0	0	0	0	0	0	0	464.5	0	0	0	0	197	0	0	0	6.5	0	0	0	0	0	0	0	228	0	0
1204	ITELKEVIKNKNYTG	0	0	0	0	0	0	0	0	0	0	0	0	0	0	0	0	0	0	0	0	0	0	0	0	0	194.5	0	426.5
1205	TELKEVIKNKNYTGN	0	0	0	9.5	0	0	267	869	936.5	2558.5	79	2276	5012	7349.25	10066	0	650.25	1185	0	2701.25	0	977.75	57.5	115.5	59.5	6772.5	1983	16204.5
1206	ELKEVIKNKNYTGNS	0	0	0	0	0	68.5	0	567.5	409	1658.25	136	0	1585.5	6187.75	8237	0	552	1350.25	813.5	876.75	0	649.25	17	129.5	173	4972	1616.5	7911.5
1207	LKEVIKNKNYTGNSP	0	0	42.5	0	0	427.75	529.5	1794.5	1797	6149.75	297	1186.5	4641.75	7452	9199	0	882	2686.5	1537.25	2819.5	174.5	1559.75	83.5	344.5	554	13938	6944	15445.5
1208	KEVIKNKNYTGNSPS	0	0	0	0	0	160	385.25	1467.5	1735.5	4097.25	199.5	1048.5	4789	6590.25	9438.25	0	975.5	2586.75	1076	2755.75	0	1189	31.5	224.75	665.5	10191	5670.5	10644.8
1209	EVIKNKNYTGNSPSE	0	0	70.5	0	0	249.5	0	941	1296.5	1898.25	142	1502.5	2909.75	5624.25	7507	222.5	425.5	1210.75	562.5	1482	0	0	45	171.5	343.5	9479.75	2305	8986.5
1210	VIKNKNYTGNSPSEN	0	0	0	0	0	0	101.75	551.5	0	858.75	133	1992.5	1578.75	4813.25	5972.5	0	111	0	481.5	549.5	0	527.5	42	0	94	6361.5	1817.5	5601
1211	IKNKNYTGNSPSENN	0	0	0	0	0	0	0	1016.25	705.75	1196.75	16.5	1541	1631.5	6394.25	4021.75	0	196	0	0	950.5	0	355.5	49	0	116	5684.25	1516.75	5046.5
1212	KNKNYTGNSPSENNK	0	0	0	0	0	0	248.5	1221.5	1963.25	4008	32	2135	3548.75	7496	4999.25	32.5	457	2979.75	985.5	2233.5	30.5	1612	99.5	297.5	359.5	9648.25	4288	9302
1213	NKNYTGNSPSENNKK	0	0	0	0	0	0	0	0	0	0	0	655.25	0	1243	0	0	0	2429.5	0	0	0	0	0	0	0	1078.75	0	388
1214	KNYTGNSPSENNKKV	0	0	0	0	0	0	0	0	20	289.25	0	1034.5	483.25	1218	371.5	0	88.5	0	0	65	0	684	0	0	0	2277.75	220.5	936.25
1215	NYTGNSPSENNKKVN	0	0	0	0	0	0	0	0	0	0	0	182.5	0	0	0	0	0	406.5	0	0	0	0	0	0	0	0	0	0
1216	YTGNSPSENNKKVNE	0	0	0	0	0	0	0	0	0	0	0	0	0	0	0	111	8	463.5	0	0	0	0	0	0	0	0	0	0
1217	TGNSPSENNKKVNEA	0	0	0	0	0	0	0	0	0	0	0	0	0	0	0	0	0	0	0	0	0	0	0	0	0	0	0	0
1218	GNSPSENNKKVNEAL	0	0	0	0	0	0	0	0	0	0	0	0	0	0	0	0	0	464.5	0	0	0	0	0	0	0	0	0	0
1219	NSPSENNKKVNEALK	0	0	0	0	0	0	0	0	0	0	0	0	0	0	0	0	47	390	0	0	0	0	0	0	0	0	0	0
1220	SPSENNKKVNEALKS	0	0	0	0	0	0	0	0	0	0	0	0	0	0	0	0	0	0	0	0	0	0	0	0	0	0	0	0
1221	PSENNKKVNEALKSY	0	0	0	0	0	0	0	0	0	0	0	0	0	352.75	0	0	0	0	0	0	0	0	0	0	0	0	0	0
1222	SENNKKVNEALKSYE	0	0	0	29	0	0	0	0	0	0	0	0	0	1605.5	0	0	0	0	0	0	0	0	0	0	0	0	0	0
1223	ENNKKVNEALKSYEN	0	0	0	17	0	0	0	0	0	0	0	0	0	448	0	0	0	0	0	0	0	0	0	0	0	0	0	0
1224	NNKKVNEALKSYENF	0	0	0	0	0	0	0	18.5	0	0	0	0	91.5	0	1507.75	0	0	0	0	0	0	0	0	0	0	0	0	0
1225	NKKVNEALKSYENFL	0	0	0	0	460	0	0	0	0	0	0	471	135.5	0	1625.25	0	0	0	0	0	0	0	0	0	0	0	0	719.5
1226	KKVNEALKSYENFLP	0	0	0	0	3012.75	146.5	71.5	0	289.5	541	124	1435	1105.5	980.25	2285.25	2888	1065	224.5	173	911	0	634.5	91.5	0	0	255.5	330.5	4584.75
1227	KVNEALKSYENFLPE	0	0	0	0	5163	344	225.5	72	607.75	1839	327	2597.5	2910.25	2265.75	4100.75	10840	1973	347	346	1703	82	1591	286	0	371.5	1919.25	1677	9296.75
1228	VNEALKSYENFLPEA	0	0	0	0	7938.25	469.5	388	36.5	1067.25	1756	518.5	2650	1913	1782.5	3330.5	8755	895.75	823	695.75	1437.5	24	1059.75	207.5	0	741	1688.25	2011.25	10632
1229	NEALKSYENFLPEAK	0	0	0	0	2174	28	0	0	0	590.25	139	4189	1342.25	3233.25	802.25	4623.25	541.5	112.5	0	566.25	0	390	0	0	110	560.75	277.25	3315.25
1230	EALKSYENFLPEAKV	0	0	0	0	1258.5	77	0	0	471	299	52	5677	1858	4778	2432.25	5617.5	641.25	0	0	278.25	0	231.25	9.5	0	142	451.25	432	2296.5
1231	ALKSYENFLPEAKVT	0	0	0	0	1174	0	0	0	197	356.75	20.5	7298	1882.75	6566.75	2931	3648.5	281.75	0	96.25	569.75	0	309.5	0	0	104.5	515	817.5	1492.5
1232	LKSYENFLPEAKVTT	0	0	0	0	1893	0	0	0	0	375	131.5	10813	2785	10357.8	3021.25	8363.5	1774.75	0	147.5	458	20	471.5	0	0	190.25	815.25	1793.75	1666
1233	KSYENFLPEAKVTTV	0	0	0	0	1500.5	0	0	0	847.5	1025	138.5	13204.2	4184	8080.5	4110.75	10128.8	2476.5	0	109.5	1342.5	77	1162	0	0	1113.5	523.25	528.5	2888.25
1234	SYENFLPEAKVTTVV	0	0	0	8.5	2920.5	0	167	136.5	299.25	1493	225	8318.75	5078.75	6972.25	2080.25	13279.5	2677.25	626.75	0	1686	205	1463	567.25	0	878.5	475.75	2082.5	7339.5
1235	YENFLPEAKVTTVVT	0	0	0	17	910.5	168.5	1.5	19.75	465.75	888.5	142.5	10542.5	4065	6498.25	659.5	6126	1608.25	248.75	0	698.75	99.5	1072	322.75	0	424.5	427.5	1303.75	4485.5
1236	ENFLPEAKVTTVVTP	218.5	0	0	0	0	0	0	0	103.5	0	0	3128.5	500.5	1660.75	0	0	1794	0	0	0	0	313	70.5	0	0	0	490	0
1237	NFLPEAKVTTVVTPP	0	0	0	61.75	0	0	0	0	0	0	0	788	0	897.25	582	0	1607.5	0	0	0	0	0	0	0	0	0	0	0
1238	FLPEAKVTTVVTPPQ	0	0	0	18	0	0	0	0	0	0	0	513	0	0	1003.75	0	1492	0	0	0	0	19	0	0	0	0	0	0
1239	LPEAKVTTVVTPPQP	0	0	0	0	0	0	0	0	0	0	0	123.5	0	0	298	0	1024.5	0	59	0	0	0	0	0	0	0	0	0
1240	PEAKVTTVVTPPQPD	0	0	0	51.5	0	0	5.75	0	0	0	0	362.5	0	0	1518.25	186.5	1602.5	0	0	0	0	0	0	0	0	0	45	0
1241	EAKVTTVVTPPQPDV	0	0	0	40.5	0	0	0	0	0	0	0	316	0	0	1437.5	443.5	1393.5	0	0	0	0	0	0	0	0	0	100.25	0
1242	AKVTTVVTPPQPDVT	241	0	0	0	0	0	0	0	0	0	0	770	0	0	928	218	3509.5	0	933	1536.5	0	0	0	0	0	0	728	0
1243	KVTTVVTPPQPDVTP	0	0	0	0	0	0	0	0	0	744.5	88.5	4994.75	388.5	0	1642.5	11727.8	3768.75	430.75	14819.2	2835.25	0	217.5	0	0	79	503.25	898	0
1244	VTTVVTPPQPDVTPS	0	0	0	0	0	484.5	0	567.5	0	1070.5	74.5	2708	0	0	958	7647.25	930.75	905	15678.8	3177.5	0	0	0	0	1035	778.5	767.75	0
1245	TTVVTPPQPDVTPSP	0	0	0	0	0	833	0	439	0	1388	79	3706	239.5	1407.25	911	11813.5	2033.25	411.5	10924.5	3209	0	0	0	0	448	250	1077.75	0
1246	TVVTPPQPDVTPSPL	0	0	0	0	0	2378.5	0	647	0	1079.5	0	3196.75	196.5	1040	850.5	8064.75	1994.5	576.5	10697	2060	0	0	23	0	161	0	759.75	0
1247	VVTPPQPDVTPSPLS	0	0	0	0	0	2107.75	0	453	0	579.5	8	2743.25	148.25	946	0	9327.25	2257.75	381	6556	1317.5	0	0	0	0	222.5	309	746.75	112.5
1248	VTPPQPDVTPSPLSV	0	0	0	0	9988.5	847.5	0	967.25	0	529	31	2841.75	918	23041.2	1049.5	10102	1811.75	660.5	3274.75	1382.5	0	63.5	22	0	138	7924	603.5	310.5
1249	TPPQPDVTPSPLSVR	0	17.75	0	0	19813	1422	0	485.5	0	361.5	3208.75	1350	5961.5	57106	22600.2	8863.5	1165.5	922.5	2164.75	670.25	21.5	1613.5	30	56	40.5	16058.8	1213	154.25
1250	PPQPDVTPSPLSVRV	0	0	0	0	24137.8	4382.5	0	489.5	5	258.5	1798	1581	5314	52085	11863	11284.8	955.75	314	3622.5	623.25	52	1938.5	49	0	70	13599.5	1386.5	1345
1251	PQPDVTPSPLSVRVS	0	0	0	0	16998	1188.5	0	618.5	2	313	865	447.75	5175.5	52473.5	17552	9393.75	576.5	324.5	1281.5	861	0	995.75	0	0	55	11243.5	673.5	820.75
1252	QPDVTPSPLSVRVSG	0	0	0	0	4819	658.5	0	312.5	0	0	40.5	272.75	3861.5	28084.5	6913.5	7746.5	824	134	0	555.5	0	574	2	0	0	6290.25	303.5	228.5
1253	PDVTPSPLSVRVSGS	0	0	0	0	6028.25	1477	23	0	0	0	196.25	0	4961	40770	13865.2	5595.75	0	0	157.5	32	33	972.5	32.5	9	0	8114.25	48.5	874.5
1254	DVTPSPLSVRVSGSS	0	0	0	0	0	0	59	0	0	0	0	0	0	0	363.25	1494	0	0	0	0	17	18.5	0	0	0	1121.5	0	260.5
1255	VTPSPLSVRVSGSSG	0	0	0	0	0	0	4	0	0	0	0	0	0	0	0	0	0	0	0	0	0	0	0	0	0	0	0	0
1256	TPSPLSVRVSGSSGS	0	0	0	0	0	0	6.5	12	0	0	0	0	0	0	0	644	0	0	0	0	4	0	0	0	0	976	0	0
1257	PSPLSVRVSGSSGST	0	0	0	0	0	0	85.5	36.5	0	0	0	0	0	0	0	0	0	0	0	0	0	0	0	0	0	463	0	296.75
1258	SPLSVRVSGSSGSTK	0	0	0	0	0	0	0	0	0	0	0	0	0	0	0	0	0	0	0	0	0	0	0	0	0	0	0	0
1259	PLSVRVSGSSGSTKE	0	0	0	0	0	0	0	0	0	0	0	7.5	117	34.5	0	0	0	0	0	0	0	0	0	214	0	0	0	0
1260	LSVRVSGSSGSTKEE	0	0	0	0	0	0	0	0	174.5	0	0	0	179	0	0	0	0	375	0	0	0	0	0	0	0	0	0	0
1261	SVRVSGSSGSTKEET	0	0	0	4.5	0	0	0	0	0	0	0	0	0	0	0	0	0	0	0	0	0	0	0	0	0	0	0	50.5
1262	VRVSGSSGSTKEETQ	0	0	0	0	0	0	0	0	15.5	0	0	0	0	0	0	0	0	0	0	0	0	0	0	0	0	0	0	0
1263	RVSGSSGSTKEETQI	0	0	600	0	0	0	0	0	0	0	0	0	11444	0	0	0	0	0	4718.25	3336	0	0	0	0	0	0	0	0
1264	VSGSSGSTKEETQIP	0	0	2310.5	0	0	32.5	126.5	123.5	0	0	0	0	23512	1818.75	0	12445	259	0	60769.5	7076.25	0	5802	0	0	0	136	995.75	1516.5
1265	SGSSGSTKEETQIPT	0	0	0	0	0	0	453.5	236	0	2108.25	0	0	23425.5	4355	0	6941.25	0	0	55208	10209.8	0	6345.25	0	0	35	85	0	1692.75
1266	GSSGSTKEETQIPTS	0	0	0	0	0	21.25	99.5	382.5	0	999.5	19.5	6924	22690	5518.5	0	12254.5	124	0	58432	8570.5	0	5213.5	0	0	0	67.5	1326.25	1284
1267	SSGSTKEETQIPTSG	0	0	0	0	0	0	0	193	0	559	0	7230	19685.2	5817.5	0	12414	59	0	25923	6419.75	0	3814.5	0	0	0	0	819	752
1268	SGSTKEETQIPTSGS	0	0	0	0	0	0	184.25	171.5	0	651	0	7183.25	20715	5993.5	0	9839	83.5	0	23491.5	5312	0	4123	16	0	0	50	1039.25	1100.25
1269	GSTKEETQIPTSGSL	0	0	0	0	0	0	0	127.5	0	391.25	0	6635.5	20492.2	4616	0	11332	126.5	0	19445	4514.25	122.5	2531.5	0	0	0	50	0	876
1270	STKEETQIPTSGSLL	0	0	0	0	0	0	143.5	167.25	0	345.5	41.5	4686	16141.8	4460	0	9291.75	23	0	10890.5	3476	2506.5	2573	0	0	0	0	584.5	660.25
1271	TKEETQIPTSGSLLT	0	11.5	0	0	0	0	0	808.5	76	609.5	0	6039.5	18609.5	4558.5	0	14799.2	0	0	14750.8	6502.5	2579	3042	0	0	39.25	32	881.5	830.75
1272	KEETQIPTSGSLLTE	308.5	249.5	213	638	919.5	685.75	927.25	9151.75	3309	1901	121.5	6480.5	22865	9201	264.5	23825	158.5	2363	59081.2	8975.25	4907.25	6180.5	22.5	527	255.5	144	2087.25	1705
1273	EETQIPTSGSLLTEL	680.75	622	3276.5	579	496.75	624	393	7567	6942	110.25	121.5	11713	8913.5	4142	3599.75	0	315.5	24537	14355.5	1896.5	7762	0	64.5	23677.5	79	125.5	47715	0
1274	ETQIPTSGSLLTELQ	186	57.25	2047	311.5	648.5	102.5	306.75	2820.5	1714.5	0	0	10824.2	2199.5	1917.5	1113	0	228.75	13859.5	8166	1208	3627.25	0	0	13360.5	0	0	29272.2	0
1275	TQIPTSGSLLTELQQ	116.5	36	636.5	143.5	95	3	133	1813.5	470.5	0	0	5762.5	1442.5	1741	849	1205.25	0	4335.5	2704	218.25	307.5	0	0	5212	0	0	11805	0
1276	QIPTSGSLLTELQQV	127.5	23	811.5	163	0	0	0	1886	701.25	0	0	6037.25	1696.25	1995.75	1339.75	934.5	73.25	2759.25	2422.25	128	561.25	0	0	2053.75	0	0	2739.75	0
1277	IPTSGSLLTELQQVV	127.5	49	543	48	252.25	5.5	0	1808.25	322.75	0	0	6167.25	1160.5	1141	720.5	505.5	107	1392	1718.5	56	0	0	0	2984.5	0	0	5045.5	0
1278	PTSGSLLTELQQVVQ	43.5	14	0	7	0	0	0	588.5	0	0	0	3991.5	416	749	227.75	434	0	0	589.5	0	0	0	0	644.5	0	0	1192	0
1279	TSGSLLTELQQVVQL	247.75	35	87.5	76.5	0	12.25	2	2932	575.5	0	0	4063	1125.75	771.25	358.75	0	0	0	2375.75	132.5	69.5	0	0	784.5	0	0	1226	0
1280	SGSLLTELQQVVQLQ	56	10.5	0	33.5	0	0	0	606	70.5	0	0	1381.5	380.5	304.75	73	349.25	0	136.75	576	0	0	0	0	500.25	0	0	462.5	0
1281	GSLLTELQQVVQLQN	20.5	25	13.5	52	0	0	0	396	1796.75	0	0	869.25	281.75	371.75	0	166.25	0	202	1456	0	40.75	0	0	0	0	0	0	0
1282	SLLTELQQVVQLQNY	6631	1608.5	2249	2069	2090	1090	1466.5	12919.5	7998.5	0	0	0	979.25	1087.75	170.5	0	0	957	27635.5	2899.5	508.25	0	0	893.25	355.5	5.5	0	0
1283	LLTELQQVVQLQNYD	47.5	38.5	32.5	22.5	99	0	0	0	0	452.5	244.5	0	0	34	0	205.5	3	0	0	0	0	0	0	0	0	0	177.5	0
1284	LTELQQVVQLQNYDE	48	44	21	279	5540.75	0	35	0	0	618.5	0	0	107.5	0	0	524.5	0	0	0	0	12.5	0	0	0	0	0	268.25	0
1285	TELQQVVQLQNYDEE	62	59.5	41.5	109.5	540	89	190	0	485	1095.75	21.5	81	510.5	117	33.5	1663.5	0	104.5	101.5	0	20	0	24	181.5	0	816	140.75	0
1286	ELQQVVQLQNYDEED	129.5	76.25	71.5	159.5	387	232.5	77	54	805.25	1456.5	85.75	162.5	469.5	268.75	152	4786	11	188.5	657	102	44.5	20	139.5	481.5	60.5	1055	366	105
1287	LQQVVQLQNYDEEDD	208.5	106	84	243	459.5	200	123.5	106.5	229.5	811.75	86	137	521	391	542.25	14586.2	16.5	196	1295.25	41.5	64.5	0	290.5	796	121	1830.75	531.5	334.75
1288	QQVVQLQNYDEEDDS	88.5	53	38	54.5	234.25	87	0	24	105.5	570	31.5	138	537.5	153	165.5	6351	0	105.75	433	0	40	0	69.5	366.75	0	1422.5	203.5	0
1289	QVVQLQNYDEEDDSL	113.5	60	73	120	409	83	0	0	67.5	801	32.5	348	467	257	258	8589.25	0	143.5	409.5	245	47	0	127	466	0	1930.25	203.5	0
1290	VVQLQNYDEEDDSLV	78	60	73.5	265.5	300	77	76.5	27.5	136.5	1443.5	20	350	448.5	149.5	122.5	5416.75	0	103	613	509.5	48.5	0	284.5	399	0	2145	377.75	0
1291	VQLQNYDEEDDSLVV	72.5	59.5	55	140.5	447.5	64	82	0	168	1207.5	13	171.5	478	150.5	78.5	6904.25	0	128	1240.25	1487.5	39	0	364.5	331	76	2493	465.25	0
1292	QLQNYDEEDDSLVVL	67.5	77.5	49	155	352	48.5	17	0	84	340.25	0	0	502	111.5	107.5	7420.25	0	122	198.5	1418.5	53.5	0	68.5	370	29	2648.5	178	17
1293	LQNYDEEDDSLVVLP	74	75.5	40	1388.5	136.5	0	0	38.5	0	545	9.5	0	486.5	0	0	7279.75	53	119	1221.25	534.5	55.5	748.25	70.5	367.5	0	3383.25	178	0
1294	QNYDEEDDSLVVLPI	73.5	65.5	37.5	0	0	0	0	31	0	141.5	0	0	429.5	1014.5	0	4647.5	0	70	0	0	35.5	730.5	88.5	324.5	0	1134.75	46	0
1295	NYDEEDDSLVVLPIF	83	93	59.5	42.5	3747.5	24	326.25	222.75	158.5	399.25	24.5	1573	493.5	14523.8	46	1776.75	448.25	138	52.5	2627	33	1613	210	443	91	2656.5	55.5	2598.75
1296	YDEEDDSLVVLPIFG	90	76.5	56	55.5	4849.5	0	692.5	99	0	233.5	21.5	838.5	414.5	11150	0	789	180.5	13	91.5	1775.5	16.5	2037.5	0	289	0	1465.5	28.5	2629.5
1297	DEEDDSLVVLPIFGE	73.5	128.5	33	24	8906.5	80	1541.5	86.5	455.5	474.5	97.5	2682.5	814.5	16225.8	0	434.75	0	32	3697.75	5468.25	33	1536.75	98	444	151	1882.75	87.75	5333.25
1298	EEDDSLVVLPIFGES	32	186	0	14	6294.25	296.5	695.5	589	3623.75	290.25	81	3098.5	674	14072.5	0	276.75	257.5	0	1436	2706.5	0	1075.5	0	116	0	1143	32.5	3889.75
1299	EDDSLVVLPIFGESE	64	54	19	21.5	12919.5	84	5295	1248	664.5	704	238.75	4510	1173.5	16500	501.75	530.25	371.25	0	2180	2425	28	4722.5	223	220	292.5	1634.25	115	10245.5
1300	DDSLVVLPIFGESED	60.5	43.5	0	0	11707.5	60	4237.5	1030	356.5	166	139	454.75	1168	17885.2	0	0	571.25	0	2552.75	5921.75	30.5	3043	134.5	579.5	251.5	1599.75	0	12543.2
1301	DSLVVLPIFGESEDN	31	20.5	0	0	6758	0	1523	246.75	309.5	0	28	3969.25	842.25	17922.5	0	1109.5	605.25	0	1383.5	2446.25	0	1236.25	0	127	0	540	0	6108.5
1302	SLVVLPIFGESEDND	70	43.5	18	11	6392.5	0	1728	372	60.5	15	59.5	2264.5	641	12399.8	0	768.5	0	0	1835.75	0	4.5	1825.75	48	423	108	433	32	3762.5
1303	LVVLPIFGESEDNDE	161	62.5	42.5	25.5	2634	96	662	379.25	225.5	401.25	88.5	1721	584.75	10182.5	0	818	337.25	0	1397.75	1891.5	39.75	1350	153.5	864	0	1346	104.5	3238.75
1304	VVLPIFGESEDNDEY	174.5	102	111.5	39.5	4589.25	105.5	437.5	319.5	194.5	509	393	1912.75	868.5	10118	0	650	172.5	0	1870	2298.5	55	895.5	96.5	838.75	100	776.25	115	1934.75
1305	VLPIFGESEDNDEYL	155	81	65.5	43	2752.75	51	509.25	384.25	198.75	433	46	1249.25	1079.5	9942	82	895.75	190.75	0	2854	1727	29.5	499.5	0	630	103.5	413.5	49.5	2031
1306	LPIFGESEDNDEYLD	223.5	131.5	101.5	36	388.5	144.5	92	119.5	0	187.5	136	635.5	1638	4174.5	149	1332	30	51	1891	0	43.5	52.5	53.5	1138	52	0	77	0
1307	PIFGESEDNDEYLDQ	120	66	188.5	103.5	0	83	24.5	0	0	52	35	0	721.5	277.25	29.5	1014.75	0	0	236.5	0	18	0	3	837	0	0	0	0
1308	IFGESEDNDEYLDQV	103	95.5	43	91	0	0	0	0	0	48	26.5	0	579.5	101.5	0	430.75	0	0	0	0	14.5	0	65	1032.25	0	0	20.5	0
1309	FGESEDNDEYLDQVV	80	53	41.5	27	0	18.5	44.5	0	0	81	24.5	0	813.25	1421.25	0	276.5	0	272	0	0	3	0	0	1045.5	25	0	88.5	63.5
1310	GESEDNDEYLDQVVT	56	19.5	0	0	0	0	0	0	0	0	10	0	677.5	0	0	0	0	1175.5	0	0	0	0	0	473.5	71.5	0	332.5	0
1311	ESEDNDEYLDQVVTG	0	17.5	0	0	0	780.25	646.5	0	1050.25	204.5	73	0	0	145.75	0	0	0	371.5	0	0	0	0	0	449.5	75.25	0	0	20.5
1312	SEDNDEYLDQVVTGE	70.5	31	0	12.5	60	0	0	0	205.5	52	8	0	972	192.5	0	0	0	1305	0	0	0	0	0	766	159.5	0	47	0
1313	EDNDEYLDQVVTGEA	0	0	0	0	0	0	0	0	534.5	201.5	0	0	0	0	0	0	0	1884.5	0	0	0	0	0	747.5	0	0	0	0
1314	DNDEYLDQVVTGEAI	16.5	32	9	21.75	110	0	0	0	248.5	60	11	0	1353	0	0	0	0	925.25	33	20	0	0	0	1853.5	0	0	127.5	86.5
1315	NDEYLDQVVTGEAIS	38	15	10.5	10	0	0	0	60	296	0	0	24.5	0	0	0	0	0	811.5	12	0	0	0	34	100	20.5	0	214.5	0
1316	DEYLDQVVTGEAISV	22.5	19	0	0	48.5	0	0	0	409.25	0	0	56	0	0	0	0	0	310	0	0	0	0	0	0	0	0	179	0
1317	EYLDQVVTGEAISVT	104.5	0	0	0	0	30.5	0	0	523.5	249	21.5	0	0	0	0	0	0	0	0	0	0	0	0	0	29.75	0	0	0
1318	YLDQVVTGEAISVTM	0	0	0	0	0	0	0	0	197	0	0	0	0	0	0	0	0	0	0	0	0	0	0	0	0	0	0	0
1319	LDQVVTGEAISVTMD	0	0	0	0	0	0	0	0	286.5	0	0	0	0	0	0	0	0	0	0	0	0	0	0	0	0	0	0	0
1320	DQVVTGEAISVTMDN	0	0	0	0	0	0	0	0	154	0	0	0	0	0	0	0	0	0	0	0	0	0	0	0	0	0	0	0
1321	QVVTGEAISVTMDNI	0	0	11	0	0	0	0	0	0	0	0	0	0	0	0	0	0	0	0	0	0	0	0	0	0	0	0	0
1322	VVTGEAISVTMDNIL	0	0	0	0	0	0	0	0	0	0	0	0	0	0	0	0	0	0	546	0	0	0	5.5	0	54.5	0	0	0
1323	VTGEAISVTMDNILS	0	0	0	0	0	0	0	0	0	0	0	0	0	0	0	0	0	0	183.25	0	0	0	0	0	0	0	0	0
1324	TGEAISVTMDNILSG	0	0	0	0	0	0	0	0	0	0	0	0	0	0	0	0	0	0	0	0	0	0	0	0	0	0	0	0
1325	GEAISVTMDNILSGF	0	0	0	0	0	0	0	0	0	0	0	0	0	0	0	0	0	0	0	0	0	0	0	0	0	0	0	0
1326	EAISVTMDNILSGFE	108	0	0	2	46	102.5	0	0	103	286	17.25	0	0	84.5	0	0	0	0	0	0	0	0	0	69.5	0	0	0	3
1327	AISVTMDNILSGFEN	0	0	0	0	0	0	0	0	0	0	0	1180.5	0	0	0	0	0	0	0	0	0	0	0	0	71	0	0	0
1328	ISVTMDNILSGFENE	6	0	0	0	0	49	0	0	157.5	0	20	380.5	0	0	27	0	0	9	0	0	0	0	7.5	46.5	1417	0	0	0
1329	SVTMDNILSGFENEY	41.5	33.5	25.5	15	0	43	0	0	0	0	39	86.5	0	0	77	0	15	75	0	0	0	0	12.5	211.25	34.5	11	0	0
1330	VTMDNILSGFENEYD	71.5	51	62.5	29.5	90.5	95.25	0	0	0	142.5	409	198	128.25	0	150	3035.25	0	131.5	0	0	21.5	0	44.5	318	113.5	35.5	0	0
1331	TMDNILSGFENEYDV	61.5	39.5	40	20.5	0	87	0	0	0	85.5	46.5	53.5	0	0	43.5	0	0	95	0	0	37	0	34	242	91	14	0	0
1332	MDNILSGFENEYDVI	85	60.5	64.5	31	531.25	180.75	0	0	3156.25	201	116.5	0	302.25	269.25	68.5	32732.2	375	134	0	1488	1524.25	590	59.5	476.5	158	79.5	0	301.75
1333	DNILSGFENEYDVIY	87	94.5	95.5	42	337	37	0	0	1361	235.5	79.5	113.5	545.5	402.5	117	36683.5	489.5	116	0	1255.75	1256.5	286.5	47	452	99	285.25	25.25	186.5
1334	NILSGFENEYDVIYL	68	89	120	30	604.5	58	0	59	2078	222	46.5	183	321.5	0	0	17197	221.25	79.5	0	1052.25	1039	0	57	357.5	50.25	268.5	0	136
1335	ILSGFENEYDVIYLK	0	0	0	0	0	0	0	0	492.5	0	0	0	545.25	0	0	7492.25	92	0	258	245	0	0	0	0	0	202.5	0	0
1336	LSGFENEYDVIYLKP	0	19	0	0	187.5	0	0	0	1195.5	139.5	42.5	27.5	635.5	0	0	10139	46.5	0	0	551	313	77	0	0	0	319.5	442.5	257
1337	SGFENEYDVIYLKPL	0	25.5	0	0	0	0	0	0	583	0	0	0	331.75	0	0	17907.8	42.5	0	0	197	0	0	0	0	0	181	101	107.5
1338	GFENEYDVIYLKPLA	0	0	0	0	0	17	0	0	337	0	0	0	0	0	0	3689.25	0	0	0	0	94.25	0	0	0	0	137	0	23
1339	FENEYDVIYLKPLAG	0	18	0	0	0	0	0	0	0	0	0	0	0	0	0	9149.5	0	0	0	0	39	0	0	0	0	42.5	0	0
1340	ENEYDVIYLKPLAGV	0	9	0	0	0	52.25	0	0	61.5	0	0	0	83	0	0	3716.75	0	0	0	0	0	0	0	0	0	379	0	0
1341	NEYDVIYLKPLAGVY	0	9.5	0	0	0	0	0	0	0	0	0	0	0	0	0	4950.75	0	0	0	0	0	0	0	0	0	0	0	0
1342	EYDVIYLKPLAGVYR	0	4.5	0	0	0	112	0	0	0	69.5	0	0	0	0	0	0	0	0	0	0	0	0	0	0	0	0	0	0
1343	YDVIYLKPLAGVYRS	0	0	0	0	0	0	0	0	0	0	0	0	0	0	0	0	0	0	0	0	0	0	0	0	0	0	0	0
1344	DVIYLKPLAGVYRSL	0	0	0	0	0	0	0	0	0	0	0	0	0	0	0	0	0	0	0	0	0	0	0	0	0	0	0	0
1345	VIYLKPLAGVYRSLK	0	0	0	0	0	0	0	0	0	0	0	24	0	0	0	0	0	0	0	0	0	0	0	0	0	0	0	0
1346	IYLKPLAGVYRSLKK	0	26	0	0	0	0	0	0	0	0	0	236.5	0	28	0	0	0	5.75	0	0	0	0	0	164	0	45.5	0	0
1347	YLKPLAGVYRSLKKQ	0	0	0	0	0	0	0	0	0	0	0	120.5	0	0	0	0	0	0	0	0	0	0	0	0	0	0	0	0
1348	LKPLAGVYRSLKKQI	0	0	0	0	0	0	0	0	0	0	0	0	0	0	0	0	0	0	0	0	0	53.5	0	0	0	0	0	0
1349	KPLAGVYRSLKKQIE	0	0	0	0	0	0	0	0	0	0	0	0	0	0	0	0	0	0	0	0	0	255	0	0	0	0	0	0
1350	PLAGVYRSLKKQIEK	0	0	0	0	0	0	0	0	0	0	35	0	0	0	0	0	0	0	0	0	0	0	0	0	0	0	0	0
1351	LAGVYRSLKKQIEKN	0	0	0	0	0	0	0	0	0	0	0	0	0	0	0	0	0	0	0	0	0	0	0	0	0	0	0	0
1352	AGVYRSLKKQIEKNI	0	0	0	0	0	0	0	0	0	0	0	0	0	0	0	235	0	0	0	0	0	0	0	0	0	0	0	0
1353	GVYRSLKKQIEKNIF	0	0	0	0	0	0	0	0	0	0	0	0	0	0	0	0	0	0	0	0	0	0	0	0	0	0	0	0
1354	VYRSLKKQIEKNIFT	0	0	0	0	0	0	0	0	0	0	0	0	0	0	0	0	0	0	0	0	0	0	0	0	0	0	0	0
1355	YRSLKKQIEKNIFTF	0	0	0	0	0	0	0	0	0	0	0	0	0	0	0	0	0	0	0	0	0	0	0	0	0	0	0	0
1356	RSLKKQIEKNIFTFN	0	0	0	0	0	0	0	0	0	0	0	0	0	0	0	0	0	0	0	0	0	0	0	0	0	0	0	0
1357	SLKKQIEKNIFTFNL	0	0	0	0	0	0	0	0	0	0	0	0	0	0	0	0	0	0	0	0	0	0	0	0	0	0	0	0
1358	LKKQIEKNIFTFNLN	0	0	0	0	0	0	0	0	0	0	0	0	0	0	0	0	0	0	0	0	0	0	0	0	0	0	0	0
1359	KKQIEKNIFTFNLNL	0	0	0	0	0	0	0	0	0	0	0	0	0	0	0	0	0	0	0	0	0	173.5	0	0	0	0	0	0
1360	KQIEKNIFTFNLNLN	0	0	0	0	0	0	0	0	0	0	0	0	0	0	0	0	0	0	0	0	0	0	0	0	0	0	0	0
1361	QIEKNIFTFNLNLND	0	0	0	0	0	0	0	0	0	0	0	0	0	0	0	0	0	0	0	0	0	0	0	0	0	12.5	0	0
1362	IEKNIFTFNLNLNDI	0	0	0	0	0	0	0	0	0	584	0	0	0	0	0	0	0	0	0	0	0	0	0	0	0	0	0	0
1363	EKNIFTFNLNLNDIL	0	0	0	0	0	0	0	0	0	147	0	0	0	0	0	2348.5	0	0	0	0	0	0	0	0	0	0	0	0
1364	KNIFTFNLNLNDILN	0	0	0	0	0	0	0	0	0	0	0	0	0	0	0	641.75	0	0	0	0	0	75	0	0	0	0	0	0
1365	NIFTFNLNLNDILNS	0	0	0	0	0	0	0	0	0	2826	0	0	0	0	0	0	0	0	0	0	0	0	0	0	0	0	117.5	0
1366	IFTFNLNLNDILNSR	0	0	0	0	0	0	0	0	0	776.5	0	0	0	0	0	0	0	0	0	0	0	0	0	0	0	0	342	0
1367	FTFNLNLNDILNSRL	0	0	0	0	0	0	0	0	0	0	0	0	0	0	0	0	0	0	0	0	0	0	0	0	0	0	0	0
1368	TFNLNLNDILNSRLK	0	0	0	0	0	0	0	0	0	0	0	56.5	0	0	0	0	0	0	0	0	0	0	0	0	0	0	0	0
1369	FNLNLNDILNSRLKK	0	0	0	0	0	0	0	0	0	0	0	289	0	0	0	0	0	0	0	0	0	0	0	0	0	0	0	0
1370	NLNLNDILNSRLKKR	0	0	0	0	0	0	0	0	0	0	0	150.5	0	0	0	0	0	0	0	31	0	0	0	0	0	0	0	0
1371	LNLNDILNSRLKKRK	31	22.5	0	663	0	0	0	20.5	135.5	98.25	0	61.5	0	241.5	0	0	0	0	0	722	0	0	229.5	0	0	15.25	0	0
1372	NLNDILNSRLKKRKY	0	14.5	0	390	0	0	0	17	0	0	0	0	0	250.75	0	0	0	0	0	0	0	0	0	0	0	0	6	0
1373	LNDILNSRLKKRKYF	0	0	0	0	0	0	0	0	0	0	0	157.5	0	0	0	0	0	0	0	0	0	0	0	0	0	0	0	0
1374	NDILNSRLKKRKYFL	0	0	0	0	0	0	0	0	0	0	0	45	0	0	0	0	0	0	0	0	0	0	0	0	0	0	0	0
1375	DILNSRLKKRKYFLD	0	0	0	0	0	0	0	0	0	6	0	0	214.75	0	0	0	0	0	0	0	0	0	0	0	0	0	0	0
1376	ILNSRLKKRKYFLDV	0	0	0	0	0	0	0	0	0	0	0	0	0	0	0	0	0	0	0	0	0	0	0	0	0	0	0	0
1377	LNSRLKKRKYFLDVL	0	0	0	0	0	0	0	0	0	0	0	0	0	0	0	0	0	0	0	0	0	0	0	0	0	0	0	0
1378	NSRLKKRKYFLDVLE	0	0	0	0	0	0	0	3	0	0	0	0	0	142.5	0	0	0	0	0	0	0	28.75	0	0	0	0	0	0
1379	SRLKKRKYFLDVLES	0	0	0	0	0	0	0	0	0	0	0	0	0	14.25	0	0	0	0	0	0	0	0	0	0	0	0	0	0
1380	RLKKRKYFLDVLESD	0	0	0	0	0	0	0	0	0	0	0	0	0	0	0	0	0	0	0	0	29	0	0	0	0	0	0	0
1381	LKKRKYFLDVLESDL	0	0	0	0	0	0	0	0	0	259	10	0	0	0	2	0	0	0	0	15	0	0	0	0	0	358.75	0	0
1382	KKRKYFLDVLESDLM	0	2.75	0	0	0	0	0	0	0	143	0	0	0	0	0	0	10.5	0	0	0	0	474.5	7	0	0	0	0	0
1383	KRKYFLDVLESDLMQ	3.5	0	0	0	0	0	0	0	0	0	0	0	0	0	0	0	0	0	0	0	0	195	0	0	0	0	0	0
1384	RKYFLDVLESDLMQF	9.25	0	26.5	0	39.5	0	6.5	8	0	99	6.5	30	131.5	0	9.5	81.5	65	6	0	0	9	12.75	0	0	0	10.5	0	20.5
1385	KYFLDVLESDLMQFK	0	0	0	0	0	0	0	0	0	0	0	0	0	0	0	0	0	0	0	0	0	745	0	0	0	0	0	0
1386	YFLDVLESDLMQFKH	0	3	0	0	0	0	0	0	0	23.5	0	0	0	0	0	22.5	0	0	6	0	0	0	0	0	0	0	0	0
1387	FLDVLESDLMQFKHI	0	6.5	0	0	0	0	0	0	0	0	6	0	0	0	12	140.5	5	0	0	0	0	0	0	0	0	0	0	0
1388	LDVLESDLMQFKHIS	0	0	0	0	0	0	0	0	0	0	0	36.5	0	0	0	23.5	0	0	0	0	0	0	0	0	0	0	0	0
1389	DVLESDLMQFKHISS	0	0	0	0	0	0	0	0	0	0	0	0	0	0	0	0	0	0	0	0	0	0	0	0	0	0	0	0
1390	VLESDLMQFKHISSN	0	26	0	0	0	0	0	0	0	0	0	75.5	0	0	0	691.25	0	0	0	0	0	0	0	0	0	0	0	0
1391	LESDLMQFKHISSNE	23.5	0	0	0	0	0	0	0	0	0	0	0	0	0	0	632	23	0	0	0	0	0	22.25	0	0	0	0	0
1392	ESDLMQFKHISSNEY	43.25	0	0	0	17.5	84	4.5	0	583	144.5	30.5	84	62.5	79	62	523.5	439	0	22	0	0	0	24.5	0	0	25	3.5	2
1393	SDLMQFKHISSNEYI	18	0	0	0	0	0	0	0	0	0	0	0	0	0	0	0	1508.75	0	0	0	0	0	0	0	0	0	0	0
1394	DLMQFKHISSNEYII	5.5	0	0	0	0	0	0	0	0	0	0	192.5	0	0	0	0	501.5	0	0	0	0	0	0	0	0	0	0	0
1395	LMQFKHISSNEYIIE	31.5	3.5	0	0	0	0	0	16.5	0	0	0	381.5	0	0	0	0	338.5	0	0	0	0	0	0	0	0	0	0	0
1396	MQFKHISSNEYIIED	0	6	16	0	0	0	0	0	0	0	20.5	165	0	0	35	0	0	12	0	0	0	0	92.5	55	22.5	0	0	0
1397	QFKHISSNEYIIEDS	0	0	0	0	0	0	0	0	0	0	0	122	0	0	0	0	0	0	0	0	0	0	148	0	0	0	0	0
1398	FKHISSNEYIIEDSF	26	0	29	0	141.5	0	0	2	0	0	0	345.75	142.5	190	67.25	0	17.5	0	6.5	0	0	0	81.25	0	0	0	0	69
1399	KHISSNEYIIEDSFK	0	0	0	0	0	0	0	0	0	0	0	0	0	0	0	0	0	0	0	0	0	143.5	0	0	0	0	0	0
1400	HISSNEYIIEDSFKL	19.5	0	0	7.5	0	0	0	0	0	0	0	109	87.5	0	0	0	0	0	129	10	0	0	0	0	0	0	0	0
1401	ISSNEYIIEDSFKLL	198	0	0	0	0	0	0	0	0	0	0	51	0	0	0	248.5	0	0	587	0	0	0	0	0	1047.5	0	0	0
1402	SSNEYIIEDSFKLLN	0	7.5	0	0	0	0	0	0	0	0	0	0	0	0	0	967.25	0	0	0	0	0	0	0	0	0	0	0	0
1403	SNEYIIEDSFKLLNS	47.5	0	0	0	0	0	0	0	0	307	0	0	0	0	0	0	0	0	0	0	0	0	0	0	0	0	0	0
1404	NEYIIEDSFKLLNSE	0	19	0	0	0	0	0	0	0	0	0	0	0	0	0	0	0	0	0	0	0	0	33	27	0	0	0	0
1405	EYIIEDSFKLLNSEQ	29	6	0	0	0	0	0	0	0	0	0	0	0	0	0	0	0	0	0	0	0	0	0	0	0	0	0	0
1406	YIIEDSFKLLNSEQK	0	0	0	0	0	0	0	0	0	0	0	0	0	0	0	0	0	0	0	0	0	0	0	913.25	0	0	0	0
1407	IIEDSFKLLNSEQKN	0	0	0	0	0	0	0	0	0	0	0	0	0	0	0	0	0	0	0	0	0	0	0	0	0	0	0	0
1408	IEDSFKLLNSEQKNT	0	0	0	0	0	0	0	0	0	0	0	0	0	0	0	0	0	0	0	0	0	0	0	0	0	0	0	0
1409	EDSFKLLNSEQKNTL	0	0	0	0	0	0	0	0	0	0	0	0	0	0	0	0	0	0	0	0	0	0	0	0	0	0	0	0
1410	DSFKLLNSEQKNTLL	0	0	0	0	0	0	0	0	0	0	0	0	0	0	0	0	0	0	0	0	0	0	0	0	0	0	0	0
1411	SFKLLNSEQKNTLLK	0	0	0	0	0	0	0	0	0	0	0	0	0	0	0	234	0	0	0	0	0	0	0	0	0	0	0	0
1412	FKLLNSEQKNTLLKS	0	0	0	0	0	0	0	0	0	0	0	0	0	0	0	1045.25	0	0	0	0	0	0	0	0	0	0	0	0
1413	KLLNSEQKNTLLKSY	0	0	0	0	0	0	0	0	0	11.5	0	0	0	0	0	201.25	0	0	0	0	0	194.5	0	0	0	0	0	433.5
1414	LLNSEQKNTLLKSYK	0	0	0	0	0	0	0	32	0	0	0	20.5	0	0	0	2275	0	0	79	0	0	0	31.5	15	0	0	0	132
1415	LNSEQKNTLLKSYKY	0	0	0	0	0	0	0	43.5	0	0	0	0	0	0	0	288.5	0	0	0	0	0	0	0	0	0	0	0	0
1416	NSEQKNTLLKSYKYI	0	0	0	0	0	0	0	17	0	0	0	0	0	0	0	0	0	0	0	0	0	152.5	0	0	0	0	0	0
1417	SEQKNTLLKSYKYIK	0	0	0	0	0	0	0	0	0	0	0	0	0	0	0	271	0	0	0	0	0	0	0	0	0	0	0	0
1418	EQKNTLLKSYKYIKE	0	0	0	0	0	8	0	0	146.5	67.5	0	0	0	0	0	154	0	0	0	0	0	0	0	0	0	0	0	0
1419	QKNTLLKSYKYIKES	0	0	0	0	0	0	0	0	0	0	0	0	0	0	0	122.75	0	45	0	0	0	0	0	0	0	0	0	0
1420	KNTLLKSYKYIKESV	0	0	0	0	0	0	0	0	0	0	0	0	0	0	0	533.5	0	0	0	0	0	402.75	0	0	0	0	0	0
1421	NTLLKSYKYIKESVE	0	0	0	0	0	0	0	30.5	135	0	0	0	0	0	0	0	0	0	0	0	0	1854.5	0	0	162	0	0	36.5
1422	TLLKSYKYIKESVEN	0	0	0	0	0	0	0	0	0	0	0	0	0	0	0	0	0	0	0	0	0	0	0	0	0	0	0	0
1423	LLKSYKYIKESVEND	0	0	0	0	0	0	0	0	0	0	0	31	294.5	34.5	0	171	0	5.5	0	0	0	0	0	30	0	0	0	0
1424	LKSYKYIKESVENDI	0	0	0	0	14	0	0	0	12.5	0	0	0	193	1680.5	0	0	0	12.5	16.25	6	0	0	0	0	0	0	0	4
1425	KSYKYIKESVENDIK	26	0	0	0	0	0	0	0	0	0	0	0	0	480.25	0	0	172	0	0	0	0	333.5	0	0	301.5	0	0	0
1426	SYKYIKESVENDIKF	17.5	0	0	0	0	0	0	0	0	0	0	30	757	80	0	479.5	256.5	13.5	0	34.5	0	0	0	0	0	0	0	0
1427	YKYIKESVENDIKFA	0	0	0	0	0	0	0	0	0	0	493.5	131.5	0	246.5	1805.5	426.5	0	0	0	24.5	0	0	0	0	130.25	0	0	0
1428	KYIKESVENDIKFAQ	0	0	0	0	0	0	0	0	0	0	49	0	91.5	0	332.75	58.75	0	0	0	0	0	181	0	0	30	0	0	0
1429	YIKESVENDIKFAQE	24	11.5	13.5	0	35.5	0	0	0	70.5	0	1494.25	77	446.25	403.5	2185.25	54	1224.25	62	0	27.75	0	0	100.5	31	187.5	0	0	7.5
1430	IKESVENDIKFAQEG	0	9.5	0	0	0	11	40	0	300.25	0	91.75	0	187.5	160	298.75	0	189	45	0	0	0	0	7	0	199	0	0	0
1431	KESVENDIKFAQEGI	1.5	0	0	0	0	61	0	0	923.5	0	114	0	0	278.5	289	0	0	173.5	0	0	0	0	0	0	0	0	0	0
1432	ESVENDIKFAQEGIS	7	0	0	0	0	195	0	0	698	248.5	49.5	56.5	0	247.25	5020	0	1703.5	0	30.5	5.5	0	0	0	15.5	0	11.5	0	0
1433	SVENDIKFAQEGISY	0	0	0	0	0	0	0	0	0	0	309	34	135	241.5	2648	125.5	923	0	0	0	0	0	0	0	0	0	0	0
1434	VENDIKFAQEGISYY	0	10	33.5	0	0	0	0	0	0	0	60.25	19	37	157.5	1824	215.5	553.75	0	0	0	0	0	0	0	0	0	0	0
1435	ENDIKFAQEGISYYE	54	30	79	12	114	152.5	73.5	10.5	295.5	285.5	111	105.5	187	356	0	246	501.5	29.5	41	22.5	0	0	36	127	0	157.5	29.5	41.5
1436	NDIKFAQEGISYYEK	10	0	0	0	0	0	0	42.5	0	0	52.75	0	0	0	0	0	0	0	0	0	0	269.5	0	0	0	0	0	0
1437	DIKFAQEGISYYEKV	0	0	0	12	0	0	0	0	0	0	401	0	0	0	0	0	0	0	0	0	0	0	0	0	0	0	0	28
1438	IKFAQEGISYYEKVL	0	0	0	0	0	0	0	0	0	0	0	0	0	0	0	0	0	0	0	0	0	0	0	0	0	0	0	0
1439	KFAQEGISYYEKVLA	0	0	0	0	0	0	0	0	0	0	0	0	0	0	0	0	0	0	0	0	0	172	0	0	0	0	0	0
1440	FAQEGISYYEKVLAK	0	0	0	0	0	0	0	0	0	0	0	0	0	0	0	0	0	0	0	0	0	0	0	0	0	0	0	0
1441	AQEGISYYEKVLAKY	0	0	0	0	0	0	0	0	0	0	0	0	0	0	0	0	0	0	0	0	0	0	0	0	0	0	0	0
1442	QEGISYYEKVLAKYK	0	0	0	0	0	7	0	0	0	0	0	0	0	0	0	0	0	0	0	0	0	0	0	0	0	0	0	0
1443	EGISYYEKVLAKYKD	0	0	0	0	0	386.75	0	0	106.5	169.5	55	0	0	145.5	137.5	0	0	0	28.5	0	0	0	0	0	0	0	0	15
1444	GISYYEKVLAKYKDD	0	0	0	0	129.5	0	0	0	0	0	0	0	0	0	372.75	0	0	0	25.25	0	0	0	9.5	31	0	66.5	0	18.5
1445	ISYYEKVLAKYKDDL	0	0	0	0	0	0	0	0	0	0	0	0	845	0	0	0	0	0	0	0	0	0	0	0	0	0	0	0
1446	SYYEKVLAKYKDDLE	0	8.5	0	0	0	14.75	42.75	0	0	0	0	0	89	0	0	0	0	0	14	0	5.5	0	15	79.5	0	0	0	0
1447	YYEKVLAKYKDDLES	0	4.5	0	0	0	0	0	0	0	0	0	0	0	0	0	0	0	15	0	0	0	0	0	0	27	0	0	0
1448	YEKVLAKYKDDLESI	0	0	0	0	0	0	0	37	0	0	0	0	324.75	0	0	33.5	18	0	0	0	0	0	0	0	19	0	0	0
1449	EKVLAKYKDDLESIK	0	0	0	0	0	5.5	0	0	0	86.5	0	0	1006	0	0	73.25	0	0	0	0	0	0	0	0	0	785	0	0
1450	KVLAKYKDDLESIKK	0	0	0	0	0	0	0	0	0	0	0	0	1558	0	0	0	0	0	0	16	0	1148.75	0	0	0	985.5	0	0
1451	VLAKYKDDLESIKKV	0	0	0	0	0	0	0	0	0	0	0	0	2074.75	0	0	0	0	0	0	2	0	0	0	0	0	900.5	0	0
1452	LAKYKDDLESIKKVI	0	0	0	16	0	0	0	8.25	0	0	0	0	1772.75	0	0	0	29	0	0	0	0	0	0	0	0	868	0	0
1453	AKYKDDLESIKKVIK	0	0	0	0	0	0	0	0	0	0	0	24.5	1317.5	0	0	0	56.5	0	0	0	0	326	0	0	0	645.75	0	0
1454	KYKDDLESIKKVIKE	0	0	0	0	0	0	0	0	0	0	0	0	1200	0	0	0	77.75	91.5	0	0	0	830.5	0	0	0	250.5	0	0
1455	YKDDLESIKKVIKEE	0	10	0	0	0	0	195.5	0	268.5	18	53	0	0	0	0	0	0	399	0	0	0	0	0	0	0	183	7	0
1456	KDDLESIKKVIKEEK	0	0	0	0	0	0	0	0	0	0	6.5	0	0	0	0	0	0	0	0	0	0	111.5	0	0	0	48.5	0	0
1457	DDLESIKKVIKEEKE	0	16	0	0	14	0	0	0	171.75	0	0	0	0	0	22	0	0	57	0	8	0	0	0	166.5	0	59.5	0	0
1458	DLESIKKVIKEEKEK	0	9.5	0	0	0	0	0	0	0	0	0	0	0	0	0	0	0	197.5	0	0	0	0	0	0	0	0	0	0
1459	LESIKKVIKEEKEKF	0	0	0	0	0	0	0	15	397.5	43.5	0	0	0	0	0	0	0	0	0	0	0	0	0	0	0	0	0	0
1460	ESIKKVIKEEKEKFP	0	0	0	0	0	0	30	0	409	114.5	0	29	0	0	0	412	0	0	0	0	0	0	0	0	0	0	0	0
1461	SIKKVIKEEKEKFPS	0	0	0	0	0	0	12.75	0	296.5	0	0	0	114	0	0	370	0	0	0	0	0	0	0	0	0	0	0	272.5
1462	IKKVIKEEKEKFPSS	0	0	0	0	0	0	0	0	349.5	0	0	0	89	0	0	341.75	0	0	0	0	0	195.5	68.5	0	0	0	0	0
1463	KKVIKEEKEKFPSSP	0	0	0	0	0	0	0	0	876.5	0	0	0	142.5	0	0	386.5	0	0	0	31	0	965	0	0	0	0	0	392
1464	KVIKEEKEKFPSSPP	0	0	0	0	96.5	0	50	0	527.5	0	0	0	220.5	0	0	0	0	0	0	0	0	371	0	0	0	195.5	0	0
1465	VIKEEKEKFPSSPPT	0	0	0	0	5155.25	0	671	1367.5	3621	2097.75	2212	787.5	0	10651.5	699.5	9042.75	872.5	497.25	0	1087	0	0	291.5	158.5	1187.5	3713.5	5967.25	1645.75
1466	IKEEKEKFPSSPPTT	0	0	0	0	7366	966.5	1245	3318.25	6935.25	3576.5	4150.5	1272.5	1809.5	15143.5	895	11881.2	1241.5	1337	726.75	2647.75	151.5	1732	634.5	111.25	1561	9048	10660.5	3754
1467	KEEKEKFPSSPPTTP	0	57	0	0	22195.5	3745.5	8888.75	9167.25	16140.5	13207.8	11970	2553.25	3115.5	21400.8	4114.75	21782.2	2967.5	1291.5	1107	6855.75	1466.75	4276.25	1683.5	520.5	5368.5	14384.5	21341	9694.5
1468	EEKEKFPSSPPTTPP	0	191	0	0	63558.2	11063.2	15172.2	13820.5	37213.2	28321.5	11675	3100	3040.25	24249.2	9039.75	33109.2	4481.5	3990.5	3807	13219	3594	9415	2895.5	1626.5	7659.25	23975.5	33570	22656
1469	EKEKFPSSPPTTPPS	0	0	0	0	42103	10355.8	19081	16868.5	30068.2	25515	12099	3646.5	4075.75	25224	9582	33700	4798	3364	3384.5	11806.5	3302.75	8884.25	2381.5	1543	9042	32937.5	40646.2	18857.5
1470	KEKFPSSPPTTPPSP	0	6.5	0	7	20774	5230.75	13434.5	19066	20856.8	18592	8577.25	3901	4463.75	26167	10576.5	33433.8	4699	2767.25	2310.5	8864.5	2804	5654	2153.75	963.25	7244	34772.5	31495	9336.5
1471	EKFPSSPPTTPPSPA	0	0	0	0	19634.5	3243.5	9458.5	17077.5	9636.25	6128.75	7538.25	3599.75	3584.5	22082.5	7461.25	30773.5	4390.75	2305.5	1405	3641.5	1210.25	3868.5	1398.5	662	4167.25	27323.8	20231.5	7886.5
1472	KFPSSPPTTPPSPAK	0	0	0	0	26411	4109	16148	18451.8	34640	22493.2	16840.8	4750	5344.5	28485	9059.5	36348.8	5423.25	4111.75	1815	12851	3914	4685	1380.5	692.5	6986.5	37776.8	23527	11919.5
1473	FPSSPPTTPPSPAKT	0	0	0	0	539	0	366.5	382	606.25	0	189	85.5	160.75	4784.5	197.25	2798.5	606.5	45.5	0	310.5	0	0	0	0	0	797	950	360
1474	PSSPPTTPPSPAKTD	0	0	0	0	143.5	0	0	0	175	0	43	277.25	0	5031.75	295	2006.25	518	0	0	0	0	0	0	0	0	198	166.5	159
1475	SSPPTTPPSPAKTDE	0	0	0	0	0	0	0	0	0	169.5	0	0	0	0	0	0	0	672.25	0	0	0	0	0	14.5	0	0	0	16.75
1476	SPPTTPPSPAKTDEQ	0	0	0	0	0	0	0	0	0	0	0	10256	0	0	0	612.75	646.5	520.5	0	0	0	0	0	0	0	0	0	50
1477	PPTTPPSPAKTDEQK	0	0	0	0	0	0	0	0	0	0	0	11404	0	12090.2	0	333.5	487	376.5	0	0	25	0	0	0	0	0	0	0
1478	PTTPPSPAKTDEQKK	0	0	0	0	0	0	0	0	0	0	0	11860	4056	6112	0	0	98.25	180.5	0	0	0	0	0	0	0	0	0	0
1479	TTPPSPAKTDEQKKE	0	0	0	0	0	0	0	0	0	0	0	11346.5	7876	7069.25	0	0	389.5	88.5	0	0	0	0	0	0	0	0	0	0
1480	TPPSPAKTDEQKKES	0	0	0	0	0	0	0	0	0	0	0	9772.5	7881.25	5994	0	0	292.5	283.5	0	0	0	0	0	0	0	0	0	0
1481	PPSPAKTDEQKKESK	0	0	0	0	0	0	0	0	0	0	0	12950	6319	7060.25	0	0	0	41.5	0	0	0	0	0	0	0	0	0	0
1482	PSPAKTDEQKKESKF	1.5	0	0	0	0	0	0	0	0	0	0	11748.5	8287.25	8547	0	168.25	322	35.5	0	0	0	0	0	0	0	0	0	0
1483	SPAKTDEQKKESKFL	0	0	0	0	0	0	0	0	0	0	0	11353	7896.5	5305.25	0	0	352.5	0	0	0	0	0	0	0	0	0	0	0
1484	PAKTDEQKKESKFLP	0	0	0	0	0	0	0	202.5	0	0	0	13757	5702	5050	0	0	96.5	19	0	0	0	0	0	0	0	0	0	0
1485	AKTDEQKKESKFLPF	0	0	0	0	0	0	0	0	0	0	0	9169.5	1861.75	854.75	0	0	60.5	0	0	16	0	0	0	27	0	155.5	0	2
1486	KTDEQKKESKFLPFL	0	0	0	0	0	7	107	407.5	127	0	63	10115	1501.5	314	0	431.5	187.5	92.5	7	72	0	240	0	0	240.5	151	329	71.25
1487	TDEQKKESKFLPFLT	0	0	0	0	0	0	28	286.75	137	0	24.5	0	0	358.5	248.5	0	0	39.5	37	0	0	0	0	0	144.75	149.5	194	0
1488	DEQKKESKFLPFLTN	0	0	0	0	0	0	0	189	134.5	0	22	0	0	321.25	190	487	77	22	0	0	0	139.5	8	0	146.25	94.5	147.5	66
1489	EQKKESKFLPFLTNI	0	0	0	0	0	0	0	134	201.5	0	23	0	0	438.75	254.5	0	0	0	0	0	0	0	0	0	66	104	127.75	0
1490	QKKESKFLPFLTNIE	0	0	0	0	0	0	12	185.5	154	0	0	0	689	505.5	223.5	552	88.5	29.5	0	0	0	0	0	0	156.5	134.5	0	74
1491	KKESKFLPFLTNIET	0	0	0	0	63.5	0	73.5	196.5	175.5	0	18	0	4014.5	356.5	320.5	466.25	0	277.75	0	0	34.5	328	150.5	0	357.75	76.5	93	87.25
1492	KESKFLPFLTNIETL	0	0	0	0	0	20	60.5	88	248	0	29	0	0	167.5	264.5	554.75	48	209.5	0	0	0	158.5	168	0	184.75	38.5	208.5	44.5
1493	ESKFLPFLTNIETLY	0	4	0	0	719	37	0	143.75	353.5	122.5	13.75	0	439	92	112.5	313.5	0	0	20	75	0	0	79.75	0	136	98.25	86.25	30
1494	SKFLPFLTNIETLYN	0	0	0	0	0	0	0	0	0	0	0	0	0	78.25	0	76.25	0	0	0	0	0	269.5	0	0	353	0	0	0
1495	KFLPFLTNIETLYNN	0	0	0	0	0	0	0	0	0	0	0	0	0	0	0	0	0	0	0	0	0	74	17.25	0	21.5	0	0	0
1496	FLPFLTNIETLYNNL	0	0	0	0	0	0	0	0	0	0	0	0	0	0	0	0	0	0	0	0	0	0	24.5	0	0	0	25.5	0
1497	LPFLTNIETLYNNLV	0	0	0	0	0	0	0	0	0	0	0	0	0	0	0	0	0	0	0	0	0	0	0	0	0	0	0	0
1498	PFLTNIETLYNNLVN	0	0	0	0	0	0	0	0	0	0	0	0	0	0	0	0	0	0	0	0	0	0	0	227.5	90	0	0	0
1499	FLTNIETLYNNLVNK	0	0	0	0	0	0	0	0	0	0	0	0	0	0	0	0	0	0	0	0	0	0	0	0	0	0	0	0
1500	LTNIETLYNNLVNKI	0	0	0	0	0	0	0	0	0	0	0	0	0	0	0	65	0	0	0	0	0	0	0	0	0	0	0	221
1501	TNIETLYNNLVNKID	0	0	0	0	0	0	0	0	0	0	0	0	0	0	0	0	0	0	0	0	0	0	0	0	0	0	0	0
1502	NIETLYNNLVNKIDD	0	0	19	0	48	0	0	108	0	0	0	0	0	0	0	0	0	0	100	0	0	0	46.25	137.5	0	0	0	0
1503	IETLYNNLVNKIDDY	9	26.5	19.75	0	255	0	38	34.5	2342.25	0	0	0	202	91.5	0	194	0	0	193.75	0	0	0	0	0	1759	0	0	0
1504	ETLYNNLVNKIDDYL	0	0	0	0	180.5	19	4.5	0	255.5	134	0	0	220	0	0	112.25	0	0	0	0	0	0	0	0	0	0	0	0
1505	TLYNNLVNKIDDYLI	0	0	0	0	112.5	0	0	0	0	0	0	0	228.5	0	0	104.5	0	0	0	0	0	0	0	0	0	0	0	0
1506	LYNNLVNKIDDYLIN	0	0	0	0	0	0	0	0	0	0	0	0	107	0	0	0	0	0	0	0	0	0	0	0	66.75	0	0	0
1507	YNNLVNKIDDYLINL	0	0	0	0	0	0	8	0	0	0	0	0	504.5	0	0	0	0	0	0	0	0	0	0	0	0	0	0	0
1508	NNLVNKIDDYLINLK	0	0	0	0	0	0	0	73	0	0	0	0	355	0	0	0	0	0	0	0	0	0	30.5	0	0	0	0	0
1509	NLVNKIDDYLINLKA	0	0	0	0	0	0	0	9	0	0	0	0	0	0	0	0	0	0	0	0	0	0	0	0	0	0	0	0
1510	LVNKIDDYLINLKAK	0	0	0	0	0	0	0	0	0	0	0	138.5	0	0	0	0	0	0	0	0	0	0	0	0	0	0	0	0
1511	VNKIDDYLINLKAKI	0	0	0	0	0	0	0	0	0	0	0	224	0	0	0	6	0	0	0	0	0	0	0	0	0	0	0	0
1512	NKIDDYLINLKAKIN	0	0	0	0	0	0	0	0	0	0	0	21.75	0	0	0	0	0	0	0	0	0	0	0	0	0	0	0	0
1513	KIDDYLINLKAKIND	0	0	0	13	6.5	19	0	0	0	0	12.5	150.5	101.5	0	94.25	1698	19	0	0	0	0	108	0	85	0	0	0	0
1514	IDDYLINLKAKINDC	0	0	0	8	0	0	0	0	0	16.5	0	0	0	0	78	1635.75	26.5	3.5	0	20	0	0	0	0	80.5	0	0	0
1515	DDYLINLKAKINDCN	0	0	0	0	0	0	0	0	0	0	0	0	0	0	0	1851.75	0	0	0	0	0	0	0	0	0	0	0	0
1516	DYLINLKAKINDCNV	0	0	0	0	0	0	0	0	0	0	0	0	0	0	0	1771.5	0	0	0	0	0	0	0	0	0	0	0	0
1517	YLINLKAKINDCNVE	0	0	0	0	0	0	0	0	15.5	0	0	0	90	8.75	0	888	0	0	3.5	63.5	0	0	0	47.75	57.5	0	0	82
1518	LINLKAKINDCNVEK	0	0	0	0	0	0	0	0	0	0	931	0	0	0	0	479.5	0	0	0	0	0	0	0	0	0	0	0	0
1519	INLKAKINDCNVEKD	0	0	0	0	0	0	0	0	0	0	89.5	0	0	0	46	1239.5	0	0	18	0	0	0	0	132	31.25	0	0	0
1520	NLKAKINDCNVEKDE	0	10.5	2	0	7	4	0	39.25	0	0	54	35.5	0	0	95.5	1992.75	0	0	29	11.5	2.5	0	34.25	169.75	21	0	0	0
1521	LKAKINDCNVEKDEA	0	3.5	0	0	0	0	0	0	0	0	0	0	0	0	0	987.5	0	0	0	0	0	0	0	0	0	0	0	0
1522	KAKINDCNVEKDEAH	0	0	9	0	0	0	0	0	8.5	0	35.25	0	0	0	0	645.5	0	0	0	0	0	489.5	0	0	0	0	0	0
1523	AKINDCNVEKDEAHV	0	0	0	0	0	0	0	0	0	0	0	0	0	0	0	0	0	0	0	0	0	21.25	0	0	0	0	0	0
1524	KINDCNVEKDEAHVK	0	0	0	0	0	0	0	0	0	0	0	0	0	210.75	714	0	0	0	0	0	0	593	0	0	0	0	0	0
1525	INDCNVEKDEAHVKI	0	0	0	0	0	0	0	0	0	0	14.5	0	0	236	1081.5	296.5	0	0	0	0	0	0	0	0	289	0	0	0
1526	NDCNVEKDEAHVKIT	0	0	16	0	0	0	0	84	0	0	10	11	0	208.5	1706.5	394.25	8.75	0	0	0	0	0	0	0	0	0	0	0
1527	DCNVEKDEAHVKITK	0	0	0	0	0	0	0	0	0	0	0	162.75	0	232	3453	0	0	0	92.5	68.5	26	0	0	0	0	260.5	97	0
1528	CNVEKDEAHVKITKL	0	0	0	0	0	0	0	177.5	0	0	0	256	0	362.75	3094	536	361.25	0	252.75	186.5	77.25	0	0	0	0	345.5	372.25	0
1529	NVEKDEAHVKITKLS	0	0	0	0	0	0	0	140.5	0	0	0	249.5	472	419.5	2926.5	870.25	217.5	0	0	174.5	128	0	0	0	0	303.5	789.75	0
1530	VEKDEAHVKITKLSD	0	0	0	0	0	59	8.5	87	358.75	0	0	236.5	0	583	3268.5	768.5	210.75	0	0	53.25	13	0	0	0	0	388.25	118	0
1531	EKDEAHVKITKLSDL	0	0	0	0	0	769.5	0	84.25	261.5	211.5	0	238	658.5	375	2966.5	1207.5	246	0	0	43.5	0	0	0	0	0	0	147.5	0
1532	KDEAHVKITKLSDLK	0	0	0	0	0	0	0	38.5	0	182	0	162	1079.25	271.5	2113.5	2440.5	0	0	0	70.5	123	551.5	0	0	0	0	553.75	320
1533	DEAHVKITKLSDLKA	0	0	0	0	0	0	0	0	0	0	0	0	589	0	0	1605.5	0	0	0	0	0	0	0	0	0	0	0	0
1534	EAHVKITKLSDLKAI	0	0	0	0	0	0	0	0	0	288.5	11	0	484.5	0	0	4222.25	0	0	0	0	0	0	0	0	0	0	0	852
1535	AHVKITKLSDLKAID	0	0	0	44.5	0	0	0	0	0	0	0	277.75	608	0	1259	3669.25	78.5	0	0	0	0	0	0	0	0	0	0	0
1536	HVKITKLSDLKAIDD	0	0	0	0	0	0	0	0	0	0	0	80	0	0	508	0	0	0	225.25	0	0	0	0	0	0	0	0	0
1537	VKITKLSDLKAIDDK	2	0	0	0	0	0	0	0	234.75	0	0	408	0	762.75	980.25	558	0	0	207	0	0	0	0	0	0	4360	0	0
1538	KITKLSDLKAIDDKI	44.25	0	0	113.5	0	0	0	148.5	0	0	0	936.25	192	0	563	1144.5	0	259.75	445	88	127.5	188.5	0	0	977.5	7376	517	0
1539	ITKLSDLKAIDDKID	0	0	0	0	42	0	0	93	484.5	0	0	297	117.75	1156	512	662	0	0	337.5	41	0	0	0	67	228.25	3890.75	0	0
1540	TKLSDLKAIDDKIDL	0	0	0	0	0	0	0	153.5	246	0	0	259.5	83.75	1791	517.5	471.75	0	0	0	0	0	0	0	0	0	2980.5	0	0
1541	KLSDLKAIDDKIDLF	29	0	15	0	0	6.25	0	0	173.5	91.5	0	210.25	0	1143.75	223	1356.5	0	0	100.5	0	0	129	0	18.25	0	1306.5	12	11
1542	LSDLKAIDDKIDLFK	0	0	0	0	0	0	0	143.5	0	1159	0	645.25	1507.5	999.25	0	882	0	12.5	0	0	0	18.5	0	0	0	2421.5	0	26.5
1543	SDLKAIDDKIDLFKN	0	0	0	0	0	0	0	14	255.5	368.5	0	0	0	0	0	290	0	0	0	0	6	0	0	0	0	1125.5	74.5	0
1544	DLKAIDDKIDLFKNP	0	0	0	0	843	0	0	278	1706	1026.5	0	3181.25	25603.8	9913.5	391	3994.5	0	44.5	0	553.25	0	268	10.75	4.25	0	1796.25	118.5	384.25
1545	LKAIDDKIDLFKNPY	0	0	0	0	106.5	0	0	0	357.5	59.5	0	707.75	1302	513.25	67.75	1188	0	0	0	0	22.5	0	0	0	0	548.5	0	0
1546	KAIDDKIDLFKNPYD	0	0	0	0	3310.75	46.5	28	30	412.5	583.5	0	2485.75	23245.5	9463.5	1022.5	4065.25	382.5	40.5	198	464.5	401.5	581	0	0	83.5	162.25	102.5	95.5
1547	AIDDKIDLFKNPYDF	13.5	14.5	80.5	33	1489	72	45	0	162.5	331	28.5	1135.75	8205	10014.5	499.5	3037.5	317.75	28.5	89	101.5	98	183.75	13	0	159.5	0	16.25	101.5
1548	IDDKIDLFKNPYDFE	52	27	71.5	17.5	2841	171	72	23.5	347	549.25	2165.5	3233.75	16465.2	10821	690	4832	394	99.5	91.5	244.75	255.5	359.5	69	220.5	119.5	624.5	72	202.5
1549	DDKIDLFKNPYDFEA	0	10	48.75	0	2225.25	103.25	10	18.25	476	568	2428.25	1656.75	15478	16197.2	1128.25	4346.75	466	75.5	86	279	402	160.5	0	36	52.25	207	60.5	111.5
1550	DKIDLFKNPYDFEAI	0	20.5	32	0	2205.25	68.75	8	10.25	470.5	353.5	3411.75	2540	12547.5	12981	371	2519.75	617	19.5	38	546	184.25	392	62.5	0	46.5	32.5	27.5	141.5
1551	KIDLFKNPYDFEAIK	0	0	0	0	0	26	0	0	261	0	747.25	1254	0	15954.5	1467.5	2141.75	479	0	0	0	0	623.5	0	0	0	113.5	0	102.5
1552	IDLFKNPYDFEAIKK	0	0	0	0	587	0	0	0	313	0	480.25	3701.25	0	18905.5	4358.25	3146.5	740	0	0	31	86.25	1077	232.25	0	37	691.5	0	404
1553	DLFKNPYDFEAIKKL	0	0	0	0	1182.5	0	0	0	587.25	93	444	5568.25	29710.2	15079.5	3760	2523.75	0	0	0	31	38.5	0	152	0	0	1178	0	55
1554	LFKNPYDFEAIKKLI	0	0	0	0	947.5	35	0	0	731	0	203.5	4777.25	9666	12400	4263.5	2945.75	626.5	0	0	111.5	0	431	112	0	0	881.25	6	67
1555	FKNPYDFEAIKKLIN	0	0	0	0	187	0	0	17	51	0	180	1438.25	0	3863	1448.75	1495	739.25	0	0	406.5	0	177	0	0	0	201.5	178.5	104.5
1556	KNPYDFEAIKKLIND	0	0	0	0	73	0	0	0	0	0	447	1669.25	3005	2699.25	910.25	1149.5	491.25	0	10.75	71.5	4.25	233	0	0	16	0	31	51.5
1557	NPYDFEAIKKLINDD	15.5	15	21.5	0	0	48	31.5	0	360.5	108	472	397.25	1864.25	2235.75	0	977	486	15.5	99	625.5	18	0	59	168	82	358.5	0	152
1558	PYDFEAIKKLINDDT	0	0	15	0	114.5	31	64.5	46	262.25	71.5	0	376.75	0	1824.25	0	422.5	301.5	0	108.5	413	0	45.5	37	85.5	51.5	437.25	111	168.5
1559	YDFEAIKKLINDDTK	0	0	0	0	448.5	0	0	0	0	513.25	0	0	0	1005	0	144.25	46	0	20	107.5	0	0	0	0	0	140	24.25	0
1560	DFEAIKKLINDDTKK	0	0	0	0	0	15.25	0	0	0	0	0	211	0	960.5	0	0	0	0	78.5	0	52.5	0	0	0	0	0	0	0
1561	FEAIKKLINDDTKKD	0	0	0	0	0	0	0	0	29.75	364	0	0	0	316.75	0	0	0	0	15	0	91.5	10.5	0	0	0	0	0	0
1562	EAIKKLINDDTKKDM	0	0	0	0	0	21	0	0	0	106	0	0	0	0	0	667.75	0	0	0	0	0	0	0	0	0	0	0	0
1563	AIKKLINDDTKKDML	0	0	0	0	0	0	0	0	497	0	0	36.5	0	0	0	1694	0	0	16.5	0	11.75	0	0	0	0	0	31	0
1564	IKKLINDDTKKDMLG	0	0	0	0	0	0	0	0	255.25	0	0	0	0	0	0	3416.75	0	0	6	0	0	0	0	0	0	0	28	0
1565	KKLINDDTKKDMLGK	0	0	0	0	0	0	0	0	84	0	0	0	0	0	0	0	0	0	0	0	16	349.25	0	0	0	1118	15.5	0
1566	KLINDDTKKDMLGKL	0	0	0	0	0	0	0	0	0	0	0	0	0	623.5	0	169.75	0	0	0	0	0	128.5	0	0	0	5230.75	12	0
1567	LINDDTKKDMLGKLL	0	0	0	0	0	0	60.25	0	30.5	0	0	0	0	4330	0	0	0	0	0	0	0	0	355	187.5	0	4367.25	107	428
1568	INDDTKKDMLGKLLS	0	0	0	0	257.5	0	174	0	0	0	0	0	293	7276.5	0	0	0	0	6546.25	0	29.5	0	375.25	628.5	196.75	3040	654.75	253
1569	NDDTKKDMLGKLLST	0	0	16	0	367.75	0	430.5	51.5	0	0	0	269	343.5	0	0	145	0	0	17078.5	38	137.5	0	896.75	1454.5	445.5	6943.5	2260.25	826
1570	DDTKKDMLGKLLSTG	0	0	0	0	503	0	389	0	0	0	0	305.5	224.25	10719.5	0	290	0	0	8919.5	0	0	0	433	646.5	526.5	4653	0	824
1571	DTKKDMLGKLLSTGL	0	0	0	0	340.5	0	434	0	151.5	0	0	323	1420	11600	0	0	0	0	1356.75	421.5	0	412.75	432.25	1300.5	675.5	3204	2451.25	1725.5
1572	TKKDMLGKLLSTGLV	0	0	0	0	637	0	440.25	0	124	0	0	1095	2098.25	12528.2	0	0	0	0	2007.5	1112.5	119.5	0	745.5	853.75	885.5	5968	2910	2380.75
1573	KKDMLGKLLSTGLVQ	0	0	0	0	458.5	0	220.25	0	0	0	0	564.5	833.75	6995.5	0	0	0	0	173.5	269	0	617.5	375	0	421	3255.25	918	922.5
1574	KDMLGKLLSTGLVQN	0	0	0	0	0	0	0	0	0	0	0	0	0	669.75	0	0	0	0	0	27.5	0	91	0	0	0	0	0	0
1575	DMLGKLLSTGLVQNF	0	0	0	0	0	0	0	10.5	0	0	0	0	0	0	44.25	44	0	0	0	0	0	0	0	0	0	0	0	0
1576	MLGKLLSTGLVQNFP	0	0	0	0	0	0	0	0	0	0	0	150	0	81.5	266	25	0	0	0	0	1388.75	0	0	0	0	0	0	0
1577	LGKLLSTGLVQNFPN	0	0	0	0	0	0	0	0	0	0	0	87	0	0	0	0	0	0	0	0	1380.25	0	0	0	0	0	0	0
1578	GKLLSTGLVQNFPNT	0	0	0	0	0	0	0	0	0	0	0	231	0	0	3.5	0	0	0	0	0	282	0	0	0	0	0	0	0
1579	KLLSTGLVQNFPNTI	0	0	0	0	0	0	0	0	0	0	0	290	0	0	0	0	0	0	0	0	0	80	0	0	0	0	0	0
1580	LLSTGLVQNFPNTII	0	0	0	0	0	0	0	0	0	0	4.75	16197	0	0	0	0	0	0	0	0	75	0	0	0	0	0	0	0
1581	LSTGLVQNFPNTIIS	0	0	0	0	0	0	0	13	0	0	0	1847.5	0	2712	160.5	0	0	0	0	0	0	0	0	96.5	0	2903.5	0	18.25
1582	STGLVQNFPNTIISK	0	0	0	0	0	0	0	179.5	0	0	0	133	0	3013.75	66.5	177	13.5	0	0	0	41.5	168.75	0	0	0	3685.75	46.5	367
1583	TGLVQNFPNTIISKL	0	0	0	0	287.5	0	0	143	14	0	0	256.75	179	1920.75	0	223	7	0	0	0	0	78.5	23	26	0	3998.5	0	201
1584	GLVQNFPNTIISKLI	0	0	0	0	542	0	0	332	0	0	0	2390.5	1096.5	1515	620.75	0	0	0	0	0	0	128.5	0	0	0	3332.5	16.5	52.5
1585	LVQNFPNTIISKLIE	0	0	0	0	1987.5	18.5	56.5	760.5	20.5	0	34	1462.5	697.5	3537.25	1137.75	1151.5	127.5	0	134.5	0	136	548.75	174.25	0	30.5	4366.5	139.5	441.5
1586	VQNFPNTIISKLIEG	0	0	0	0	1236.75	0	0	334	0	0	0	1318	424.5	3075.5	471.75	0	32.5	0	0	0	0	60	12	0	0	1910.75	67.25	128.5
1587	QNFPNTIISKLIEGK	0	0	0	0	467.75	0	0	148	0	0	0	569.5	0	2441	315	745.5	0	0	0	102	0	0	0	0	0	970.75	0	0
1588	NFPNTIISKLIEGKF	0	0	0	0	48.5	0	0	834.75	0	0	0	434.5	290	431.5	0	206.75	39.5	0	0	387.5	0	0	0	0	0	601.75	0	0
1589	FPNTIISKLIEGKFQ	0	0	0	0	0	0	0	0	0	0	0	30.5	0	0	0	0	0	0	0	43	0	0	0	0	0	398.5	0	0
1590	PNTIISKLIEGKFQD	4	0	0	0	0	0	0	0	0	0	0	0	0	0	0	0	0	0	0	0	0	0	0	0	0	0	0	0
1591	NTIISKLIEGKFQDM	3.5	0	0	0	0	0	0	72.75	0	0	0	0	0	0	0	0	0	0	0	0	0	0	0	0	0	0	0	0
1592	TIISKLIEGKFQDML	6	0	0	0	0	0	0	423.25	43.75	0	0	122	0	1333.25	0	46	0	0	0	0	0	107	0	0	0	174.75	0	0
1593	IISKLIEGKFQDMLN	0	0	0	0	0	0	51.75	251.5	37	0	0	480.5	187	2252	0	5250.5	169.5	98.75	0	0	0	0	1722.5	0	12	2150	0	146.5
1594	ISKLIEGKFQDMLNI	0	0	0	0	0	0	184	377.75	0	0	0	720.5	0	2212.25	0	234	138	0	959.5	0	0	0	5374.5	0	0	2227.5	0	0
1595	SKLIEGKFQDMLNIS	0	0	0	0	0	0	0	0	0	0	0	634.75	0	2131.5	0	270.5	39	0	1680.75	8	0	941.5	1715.75	0	390.5	800.5	0	0
1596	KLIEGKFQDMLNISQ	11.5	0	0	0	0	0	0	0	0	48	0	122	0	1307.75	0	157	0	0	821	0	0	109.5	1491.25	0	0	276	0	0
1597	LIEGKFQDMLNISQH	18.5	3	0	4	0	0	7	0	0	0	0	0	0	1149.5	0	295.5	0	0	0	0	0	0	908.75	0	0	0	0	0
1598	IEGKFQDMLNISQHQ	0	0	0	0	0	0	0	0	24.5	0	0	0	0	297.25	0	0	0	0	0	0	0	0	752	0	0	0	0	0
1599	EGKFQDMLNISQHQC	11.5	0	3.5	0	0	115	0	0	218	92	0	18.5	0	598.75	0	0	0	0	0	0	0	0	397.75	0	0	0	0	0
1600	GKFQDMLNISQHQCV	0	0	0	0	0	0	0	0	0	0	0	0	0	357	0	0	0	0	0	0	0	0	323.5	0	0	0	0	0
1601	KFQDMLNISQHQCVK	0	0	0	0	0	0	0	0	0	0	0	0	0	0	0	247	0	0	0	0	0	381.5	733.25	0	0	0	0	0
1602	FQDMLNISQHQCVKK	0	0	0	0	0	0	0	0	0	0	0	0	0	0	0	0	0	0	0	0	0	0	0	0	0	0	0	0
1603	QDMLNISQHQCVKKQ	0	0	0	0	0	0	0	0	0	0	0	0	0	0	0	0	0	0	0	0	0	0	0	0	0	0	0	0
1604	DMLNISQHQCVKKQC	0	0	0	0	0	0	0	0	0	0	0	0	0	0	0	0	0	0	0	0	0	0	0	0	0	0	0	0
1605	MLNISQHQCVKKQCP	0	0	0	0	0	0	0	0	0	0	0	0	0	0	0	0	0	0	0	0	0	0	0	0	0	0	0	0
1606	LNISQHQCVKKQCPE	0	0	0	0	0	0	0	0	0	0	0	0	0	0	0	0	0	0	0	0	0	0	0	0	0	0	0	0
1607	NISQHQCVKKQCPEN	0	0	0	0	0	0	0	37	0	0	0	0	0	0	0	0	0	0	0	0	0	0	0	0	0	0	0	0
1608	ISQHQCVKKQCPENS	0	0	0	0	0	0	0	0	0	0	0	0	0	0	0	0	0	0	0	0	0	0	0	0	0	0	0	0
1609	SQHQCVKKQCPENSG	0	0	0	0	0	0	0	0	0	0	0	0	0	0	0	0	0	0	0	0	0	0	0	0	0	0	0	0
1610	QHQCVKKQCPENSGC	0	0	0	0	0	0	0	0	0	0	0	0	0	0	0	0	0	0	0	0	0	0	0	0	0	0	0	0
1611	HQCVKKQCPENSGCF	0	0	0	0	0	0	0	0	0	0	0	0	0	0	0	0	0	0	0	0	0	0	0	0	0	0	0	0
1612	QCVKKQCPENSGCFR	0	0	0	0	0	0	0	0	0	0	0	0	0	0	0	0	0	0	0	0	0	0	0	0	0	0	0	0
1613	CVKKQCPENSGCFRH	0	0	0	0	0	0	0	0	0	0	0	0	0	0	0	0	0	0	0	0	0	0	0	0	0	0	0	0
1614	VKKQCPENSGCFRHL	0	0	0	0	0	0	0	0	0	0	0	0	0	0	0	0	0	0	0	0	0	266	0	0	0	0	0	0
1615	KKQCPENSGCFRHLD	0	0	0	0	0	0	0	0	0	0	0	0	0	0	0	0	0	0	0	0	0	503.5	0	0	0	0	0	0
1616	KQCPENSGCFRHLDE	0	0	8.25	0	0	24.5	0	0	0	53	0	0	0	0	0	0	0	0	31.5	0	0	39.5	10	0	0	0	0	10.25
1617	QCPENSGCFRHLDER	20	13.5	14	0	0	24	0	0	0	48.5	0	0	0	0	0	0	0	0	27.5	0	0	0	0	0	0	0	0	23
1618	CPENSGCFRHLDERE	31.5	26	47	7	0	49.5	50	0	0	308	0	0	0	0	0	0	4.25	39.5	56.5	37	35	0	57.5	99.5	62	0	20	40.75
1619	PENSGCFRHLDEREE	62	50	94.5	11.5	58.75	141	94	16.5	518	229	40	0	0	0	0	16.5	1.5	56	117.5	60.5	47.5	6	113	248.5	86.5	0	45	62
1620	ENSGCFRHLDEREEC	82	50	90.5	19	57	167.75	68	24	416	454.5	47	66	232	0	0	61.5	19.5	38.5	118.5	28	37.5	0	76.5	254	150.5	28.5	47	84.5
1621	NSGCFRHLDEREECK	0	11	0	0	0	0	0	0	0	0	0	0	0	0	0	0	0	0	17	0	0	0	0	0	0	0	0	0
1622	SGCFRHLDEREECKC	0	12	16.5	0	0	0	14	0	0	0	0	0	0	0	0	0	0	16.5	33	0	0	0	7	24	18.5	1.5	20.5	65
1623	GCFRHLDEREECKCL	28	12	6.5	0	0	13.5	0	0	0	0	0	0	0	0	0	0	0	0	39	0	0	0	0	0	9.5	0	0	43
1624	CFRHLDEREECKCLL	14.25	0	0	3	0	6.5	0	0	0	0	0	0	0	0	0	0	0	6	35.5	0	0	0	6	0	0	0	0	0
1625	FRHLDEREECKCLLN	0	0	0	0	0	0	0	0	0	0	0	0	0	0	0	0	0	0	14	0	0	0	0	0	0	0	0	0
1626	RHLDEREECKCLLNY	0	0	0	0	0	0	0	0	0	0	0	0	0	0	0	0	0	0	25.5	0	0	0	0	0	0	0	0	0
1627	HLDEREECKCLLNYK	0	0	0	0	0	0	0	0	0	0	0	0	0	0	0	0	0	0	0	0	0	0	0	0	0	0	0	0
1628	LDEREECKCLLNYKQ	0	0	0	0	0	0	0	0	0	0	0	0	0	0	0	0	0	0	0	0	0	0	0	0	0	0	0	0
1629	DEREECKCLLNYKQE	0	3.75	0	0	48.5	376	0	0	374.5	115.5	7.5	0	0	19	0	0	0	0	0	0	0	0	0	54.5	0	0	0	0
1630	EREECKCLLNYKQEG	13.5	8	0	0	0	1683.5	29.5	0	1093.75	90.5	33.5	0	0	0	0	0	0	0	0	0	0	0	11.75	0	0	0	0	0
1631	REECKCLLNYKQEGD	18.5	9	11	0	45	22	0	0	1274	34.5	14.75	0	92.5	0	27.5	0	0	10	0	0	0	0	8	67.25	0	0	0	0
1632	EECKCLLNYKQEGDK	14.5	25.5	0	0	0	36.5	52	33.5	2003.25	434.25	0	1910.5	920.75	573.5	2007.5	1066	13	163.25	691.5	127	0	0	0	162	0	2768.75	75.5	0
1633	ECKCLLNYKQEGDKC	0	0	0	0	0	0	18.5	0	0	351.5	0	1739.75	490.5	466.5	1411.75	851.25	16	127	299	0	0	281.75	0	127.25	0	2858.75	40.5	0
1634	CKCLLNYKQEGDKCV	0	0	0	0	0	0	0	0	0	180	0	1508	441.75	731	0	910.25	0	145.5	0	63	0	0	0	0	0	2137	46.5	0
1635	KCLLNYKQEGDKCVE	14.5	0	16	0	0	0	59	24.5	151	132.5	0	1711	283.5	861.75	0	931.25	0	83.5	2137	64	0	241.5	0	25	0	2996	22	114.5
1636	CLLNYKQEGDKCVEN	0	0	12	0	0	0	0	0	20.5	38	0	1194.5	122.5	277.5	1320.5	676	0	21.5	1583.25	0	0	0	0	0	0	1146	0	0
1637	LLNYKQEGDKCVENP	0	0	13	0	0	0	0	0	22.5	94.5	0	1505.75	0	720.5	989	795	0	42.5	0	0	0	0	0	0	0	2783.5	0	0
1638	LNYKQEGDKCVENPN	0	0	0	3.5	0	0	0	0	0	43	0	1219.5	60.75	521.5	0	937	0	63.5	0	0	0	0	0	0	0	1493.25	0	35.5
1639	NYKQEGDKCVENPNP	0	0	4	0	0	0	0	26.5	0	6.5	0	958.5	58	191	213	434	0	26.5	0	0	0	0	0	0	160.5	1145	0	0
1640	YKQEGDKCVENPNPT	0	0	0	0	0	0	0	0	0	0	0	609.5	0	115	18.5	321.5	0	0	0	0	0	0	0	0	0	135.5	0	0
1641	KQEGDKCVENPNPTC	0	0	0	0	0	0	0	0	0	0	0	262	0	163	0	171.5	0	0	0	0	0	0	0	0	0	0	0	0
1642	QEGDKCVENPNPTCN	0	0	0	0	0	56.75	0	0	252.5	0	0	0	127.5	0	0	0	0	0	0	0	0	0	18	0	0	0	0	0
1643	EGDKCVENPNPTCNE	0	0	30	0	22	744	209.5	0	564.5	209	30	0	0	0	0	0	0	0	63.5	17.5	0	0	24.5	69	0	0	0	0
1644	GDKCVENPNPTCNEN	0	0	0	0	0	0	0	0	30.75	0	0	0	260	51	63	0	0	0	0	0	19.5	0	0	0	0	0	0	0
1645	DKCVENPNPTCNENN	0	0	0	0	0	0	0	0	0	0	0	0	308	0	0	0	0	0	0	0	52.5	0	31.75	0	0	0	0	0
1646	KCVENPNPTCNENNG	0	0	0	0	0	0	0	0	0	0	0	0	93	0	0	0	0	0	0	0	0	133.5	0	0	0	0	0	0
1647	CVENPNPTCNENNGG	0	0	0	0	0	0	0	0	0	0	0	0	0	0	0	0	0	0	0	0	0	0	0	0	0	0	0	12.5
1648	VENPNPTCNENNGGC	0	8	0	0	0	0	0	0	97.25	27	0	0	0	3	0	0	0	0	0	0	3	0	0	0	0	0	0	0
1649	ENPNPTCNENNGGCD	0	0	0	6	33	24	12	0	87.5	68.25	25.5	0	73	18	0	0	27	21.5	83	0	28	0	43.5	80.5	18	0	7	46.5
1650	NPNPTCNENNGGCDA	0	0	0	3	0	0	0	0	0	0	9	25	0	0	0	0	13	0	8	0	16	0	54	0	0	0	2.5	0
1651	PNPTCNENNGGCDAD	0	0	14	17	1421.75	0	8	16	0	79.5	18.5	2.5	119.75	0	0	17	27.5	35	89.5	65	34	0	65.5	288.25	41	0	0	20
1652	NPTCNENNGGCDADA	0	15	9	13	101	0	0	16	0	20.5	0	0	24	45.75	0	0	26	14	44	0	10.5	0	52	82	49	0	17.5	0
1653	PTCNENNGGCDADAT	0	0	3	0	156.5	0	0	0	53.75	0	0	0	0	0	0	0	0	0	23.5	0	0	0	0	0	0	0	0	0
1654	TCNENNGGCDADATC	0	0	0	0	0	0	0	0	0	9.25	0	0	9.5	0	0	0	0	51.5	0	0	0	0	0	0	0	0	0	0
1655	CNENNGGCDADATCT	0	0	27.5	0	0	0	0	0	0	0	0	0	0	0	0	0	0	1456	0	0	0	0	0	0	0	0	0	0
1656	NENNGGCDADATCTE	0	0	68	0	0	10.5	0	0	234.25	49	0	0	0	0	0	0	0	62.5	0	0	0	0	45	68	19.5	0	0	0
1657	ENNGGCDADATCTEE	13.25	53.5	201	0	45.5	83.75	27	0	521	164	21.5	24.5	46	0	0	0	0	53	0	0	0	0	80	292	62	0	20	30
1658	NNGGCDADATCTEED	60.5	48.5	385.5	7.25	72	26	42	128.5	115.5	131	17	60.5	42.5	0	0	0	0	53	0	0	0	0	140.5	591.5	94	0	46.5	15.25
1659	NGGCDADATCTEEDS	18	26.5	330	0	40.5	17.5	15.5	21	84.5	50.5	0	0	0	0	0	0	0	39	0	0	0	0	20	209.5	52.5	0	0	0
1660	GGCDADATCTEEDSG	9.75	0	205.75	0	131	0	0	0	0	0	0	0	9	0	0	0	0	26.5	0	0	0	0	0	0	15	0	0	0
1661	GCDADATCTEEDSGS	0	49	91.5	0	0	0	41.5	0	0	0	0	0	0	0	0	0	0	11	125	0	0	0	0	0	0	0	0	0
1662	CDADATCTEEDSGSS	0	59.5	86	0	0	0	906.25	0	18	0	0	0	0	0	0	0	0	21.5	96.25	0	0	0	0	97.25	0	0	0	0
1663	DADATCTEEDSGSSR	0	17	18	0	0	0	0	0	0	0	0	0	0	0	0	0	0	15	0	0	0	0	51.5	0	11	0	0	0
1664	ADATCTEEDSGSSRK	0	0	15	0	0	0	0	0	0	0	0	0	0	0	0	0	0	0	0	0	0	254	0	0	0	0	0	0
1665	DATCTEEDSGSSRKK	0	0	0	0	0	0	0	0	0	0	0	0	0	0	0	0	0	0	0	0	0	271.25	0	0	0	0	0	0
1666	ATCTEEDSGSSRKKI	0	0	0	0	0	0	0	0	0	0	0	50	0	0	0	0	0	0	0	0	0	301.5	0	0	0	0	0	0
1667	TCTEEDSGSSRKKIT	0	0	0	0	0	0	12.5	0	20.5	0	0	0	0	0	0	0	0	0	0	0	0	315	0	0	0	0	0	0
1668	CTEEDSGSSRKKITC	0	0	0	0	38	0	0	0	28	0	0	0	0	0	0	0	0	0	0	0	0	341	0	0	0	0	0	0
1669	TEEDSGSSRKKITCE	35.5	49	0	0	0	43.5	48	2	2257.25	96.5	0	34	0	37	16.5	10	20	32	37	0	7	392.5	12	99.5	89.5	0	0	98
1670	EEDSGSSRKKITCEC	21.5	149	26	0	0	76.5	28	0	2844.75	161	24	26	21.5	29	57	0	6	23.25	36.5	6	0	0	0	69.5	34	35	9	30.5
1671	EDSGSSRKKITCECT	0	0	0	0	0	0	0	0	43	99	0	0	0	0	0	0	0	0	0	0	0	170.5	0	0	0	57	0	0
1672	DSGSSRKKITCECTK	0	0	0	0	0	0	0	0	0	0	0	0	0	0	0	0	0	0	0	0	0	0	0	0	0	0	0	0
1673	SGSSRKKITCECTKP	0	0	0	0	0	0	15.5	0	0	0	0	0	0	0	0	0	0	0	0	0	0	0	0	0	0	0	0	0
1674	GSSRKKITCECTKPD	0	0	0	6.75	0	0	0	0	0	0	0	0	0	0	0	0	0	0	0	0	0	0	0	3	0	0	0	0
1675	SSRKKITCECTKPDS	0	0	0	1423	0	0	68.5	0	118	0	0	0	0	91	0	0	0	0	36.5	0	0	0	0	0	0	0	65	0
1676	SRKKITCECTKPDSY	0	0	0	0	0	0	6	0	0	0	0	0	0	0	0	0	0	0	0	0	0	0	0	0	0	0	0	0
1677	RKKITCECTKPDSYP	0	0	56.5	0	0	0	0	0	0	0	0	0	81	221.5	0	0	0	0	0	0	0	84	0	0	0	0	0	0
1678	KKITCECTKPDSYPL	0	0	0	0	0	0	0	0	0	0	0	0	0	0	0	0	0	0	0	0	0	539.25	0	0	0	0	0	0
1679	KITCECTKPDSYPLF	0	0	0	0	0	0	0	0	0	0	0	0	331.5	0	0	0	0	0	0	0	0	240.25	0	0	0	0	0	0
1680	ITCECTKPDSYPLFD	0	0	61	0	77	0	179.75	0	0	0	260.5	53.5	194.75	745.25	13.5	128.25	13.5	0	42	0	0	0	10	52.5	1092.75	0	9	0
1681	TCECTKPDSYPLFDG	0	0	0	0	0	0	21.25	0	0	0	0	0	0	0	0	0	0	0	0	0	0	0	0	0	38	0	0	0
1682	CECTKPDSYPLFDGI	0	7.5	2.5	0	0	0	69	0	0	0	0	12.5	0	955	0	0	0	0	4.5	0	0	0	0	0	0	0	0	0
1683	ECTKPDSYPLFDGIF	0	4.5	0	0	0	32.5	38.25	0	12.5	154.5	22	7.75	2961.25	2196	0	0	0	0	51	0	0	0	0	0	0	0	0	0
1684	CTKPDSYPLFDGIFC	0	9	8	0	0	3	2	0	0	0	0	0	0	0	0	0	0	0	4.5	0	0	0	0	0	2	0	9.5	0
1685	TKPDSYPLFDGIFCS	0	0	0	0	0	0	0	0	0	0	0	0	0	2023.5	0	0	0	0	0	0	0	0	0	0	0	0	0	0
1686	KPDSYPLFDGIFCSS	0	0	0	0	0	0	0	0	0	0	0	0	0	2507	0	0	0	0	2	0	0	0	0	0	0	0	0	0
1687	PDSYPLFDGIFCSSS	0	2.5	0	0	0	0	188	0	0	0	0	0	1704.25	3159	0	0	0	0	0	0	0	0	0	0	0	0	0	0
1688	DSYPLFDGIFCSSSN	0	0	0	0	0	0	0	0	0	0	0	0	2863.25	2706.5	0	20	0	0	0	0	0	0	0	0	0	0	0	0
1689	SYPLFDGIFCSSSNF	0	0	0	0	0	0	4.5	0	0	0	0	0	377	143	0	77.5	0	0	0	0	0	0	0	0	0	0	0	0
1690	YPLFDGIFCSSSNFL	0	6.5	0	0	0	0	0	0	0	0	0	0	0	0	0	0	0	0	0	0	0	0	0	0	0	0	0	0
1691	PLFDGIFCSSSNFLG	11.75	0	13.5	0	0	0	0	9.5	0	0	0	0	56	14.5	0	0	0	0	21	0	0	0	0	0	20	0	0	0
1692	LFDGIFCSSSNFLGI	0	0	0	0	0	0	0	0	0	0	0	0	0	0	0	0	0	0	0	0	0	0	0	0	0	0	0	0
1693	FDGIFCSSSNFLGIS	0	0	0	0	0	0	0	0	0	0	0	0	0	0	0	0	0	0	0	0	0	0	0	0	0	0	0	0
1694	DGIFCSSSNFLGISF	7	0	0	0	0	0	0	0	0	0	0	0	0	0	0	0	0	0	0	0	0	0	0	0	0	0	0	0
1695	GIFCSSSNFLGISFL	0	0	0	0	0	0	0	0	0	0	0	0	41	0	23	0	0	0	0	0	0	0	0	0	0	0	0	0
1696	IFCSSSNFLGISFLL	0	0	0	0	0	0	0	39.5	0	0	0	0	0	0	0	0	0	0	0	0	0	0	0	0	0	0	0	0
1697	FCSSSNFLGISFLLI	0	0	0	0	0	0	0	0	0	0	0	0	0	0	0	0	0	0	0	0	0	0	0	0	0	0	0	0
1698	CSSSNFLGISFLLIL	2	0	0	0	0	0	0	0	0	0	0	0	0	0	0	0	0	0	0	0	0	0	0	0	0	0	0	0
1699	SSSNFLGISFLLILM	7	0	0	0	0	0	0	0	0	0	0	0	0	0	0	0	0	0	0	0	0	0	0	0	0	0	0	0
1700	SSNFLGISFLLILML	0	0	0	0	0	0	0	0	0	0	0	0	0	0	0	0	0	0	0	0	0	0	0	0	0	0	0	0
1701	SNFLGISFLLILMLI	0	0	0	0	0	0	0	0	0	0	0	0	0	0	0	0	0	0	0	0	0	0	0	0	0	0	0	0
1702	NFLGISFLLILMLIL	0	0	0	0	0	0	0	0	0	0	0	0	0	0	0	0	0	0	0	0	0	0	0	0	0	0	0	0
1703	FLGISFLLILMLILY	0	0	0	0	0	0	0	0	0	0	0	0	0	0	0	0	15.5	0	0	0	0	0	0	0	0	0	0	0
1704	LGISFLLILMLILYS	0	0	0	0	0	0	0	0	0	0	0	0	49.5	0	0	0	6.5	0	0	0	0	0	0	0	0	0	0	0
1705	GISFLLILMLILYSF	0	0	0	0	0	0	0	0	0	0	0	0	0	0	0	0	16	0	0	0	0	0	0	0	0	0	0	0
1706	ISFLLILMLILYSFI	0	0	0	0	0	0	0	0	0	0	0	0	0	0	0	0	0	0	0	0	0	0	0	0	0	0	0	0
1707	SFLLILMLILYSFIG	0	0	0	0	0	0	0	0	0	0	0	0	0	0	0	0	17.5	0	0	0	0	0	0	0	0	0	0	0
1708	FLLILMLILYSFIGS	0	0	0	0	0	0	0	0	0	0	0	0	0	0	0	0	0	0	0	0	0	0	0	0	0	0	0	0
1709	LLILMLILYSFIGSG	0	0	0	0	0	0	0	0	0	0	0	0	0	0	0	0	0	0	0	0	0	0	0	0	0	0	0	0
1710	LILMLILYSFIGSGS	0	0	0	0	0	0	0	0	0	0	0	0	0	0	0	0	0	0	0	0	0	0	0	0	0	0	11.5	0
1711	ILMLILYSFIGSGSG	0	0	0	0	0	0	0	0	0	0	8	0	0	0	0	0	0	0	0	0	0	0	0	0	0	0	0	0
1712	LMLILYSFIGSGSGS	0	0	0	0	0	0	0	0	0	0	0	0	0	0	30.5	0	0	0	0	0	0	0	0	0	0	0	0	0
1713	MLILYSFIGSGSGSG	0	0	0	0	0	0	0	0	0	0	16.5	0	0	0	0	0	14	0	0	4.5	0	0	0	0	0	0	0	0

## Sheet: IgM top 5% binders
Peptides	AA No	median Placebo	median Vaccinees	increase Vaccinees vs Placebo	clevage site
MKIIFFLCSFLFFII	1	0	0	0
KIIFFLCSFLFFIIN	2	0	0	0
IIFFLCSFLFFIINT	3	0	0	0
IFFLCSFLFFIINTQ	4	0	0	0
FFLCSFLFFIINTQC	5	0	0	0
FLCSFLFFIINTQCV	6	0	0	0
LCSFLFFIINTQCVT	7	0	0	0
CSFLFFIINTQCVTH	8	0	0	0
FLFFIINTQCVTHES	10	0	0	0
FIINTQCVTHESYQE	13	522.65	836.5	313.85
IINTQCVTHESYQEL	14	0	0	0
INTQCVTHESYQELV	15	0	0	0
NTQCVTHESYQELVK	16	0	0	0
TQCVTHESYQELVKK	17	0	0	0
QCVTHESYQELVKKL	18	0	0	0
CVTHESYQELVKKLE	19	0	0	0
THESYQELVKKLEAL	21	29.25	90.5	61.25
ESYQELVKKLEALED	23	206.75	479.8	273.05
SYQELVKKLEALEDA	24	0	0	0
YQELVKKLEALEDAV	25	98.25	106	7.75
QELVKKLEALEDAVL	26	0	0	0
ELVKKLEALEDAVLT	27	0	0	0
LVKKLEALEDAVLTG	28	0	0	0
VKKLEALEDAVLTGY	29	0	0	0
KKLEALEDAVLTGYS	30	0	0	0
EALEDAVLTGYSLFQ	33	37.4	162	124.6
ALEDAVLTGYSLFQK	34	0	0	0
LEDAVLTGYSLFQKE	35	110.5	160.8	50.3
EDAVLTGYSLFQKEK	36	0	0	0
AVLTGYSLFQKEKMV	38	0	0	0
VLTGYSLFQKEKMVL	39	0	0	0
LTGYSLFQKEKMVLN	40	0	0	0
TGYSLFQKEKMVLNE	41	0	0	0
GYSLFQKEKMVLNEE	42	0	184	184
YSLFQKEKMVLNEEE	43	447.5	986.5	539
FQKEKMVLNEEEITT	46	0	0	0
QKEKMVLNEEEITTK	47	0	0	0
KEKMVLNEEEITTKG	48	0	0	0
EKMVLNEEEITTKGA	49	0	0	0
KMVLNEEEITTKGAS	50	0	0	0
MVLNEEEITTKGASA	51	0	0	0
VLNEEEITTKGASAQ	52	0	0	0
NEEEITTKGASAQSG	54	0	0	0
EEEITTKGASAQSGA	55	56.25	85	28.75
EEITTKGASAQSGAS	56	0	0	0
EITTKGASAQSGASA	57	0	0	0
ITTKGASAQSGASAQ	58	0	98.5	98.5
TTKGASAQSGASAQS	59	0	148	148
TKGASAQSGASAQSG	60	0	0	0
KGASAQSGASAQSGA	61	0	0	0
GASAQSGASAQSGAS	62	0	48.5	48.5
ASAQSGASAQSGASA	63	0	171.5	171.5
SAQSGASAQSGASAQ	64	0	195.5	195.5
AQSGASAQSGASAQS	65	0	274	274
QSGASAQSGASAQSG	66	0	134	134
SGASAQSGASAQSGA	67	0	0	0
GASAQSGASAQSGAS	68	0	135.5	135.5
ASAQSGASAQSGASA	69	0	312.5	312.5
SAQSGASAQSGASAQ	70	0	229.3	229.3
AQSGASAQSGASAQS	71	0	509.5	509.5
QSGASAQSGASAQSG	72	0	194	194
SGASAQSGASAQSGA	73	0	0	0
GASAQSGASAQSGAS	74	0	261.3	261.3
ASAQSGASAQSGASA	75	0	275	275
SAQSGASAQSGASAQ	76	0	222.5	222.5
AQSGASAQSGASAQS	77	0	278	278
QSGASAQSGASAQSG	78	0	34	34
SGASAQSGASAQSGA	79	0	0	0
GASAQSGASAQSGAS	80	0	69.3	69.3
ASAQSGASAQSGASA	81	0	390	390
SAQSGASAQSGASAQ	82	0	266.8	266.8
AQSGASAQSGASAQS	83	0	466	466
QSGASAQSGASAQSG	84	0	86	86
SGASAQSGASAQSGT	85	0	11	11
GASAQSGASAQSGTS	86	0	13	13
ASAQSGASAQSGTSG	87	0	0	0
SAQSGASAQSGTSGP	88	0	44	44
AQSGASAQSGTSGPS	89	0	0	0
QSGASAQSGTSGPSG	90	0	0	0
SGASAQSGTSGPSGP	91	0	14.3	14.3
GASAQSGTSGPSGPS	92	0	0	0
ASAQSGTSGPSGPSG	93	0	0	0
SAQSGTSGPSGPSGT	94	0	0	0
AQSGTSGPSGPSGTS	95	0	0	0
QSGTSGPSGPSGTSP	96	0	0	0
SGTSGPSGPSGTSPS	97	0	0	0
GTSGPSGPSGTSPSS	98	0	0	0
TSGPSGPSGTSPSSR	99	0	0	0
SGPSGPSGTSPSSRS	100	0	0	0
GPSGPSGTSPSSRSN	101	0	0	0
PSGPSGTSPSSRSNT	102	4.25	128.8	124.55
SGPSGTSPSSRSNTL	103	0	0	0
GPSGTSPSSRSNTLP	104	0	0	0
PSGTSPSSRSNTLPR	105	0	0	0
SGTSPSSRSNTLPRS	106	0	0	0
GTSPSSRSNTLPRSN	107	0	0	0
TSPSSRSNTLPRSNT	108	0	0	0
SPSSRSNTLPRSNTS	109	0	0	0
PSSRSNTLPRSNTSS	110	0	0	0
SSRSNTLPRSNTSSG	111	0	0	0
SRSNTLPRSNTSSGA	112	0	0	0
RSNTLPRSNTSSGAS	113	0	0	0
SNTLPRSNTSSGASP	114	0	51.5	51.5
NTLPRSNTSSGASPP	115	0	0	0
TLPRSNTSSGASPPA	116	0	0	0
LPRSNTSSGASPPAD	117	114	369	255
PRSNTSSGASPPADA	118	0	56.8	56.8
RSNTSSGASPPADAS	119	0	0	0
SNTSSGASPPADASD	120	154.25	282	127.75
NTSSGASPPADASDS	121	0	0	0
TSSGASPPADASDSD	122	355.65	468.5	112.85
SSGASPPADASDSDA	123	229	416.3	187.3
SGASPPADASDSDAK	124	0	0	0
GASPPADASDSDAKS	125	0	0	0
ASPPADASDSDAKSY	126	69.5	75	5.5
PPADASDSDAKSYAD	128	305.25	331.5	26.25
PADASDSDAKSYADL	129	241	313	72
ADASDSDAKSYADLK	130	0	0	0
ASDSDAKSYADLKHR	132	0	0	0
SDSDAKSYADLKHRV	133	0	0	0
DSDAKSYADLKHRVR	134	0	0	0
SDAKSYADLKHRVRN	135	0	0	0
DAKSYADLKHRVRNY	136	0	0	0
AKSYADLKHRVRNYL	137	0	0	0
KSYADLKHRVRNYLF	138	0	0	0
SYADLKHRVRNYLFT	139	0	0	0
YADLKHRVRNYLFTI	140	0	0	0
DLKHRVRNYLFTIKE	142	0	0	0
LKHRVRNYLFTIKEL	143	0	0	0
KHRVRNYLFTIKELK	144	0	0	0
HRVRNYLFTIKELKY	145	0	0	0
RVRNYLFTIKELKYP	146	0	0	0
VRNYLFTIKELKYPE	147	0	0	0
RNYLFTIKELKYPEL	148	0	0	0
NYLFTIKELKYPELF	149	0	0	0
YLFTIKELKYPELFD	150	253	354.5	101.5
FTIKELKYPELFDLT	152	0	0	0
IKELKYPELFDLTNH	154	0	0	0
KELKYPELFDLTNHM	155	0	59.5	59.5
LKYPELFDLTNHMLT	157	0	0	0
KYPELFDLTNHMLTL	158	0	0	0
PELFDLTNHMLTLCD	160	330.75	591.5	260.75
ELFDLTNHMLTLCDN	161	241.4	416.5	175.1
FDLTNHMLTLCDNIH	163	0	136	136
LTNHMLTLCDNIHGF	165	0	0	0
TNHMLTLCDNIHGFK	166	0	0	0
NHMLTLCDNIHGFKY	167	0	0	0
HMLTLCDNIHGFKYL	168	0	0	0
MLTLCDNIHGFKYLI	169	0	0	0
LTLCDNIHGFKYLID	170	24.5	169	144.5
TLCDNIHGFKYLIDG	171	0	0	0
LCDNIHGFKYLIDGY	172	0	0	0
CDNIHGFKYLIDGYE	173	40.25	682.5	642.25
DNIHGFKYLIDGYEE	174	389.4	1009.5	620.1
NIHGFKYLIDGYEEI	175	67.5	170.5	103
IHGFKYLIDGYEEIN	176	39.75	157	117.25
HGFKYLIDGYEEINE	177	739.25	1400	660.75
YLIDGYEEINELLYK	181	0	0	0
YEEINELLYKLNFYF	186	0	0	0
EEINELLYKLNFYFD	187	352.4	912	559.6
INELLYKLNFYFDLL	189	0	0	0
LLYKLNFYFDLLRAK	192	0	0	0
LYKLNFYFDLLRAKL	193	0	0	0
YKLNFYFDLLRAKLN	194	0	0	0
NFYFDLLRAKLNDVC	197	0	0	0
FYFDLLRAKLNDVCA	198	0	0	0
YFDLLRAKLNDVCAN	199	0	0	0
FDLLRAKLNDVCAND	200	116	165	49
DLLRAKLNDVCANDY	201	357	370	13
LLRAKLNDVCANDYC	202	0	0	0
LRAKLNDVCANDYCQ	203	0	0	0
RAKLNDVCANDYCQI	204	0	0	0
DVCANDYCQIPFNLK	209	0	0	0
VCANDYCQIPFNLKI	210	0	0	0
CANDYCQIPFNLKIR	211	0	0	0
ANDYCQIPFNLKIRA	212	0	0	0
NDYCQIPFNLKIRAN	213	0	0	0
YCQIPFNLKIRANEL	215	0	0	0
PFNLKIRANELDVLK	219	0	0	0
FNLKIRANELDVLKK	220	0	0	0
NLKIRANELDVLKKL	221	0	0	0
LKIRANELDVLKKLV	222	0	0	0
KIRANELDVLKKLVF	223	0	0	0
IRANELDVLKKLVFG	224	0	0	0
RANELDVLKKLVFGY	225	0	0	0
NELDVLKKLVFGYRK	227	0	0	0
ELDVLKKLVFGYRKP	228	0	0	0
LDVLKKLVFGYRKPL	229	0	0	0
DVLKKLVFGYRKPLD	230	0	0	0
VLKKLVFGYRKPLDN	231	0	0	0
LKKLVFGYRKPLDNI	232	0	0	0
KKLVFGYRKPLDNIK	233	0	0	0
KLVFGYRKPLDNIKD	234	0	0	0
LVFGYRKPLDNIKDN	235	0	0	0
VFGYRKPLDNIKDNV	236	0	0	0
FGYRKPLDNIKDNVG	237	0	0	0
GYRKPLDNIKDNVGK	238	0	0	0
YRKPLDNIKDNVGKM	239	0	0	0
RKPLDNIKDNVGKME	240	0	0	0
KPLDNIKDNVGKMED	241	0	0	0
DNIKDNVGKMEDYIK	244	0	0	0
NIKDNVGKMEDYIKK	245	0	0	0
IKDNVGKMEDYIKKN	246	0	0	0
KDNVGKMEDYIKKNK	247	0	0	0
DNVGKMEDYIKKNKT	248	0	0	0
NVGKMEDYIKKNKTT	249	0	0	0
VGKMEDYIKKNKTTI	250	0	0	0
GKMEDYIKKNKTTIA	251	0	0	0
KMEDYIKKNKTTIAN	252	0	0	0
MEDYIKKNKTTIANI	253	0	0	0
EDYIKKNKTTIANIN	254	0	0	0
DYIKKNKTTIANINE	255	0	0	0
YIKKNKTTIANINEL	256	0	0	0
IKKNKTTIANINELI	257	0	0	0
KKNKTTIANINELIE	258	82	321	239
KNKTTIANINELIEG	259	56.75	136.5	79.75
NKTTIANINELIEGS	260	61.75	99	37.25
KTTIANINELIEGSK	261	0	0	0
TTIANINELIEGSKK	262	0	0	0
IANINELIEGSKKTI	264	0	0	0
NINELIEGSKKTIDQ	266	0	0	0
NELIEGSKKTIDQNK	268	0	0	0
ELIEGSKKTIDQNKN	269	0	78.5	78.5
LIEGSKKTIDQNKNA	270	0	0	0
IEGSKKTIDQNKNAD	271	0	60	60
EGSKKTIDQNKNADN	272	0	76	76
GSKKTIDQNKNADNE	273	44.25	236	191.75
SKKTIDQNKNADNEE	274	124.25	615.5	491.25
KKTIDQNKNADNEEG	275	96	333.5	237.5
KTIDQNKNADNEEGK	276	0	0	0
TIDQNKNADNEEGKK	277	0	0	0
IDQNKNADNEEGKKK	278	0	0	0
DQNKNADNEEGKKKL	279	0	0	0
QNKNADNEEGKKKLY	280	0	0	0
NKNADNEEGKKKLYQ	281	0	0	0
KNADNEEGKKKLYQA	282	0	0	0
NADNEEGKKKLYQAQ	283	0	0	0
ADNEEGKKKLYQAQY	284	0	0	0
DNEEGKKKLYQAQYD	285	314.65	421	106.35
EEGKKKLYQAQYDLS	287	0	0	0
EGKKKLYQAQYDLSI	288	0	0	0
GKKKLYQAQYDLSIY	289	0	0	0
KKKLYQAQYDLSIYN	290	0	0	0
KKLYQAQYDLSIYNK	291	0	0	0
KLYQAQYDLSIYNKQ	292	0	0	0
LYQAQYDLSIYNKQL	293	0	0	0
YQAQYDLSIYNKQLE	294	0	0	0
AQYDLSIYNKQLEEA	296	0	0	0
QYDLSIYNKQLEEAH	297	0	0	0
YDLSIYNKQLEEAHN	298	0	0	0
DLSIYNKQLEEAHNL	299	0	0	0
LSIYNKQLEEAHNLI	300	0	0	0
SIYNKQLEEAHNLIS	301	0	0	0
IYNKQLEEAHNLISV	302	0	0	0
YNKQLEEAHNLISVL	303	0	0	0
KQLEEAHNLISVLEK	305	0	0	0
QLEEAHNLISVLEKR	306	0	0	0
EAHNLISVLEKRIDT	309	0	0	0
AHNLISVLEKRIDTL	310	0	0	0
HNLISVLEKRIDTLK	311	0	0	0
NLISVLEKRIDTLKK	312	0	0	0
LISVLEKRIDTLKKN	313	0	0	0
ISVLEKRIDTLKKNE	314	0	0	0
SVLEKRIDTLKKNEN	315	0	0	0
LEKRIDTLKKNENIK	317	0	0	0
RIDTLKKNENIKKLL	320	0	0	0
IDTLKKNENIKKLLD	321	0	0	0
DTLKKNENIKKLLDK	322	0	0	0
TLKKNENIKKLLDKI	323	0	0	0
LKKNENIKKLLDKIN	324	0	0	0
KKNENIKKLLDKINE	325	0	0	0
NENIKKLLDKINEIK	327	0	0	0
ENIKKLLDKINEIKN	328	0	0	0
NIKKLLDKINEIKNP	329	0	0	0
IKKLLDKINEIKNPP	330	0	0	0
KKLLDKINEIKNPPP	331	0	0	0
LDKINEIKNPPPANS	334	0	0	0
INEIKNPPPANSGNT	337	0	0	0
NEIKNPPPANSGNTP	338	0	0	0
IKNPPPANSGNTPNT	340	0	0	0
KNPPPANSGNTPNTL	341	0	0	0
NPPPANSGNTPNTLL	342	0	0	0
PPPANSGNTPNTLLD	343	47.25	134	86.75
PPANSGNTPNTLLDK	344	0	0	0
PANSGNTPNTLLDKN	345	0	0	0
ANSGNTPNTLLDKNK	346	0	0	0
NSGNTPNTLLDKNKK	347	0	0	0
SGNTPNTLLDKNKKI	348	0	0	0
GNTPNTLLDKNKKIE	349	0	0	0
NTPNTLLDKNKKIEE	350	0	0	0
TPNTLLDKNKKIEEH	351	0	0	0
NTLLDKNKKIEEHEE	353	724.9	980.5	255.6
TLLDKNKKIEEHEEK	354	0	0	0
LDKNKKIEEHEEKIK	356	0	0	0
DKNKKIEEHEEKIKE	357	0	439	439
KNKKIEEHEEKIKEI	358	0	0	0
KKIEEHEEKIKEIAK	360	0	0	0
EEHEEKIKEIAKTIK	363	0	0	0
EHEEKIKEIAKTIKF	364	0	0	0
HEEKIKEIAKTIKFN	365	0	0	0
EEKIKEIAKTIKFNI	366	0	0	0
EKIKEIAKTIKFNID	367	0	0	0
KIKEIAKTIKFNIDS	368	0	0	0
IKEIAKTIKFNIDSL	369	0	0	0
KEIAKTIKFNIDSLF	370	0	0	0
EIAKTIKFNIDSLFT	371	0	0	0
IAKTIKFNIDSLFTD	372	0	0	0
AKTIKFNIDSLFTDP	373	0	0	0
KTIKFNIDSLFTDPL	374	0	0	0
TIKFNIDSLFTDPLE	375	134.8	370	235.2
KFNIDSLFTDPLELE	377	298.25	508	209.75
FNIDSLFTDPLELEY	378	988.5	1058.3	69.8
NIDSLFTDPLELEYY	379	1071.5	1301	229.5
DSLFTDPLELEYYLR	381	447.25	466	18.75
SLFTDPLELEYYLRE	382	1149.9	1413.5	263.6
DPLELEYYLREKNKK	386	0	0	0
LEYYLREKNKKVDVT	390	0	0	0
EYYLREKNKKVDVTP	391	0	0	0
YYLREKNKKVDVTPK	392	0	0	0
YLREKNKKVDVTPKS	393	0	0	0
LREKNKKVDVTPKSQ	394	0	0	0
EKNKKVDVTPKSQDP	396	0	0	0
KNKKVDVTPKSQDPT	397	0	0	0
NKKVDVTPKSQDPTK	398	0	0	0
KKVDVTPKSQDPTKS	399	0	0	0
KVDVTPKSQDPTKSV	400	0	0	0
DVTPKSQDPTKSVQI	402	0	0	0
VTPKSQDPTKSVQIP	403	48.75	57.5	8.75
TPKSQDPTKSVQIPK	404	0	0	0
PKSQDPTKSVQIPKV	405	0	0	0
KSQDPTKSVQIPKVP	406	0	0	0
SQDPTKSVQIPKVPY	407	0	0	0
QDPTKSVQIPKVPYP	408	45	61.5	16.5
DPTKSVQIPKVPYPN	409	8	126.5	118.5
TKSVQIPKVPYPNGI	411	0	0	0
KSVQIPKVPYPNGIV	412	0	0	0
SVQIPKVPYPNGIVY	413	0	0	0
VQIPKVPYPNGIVYP	414	0	0	0
QIPKVPYPNGIVYPL	415	0	0	0
IPKVPYPNGIVYPLP	416	0	0	0
PKVPYPNGIVYPLPL	417	0	0	0
KVPYPNGIVYPLPLT	418	0	0	0
VPYPNGIVYPLPLTD	419	145.5	260	114.5
PYPNGIVYPLPLTDI	420	0	0	0
YPNGIVYPLPLTDIH	421	0	0	0
PNGIVYPLPLTDIHN	422	0	0	0
NGIVYPLPLTDIHNS	423	0	0	0
GIVYPLPLTDIHNSL	424	0	0	0
IVYPLPLTDIHNSLA	425	0	0	0
VYPLPLTDIHNSLAA	426	0	0	0
YPLPLTDIHNSLAAD	427	0	0	0
PLPLTDIHNSLAADN	428	0	0	0
LTDIHNSLAADNDKN	431	0	0	0
TDIHNSLAADNDKNS	432	0	0	0
DIHNSLAADNDKNSY	433	0	0	0
IHNSLAADNDKNSYG	434	0	0	0
HNSLAADNDKNSYGD	435	0	222.5	222.5
NSLAADNDKNSYGDL	436	0	0	0
SLAADNDKNSYGDLM	437	18.75	52	33.25
LAADNDKNSYGDLMN	438	0	0	0
AADNDKNSYGDLMNP	439	0	0	0
ADNDKNSYGDLMNPH	440	0	0	0
DNDKNSYGDLMNPHT	441	0	90.5	90.5
NDKNSYGDLMNPHTK	442	0	0	0
DKNSYGDLMNPHTKE	443	0	0	0
KNSYGDLMNPHTKEK	444	0	0	0
NSYGDLMNPHTKEKI	445	0	0	0
SYGDLMNPHTKEKIN	446	0	0	0
YGDLMNPHTKEKINE	447	0	0	0
GDLMNPHTKEKINEK	448	0	0	0
DLMNPHTKEKINEKI	449	0	0	0
LMNPHTKEKINEKII	450	0	0	0
MNPHTKEKINEKIIT	451	0	0	0
NPHTKEKINEKIITD	452	0	174.5	174.5
PHTKEKINEKIITDN	453	0	115	115
HTKEKINEKIITDNK	454	0	0	0
TKEKINEKIITDNKE	455	0	0	0
KEKINEKIITDNKER	456	46.4	167	120.6
EKINEKIITDNKERK	457	0	0	0
KINEKIITDNKERKI	458	0	0	0
NEKIITDNKERKIFI	460	0	0	0
EKIITDNKERKIFIN	461	0	0	0
KIITDNKERKIFINN	462	0	0	0
IITDNKERKIFINNI	463	0	0	0
ITDNKERKIFINNIK	464	0	0	0
TDNKERKIFINNIKK	465	0	0	0
KERKIFINNIKKKID	468	0	0	0
ERKIFINNIKKKIDL	469	0	0	0
RKIFINNIKKKIDLE	470	0	0	0
KIFINNIKKKIDLEE	471	111.75	278	166.25
IFINNIKKKIDLEEK	472	0	0	0
FINNIKKKIDLEEKN	473	0	0	0
INNIKKKIDLEEKNI	474	0	0	0
NNIKKKIDLEEKNIN	475	0	0	0
NIKKKIDLEEKNINH	476	0	0	0
IKKKIDLEEKNINHT	477	0	0	0
KKKIDLEEKNINHTK	478	0	0	0
KKIDLEEKNINHTKE	479	0	0	0
LEEKNINHTKEQNKK	483	0	0	0
EEKNINHTKEQNKKL	484	0	0	0
EKNINHTKEQNKKLL	485	0	0	0
KNINHTKEQNKKLLE	486	0	0	0
NHTKEQNKKLLEDYE	489	198.75	567.5	368.75
HTKEQNKKLLEDYEK	490	0	0	0
TKEQNKKLLEDYEKS	491	0	0	0
KEQNKKLLEDYEKSK	492	0	0	0
EQNKKLLEDYEKSKK	493	0	0	0
QNKKLLEDYEKSKKD	494	0	0	0
NKKLLEDYEKSKKDY	495	0	0	0
KKLLEDYEKSKKDYE	496	0	393.5	393.5
KLLEDYEKSKKDYEE	497	329.9	778.3	448.4
LLEDYEKSKKDYEEL	498	161.25	292.5	131.25
LEDYEKSKKDYEELL	499	0	0	0
EDYEKSKKDYEELLE	500	284	837	553
DYEKSKKDYEELLEK	501	0	0	0
YEKSKKDYEELLEKF	502	0	0	0
EKSKKDYEELLEKFY	503	0	0	0
KSKKDYEELLEKFYE	504	209	347.5	138.5
SKKDYEELLEKFYEM	505	78	105.5	27.5
KKDYEELLEKFYEMK	506	0	0	0
KDYEELLEKFYEMKF	507	0	0	0
DYEELLEKFYEMKFN	508	197.75	332	134.25
YEELLEKFYEMKFNN	509	189.25	286.5	97.25
ELLEKFYEMKFNNNF	511	352.65	450	97.35
LEKFYEMKFNNNFNK	513	0	0	0
EKFYEMKFNNNFNKD	514	68.25	74	5.75
KFYEMKFNNNFNKDV	515	0	0	0
YEMKFNNNFNKDVVD	517	57.75	101.5	43.75
EMKFNNNFNKDVVDK	518	0	0	0
MKFNNNFNKDVVDKI	519	0	0	0
KFNNNFNKDVVDKIF	520	0	0	0
FNNNFNKDVVDKIFS	521	0	0	0
NNNFNKDVVDKIFSA	522	0	0	0
NNFNKDVVDKIFSAR	523	0	0	0
NFNKDVVDKIFSARY	524	0	0	0
FNKDVVDKIFSARYT	525	0	0	0
NKDVVDKIFSARYTY	526	0	0	0
KDVVDKIFSARYTYN	527	0	0	0
DVVDKIFSARYTYNV	528	0	0	0
VVDKIFSARYTYNVE	529	47.75	231.8	184.05
VDKIFSARYTYNVEK	530	0	0	0
DKIFSARYTYNVEKQ	531	0	0	0
KIFSARYTYNVEKQR	532	0	0	0
IFSARYTYNVEKQRY	533	0	0	0
FSARYTYNVEKQRYN	534	0	0	0
ARYTYNVEKQRYNNK	536	0	0	0
RYTYNVEKQRYNNKF	537	0	0	0
YTYNVEKQRYNNKFS	538	0	0	0
TYNVEKQRYNNKFSS	539	0	0	0
YNVEKQRYNNKFSSS	540	0	0	0
NVEKQRYNNKFSSSN	541	0	0	0
VEKQRYNNKFSSSNN	542	162.25	285.5	123.25
KQRYNNKFSSSNNSV	544	0	0	0
QRYNNKFSSSNNSVY	545	0	0	0
YNNKFSSSNNSVYNV	547	0	0	0
NKFSSSNNSVYNVQK	549	0	0	0
KFSSSNNSVYNVQKL	550	0	0	0
SSNNSVYNVQKLKKA	553	0	0	0
SNNSVYNVQKLKKAL	554	0	0	0
NNSVYNVQKLKKALS	555	0	0	0
NSVYNVQKLKKALSY	556	0	0	0
SVYNVQKLKKALSYL	557	0	0	0
VYNVQKLKKALSYLE	558	0	0	0
YNVQKLKKALSYLED	559	0	0	0
VQKLKKALSYLEDYS	561	0	0	0
QKLKKALSYLEDYSL	562	0	0	0
KLKKALSYLEDYSLR	563	0	0	0
LKKALSYLEDYSLRK	564	0	0	0
KKALSYLEDYSLRKG	565	0	0	0
KALSYLEDYSLRKGI	566	0	0	0
ALSYLEDYSLRKGIS	567	0	0	0
LSYLEDYSLRKGISE	568	0	0	0
SYLEDYSLRKGISEK	569	0	0	0
DYSLRKGISEKDFNH	573	0	0	0
YSLRKGISEKDFNHY	574	0	0	0
SLRKGISEKDFNHYY	575	0	0	0
LRKGISEKDFNHYYT	576	0	0	0
RKGISEKDFNHYYTL	577	0	0	0
KGISEKDFNHYYTLK	578	0	0	0
GISEKDFNHYYTLKT	579	0	0	0
SEKDFNHYYTLKTGL	581	0	0	0
KDFNHYYTLKTGLEA	583	0	0	0
NHYYTLKTGLEADIK	586	0	0	0
HYYTLKTGLEADIKK	587	0	0	0
YYTLKTGLEADIKKL	588	0	0	0
YTLKTGLEADIKKLT	589	0	0	0
TLKTGLEADIKKLTE	590	22.25	25	2.75
LKTGLEADIKKLTEE	591	124.75	241.5	116.75
KTGLEADIKKLTEEI	592	0	96	96
GLEADIKKLTEEIKS	594	0	0	0
EADIKKLTEEIKSSE	596	57.25	387.5	330.25
ADIKKLTEEIKSSEN	597	0	67	67
DIKKLTEEIKSSENK	598	0	0	0
IKKLTEEIKSSENKI	599	0	0	0
KKLTEEIKSSENKIL	600	0	0	0
LTEEIKSSENKILEK	602	0	0	0
EEIKSSENKILEKNF	604	0	0	0
EIKSSENKILEKNFK	605	0	0	0
IKSSENKILEKNFKG	606	0	0	0
KSSENKILEKNFKGL	607	0	0	0
SSENKILEKNFKGLT	608	0	0	0
SENKILEKNFKGLTH	609	0	0	0
ENKILEKNFKGLTHS	610	0	0	0
NKILEKNFKGLTHSA	611	0	0	0
KILEKNFKGLTHSAN	612	0	0	0
ILEKNFKGLTHSANG	613	0	0	0
LEKNFKGLTHSANGS	614	0	0	0
EKNFKGLTHSANGSL	615	0	0	0
KNFKGLTHSANGSLE	616	0	0	0
FKGLTHSANGSLEVS	618	0	0	0
KGLTHSANGSLEVSD	619	0	141.5	141.5
GLTHSANGSLEVSDI	620	111.75	183.5	71.75
THSANGSLEVSDIVK	622	0	37.5	37.5
HSANGSLEVSDIVKL	623	0	0	0
SANGSLEVSDIVKLQ	624	0	0	0
ANGSLEVSDIVKLQV	625	0	0	0
NGSLEVSDIVKLQVQ	626	0	0	0
GSLEVSDIVKLQVQK	627	0	0	0
SLEVSDIVKLQVQKV	628	0	0	0
LEVSDIVKLQVQKVL	629	0	0	0
EVSDIVKLQVQKVLL	630	0	0	0
VSDIVKLQVQKVLLI	631	0	0	0
SDIVKLQVQKVLLIK	632	0	0	0
DIVKLQVQKVLLIKK	633	0	103.8	103.8
VKLQVQKVLLIKKIE	635	0	0	0
KLQVQKVLLIKKIED	636	0	0	0
LQVQKVLLIKKIEDL	637	0	0	0
QVQKVLLIKKIEDLR	638	0	0	0
VQKVLLIKKIEDLRK	639	0	0	0
QKVLLIKKIEDLRKI	640	0	0	0
KVLLIKKIEDLRKIE	641	0	0	0
VLLIKKIEDLRKIEL	642	0	0	0
IKKIEDLRKIELFLK	645	0	0	0
KKIEDLRKIELFLKN	646	0	0	0
KIEDLRKIELFLKNA	647	0	0	0
IEDLRKIELFLKNAQ	648	0	0	0
EDLRKIELFLKNAQL	649	0	0	0
DLRKIELFLKNAQLK	650	0	0	0
LRKIELFLKNAQLKD	651	0	0	0
RKIELFLKNAQLKDS	652	0	0	0
KIELFLKNAQLKDSI	653	0	0	0
IELFLKNAQLKDSIH	654	0	0	0
ELFLKNAQLKDSIHV	655	0	0	0
LFLKNAQLKDSIHVP	656	0	0	0
FLKNAQLKDSIHVPN	657	0	0	0
LKNAQLKDSIHVPNI	658	0	0	0
KNAQLKDSIHVPNIY	659	0	0	0
NAQLKDSIHVPNIYK	660	0	0	0
AQLKDSIHVPNIYKP	661	0	0	0
QLKDSIHVPNIYKPQ	662	0	0	0
LKDSIHVPNIYKPQN	663	0	0	0
KDSIHVPNIYKPQNK	664	0	0	0
DSIHVPNIYKPQNKP	665	0	0	0
SIHVPNIYKPQNKPE	666	0	0	0
IHVPNIYKPQNKPEP	667	0	0	0
HVPNIYKPQNKPEPY	668	0	0	0
VPNIYKPQNKPEPYY	669	0	0	0
PNIYKPQNKPEPYYL	670	0	0	0
NIYKPQNKPEPYYLI	671	0	0	0
IYKPQNKPEPYYLIV	672	0	0	0
YKPQNKPEPYYLIVL	673	0	0	0
KPQNKPEPYYLIVLK	674	0	0	0
PQNKPEPYYLIVLKK	675	0	0	0
QNKPEPYYLIVLKKE	676	0	0	0
NKPEPYYLIVLKKEV	677	0	0	0
KPEPYYLIVLKKEVD	678	0	0	0
PEPYYLIVLKKEVDK	679	0	0	0
EPYYLIVLKKEVDKL	680	0	0	0
PYYLIVLKKEVDKLK	681	0	0	0
YYLIVLKKEVDKLKE	682	0	0	0
YLIVLKKEVDKLKEF	683	0	0	0
LIVLKKEVDKLKEFI	684	0	0	0
IVLKKEVDKLKEFIP	685	0	0	0
VLKKEVDKLKEFIPK	686	0	0	0
LKKEVDKLKEFIPKV	687	0	0	0
KKEVDKLKEFIPKVK	688	0	0	0
KEVDKLKEFIPKVKD	689	0	180	180
VDKLKEFIPKVKDML	691	0	0	0
DKLKEFIPKVKDMLK	692	0	0	0
KLKEFIPKVKDMLKK	693	0	0	0
LKEFIPKVKDMLKKE	694	0	0	0
KEFIPKVKDMLKKEQ	695	0	0	0
EFIPKVKDMLKKEQA	696	0	0	0
FIPKVKDMLKKEQAV	697	0	0	0
IPKVKDMLKKEQAVL	698	0	0	0
PKVKDMLKKEQAVLS	699	0	0	0
KVKDMLKKEQAVLSS	700	0	0	0
VKDMLKKEQAVLSSI	701	0	0	0
KDMLKKEQAVLSSIT	702	0	0	0
DMLKKEQAVLSSITQ	703	0	0	0
MLKKEQAVLSSITQP	704	0	0	0
LKKEQAVLSSITQPL	705	0	0	0
KKEQAVLSSITQPLV	706	0	0	0
KEQAVLSSITQPLVA	707	0	0	0
EQAVLSSITQPLVAA	708	0	0	0
QAVLSSITQPLVAAS	709	0	0	0
AVLSSITQPLVAASE	710	0	0	0
VLSSITQPLVAASET	711	0	0	0
LSSITQPLVAASETT	712	0	0	0
SSITQPLVAASETTE	713	225.4	393.5	168.1
SITQPLVAASETTED	714	185.65	560	374.35	p83/p30
ITQPLVAASETTEDG	715	0	0	0
TQPLVAASETTEDGG	716	27.75	68	40.25
QPLVAASETTEDGGH	717	16.5	157.5	141
PLVAASETTEDGGHS	718	260.15	383.5	123.35
LVAASETTEDGGHST	719	60.25	148.5	88.25
VAASETTEDGGHSTH	720	0	172	172
AASETTEDGGHSTHT	721	0	101	101
ASETTEDGGHSTHTL	722	0	209.3	209.3
SETTEDGGHSTHTLS	723	0	0	0
ETTEDGGHSTHTLSQ	724	0	322	322
TTEDGGHSTHTLSQS	725	0	0	0
TEDGGHSTHTLSQSG	726	0	0	0
EDGGHSTHTLSQSGE	727	413.25	652	238.75
GGHSTHTLSQSGETE	729	125.5	368.5	243
GHSTHTLSQSGETEV	730	84	180.5	96.5
HSTHTLSQSGETEVT	731	0	0	0
STHTLSQSGETEVTE	732	294.15	368.5	74.35
THTLSQSGETEVTEE	733	1019.25	1044	24.75
LSQSGETEVTEETEE	736	924.5	1637	712.5
SQSGETEVTEETEET	737	587	1126.8	539.8
QSGETEVTEETEETE	738	961.5	1599.5	638
SGETEVTEETEETEE	739	1172	2548	1376
GETEVTEETEETEET	740	1021.75	2178.8	1157.05
ETEVTEETEETEETV	741	1105.75	2650.5	1544.75
EVTEETEETEETVGH	743	1111	2159	1048
VTEETEETEETVGHT	744	1114.75	2048.5	933.75
TEETEETEETVGHTT	745	1056.05	1304.3	248.25
EETEETEETVGHTTT	746	515.25	1383.5	868.25
ETEETEETVGHTTTV	747	341.25	1014	672.75
TEETEETVGHTTTVT	748	164.25	459	294.75
EETEETVGHTTTVTI	749	109.25	390	280.75
ETEETVGHTTTVTIT	750	0	81	81
EETVGHTTTVTITLP	752	0	0	0
ETVGHTTTVTITLPP	753	0	0	0
TVGHTTTVTITLPPT	754	0	0	0
VGHTTTVTITLPPTQ	755	0	0	0
GHTTTVTITLPPTQP	756	15	267.5	252.5
HTTTVTITLPPTQPS	757	0	0	0
TTTVTITLPPTQPSP	758	0	0	0
TTVTITLPPTQPSPP	759	0	0	0
TVTITLPPTQPSPPK	760	0	0	0
VTITLPPTQPSPPKE	761	0	0	0
TITLPPTQPSPPKEV	762	0	0	0
ITLPPTQPSPPKEVK	763	0	0	0
TLPPTQPSPPKEVKV	764	0	0	0
LPPTQPSPPKEVKVV	765	0	0	0
PPTQPSPPKEVKVVE	766	0	0	0
PTQPSPPKEVKVVEN	767	0	0	0
TQPSPPKEVKVVENS	768	0	0	0
QPSPPKEVKVVENSI	769	0	0	0
PSPPKEVKVVENSIE	770	0	0	0
PPKEVKVVENSIEHK	772	0	0	0
PKEVKVVENSIEHKS	773	0	0	0
KEVKVVENSIEHKSN	774	0	0	0
VKVVENSIEHKSNDN	776	0	0	0
KVVENSIEHKSNDNS	777	0	0	0
VVENSIEHKSNDNSQ	778	29	100	71
VENSIEHKSNDNSQA	779	0	0	0
ENSIEHKSNDNSQAL	780	0	21	21
NSIEHKSNDNSQALT	781	0	0	0
SIEHKSNDNSQALTK	782	0	0	0
IEHKSNDNSQALTKT	783	0	0	0
EHKSNDNSQALTKTV	784	0	0	0
HKSNDNSQALTKTVY	785	0	0	0
KSNDNSQALTKTVYL	786	0	0	0
SNDNSQALTKTVYLK	787	0	0	0
NDNSQALTKTVYLKK	788	0	0	0
DNSQALTKTVYLKKL	789	0	0	0
NSQALTKTVYLKKLD	790	0	0	0
SQALTKTVYLKKLDE	791	0	0	0
QALTKTVYLKKLDEF	792	0	0	0
ALTKTVYLKKLDEFL	793	0	0	0
LTKTVYLKKLDEFLT	794	0	0	0
TKTVYLKKLDEFLTK	795	0	0	0
KTVYLKKLDEFLTKS	796	0	0	0
TVYLKKLDEFLTKSY	797	0	0	0
VYLKKLDEFLTKSYI	798	0	0	0
YLKKLDEFLTKSYIC	799	0	0	0
LKKLDEFLTKSYICH	800	0	0	0
KKLDEFLTKSYICHK	801	0	0	0
KLDEFLTKSYICHKY	802	0	0	0
LDEFLTKSYICHKYI	803	0	0	0
DEFLTKSYICHKYIL	804	0	0	0
EFLTKSYICHKYILV	805	0	0	0
FLTKSYICHKYILVS	806	0	0	0
LTKSYICHKYILVSN	807	0	0	0
TKSYICHKYILVSNS	808	0	0	0
KSYICHKYILVSNSS	809	0	0	0
SYICHKYILVSNSSM	810	0	0	0
YICHKYILVSNSSMD	811	0	0	0
ICHKYILVSNSSMDQ	812	0	0	0
CHKYILVSNSSMDQK	813	0	0	0
HKYILVSNSSMDQKL	814	0	0	0
KYILVSNSSMDQKLL	815	0	0	0
YILVSNSSMDQKLLE	816	0	0	0
ILVSNSSMDQKLLEV	817	0	0	0
VSNSSMDQKLLEVYN	819	0	0	0
SNSSMDQKLLEVYNL	820	0	0	0
NSSMDQKLLEVYNLT	821	0	0	0
SSMDQKLLEVYNLTP	822	0	0	0
SMDQKLLEVYNLTPE	823	0	0	0
DQKLLEVYNLTPEEE	825	671.25	1384.3	713.05
QKLLEVYNLTPEEEN	826	463.9	476.5	12.6
KLLEVYNLTPEEENE	827	840.5	1700	859.5
LLEVYNLTPEEENEL	828	936.55	970	33.45
EVYNLTPEEENELKS	830	176.5	179.5	3
VYNLTPEEENELKSC	831	0	0	0
YNLTPEEENELKSCD	832	399.5	410	10.5
TPEEENELKSCDPLD	835	1050.9	1250.3	199.4
EEENELKSCDPLDLL	837	365.15	532.5	167.35
EENELKSCDPLDLLF	838	193	344.5	151.5
NELKSCDPLDLLFNI	840	0	0	0
LKSCDPLDLLFNIQN	842	0	0	0
KSCDPLDLLFNIQNN	843	0	0	0
FNIQNNIPAMYSLYD	852	279.75	534.5	254.75
IQNNIPAMYSLYDSM	854	77	156.5	79.5
QNNIPAMYSLYDSMN	855	0	107.5	107.5
NNIPAMYSLYDSMNN	856	0	10	10
NIPAMYSLYDSMNND	857	176.5	421	244.5
PAMYSLYDSMNNDLQ	859	38.65	101.5	62.85
MYSLYDSMNNDLQHL	861	0	0	0
YSLYDSMNNDLQHLF	862	0	0	0
SLYDSMNNDLQHLFF	863	62.15	156	93.85
LYDSMNNDLQHLFFE	864	618.4	781	162.6
YDSMNNDLQHLFFEL	865	235	303	68
DSMNNDLQHLFFELY	866	607.9	634.5	26.6
MNNDLQHLFFELYQK	868	0	0	0
NNDLQHLFFELYQKE	869	43.5	167	123.5
NDLQHLFFELYQKEM	870	42.5	98.5	56
QHLFFELYQKEMIYY	873	106	136.5	30.5
HLFFELYQKEMIYYL	874	0	25	25
LFFELYQKEMIYYLH	875	3.15	36.5	33.35
FFELYQKEMIYYLHK	876	0	0	0
FELYQKEMIYYLHKL	877	0	0	0
ELYQKEMIYYLHKLK	878	0	0	0
LYQKEMIYYLHKLKE	879	0	0	0
YQKEMIYYLHKLKEE	880	0	8.5	8.5
QKEMIYYLHKLKEEN	881	0	0	0
KEMIYYLHKLKEENH	882	0	0	0
EMIYYLHKLKEENHI	883	0	0	0
MIYYLHKLKEENHIK	884	0	0	0
IYYLHKLKEENHIKK	885	0	0	0
YYLHKLKEENHIKKL	886	0	0	0
YLHKLKEENHIKKLL	887	0	0	0
LHKLKEENHIKKLLE	888	0	0	0
HKLKEENHIKKLLEE	889	0	0	0
KLKEENHIKKLLEEQ	890	0	0	0
LKEENHIKKLLEEQK	891	0	0	0
KEENHIKKLLEEQKQ	892	0	0	0
EENHIKKLLEEQKQI	893	0	0	0
ENHIKKLLEEQKQIT	894	0	0	0
NHIKKLLEEQKQITG	895	0	0	0
HIKKLLEEQKQITGT	896	0	0	0
IKKLLEEQKQITGTS	897	0	0	0
KKLLEEQKQITGTSS	898	0	0	0
KLLEEQKQITGTSST	899	0	0	0
LLEEQKQITGTSSTS	900	0	0	0
EEQKQITGTSSTSSP	902	0	0	0
EQKQITGTSSTSSPG	903	0	0	0
QKQITGTSSTSSPGN	904	0	0	0
KQITGTSSTSSPGNT	905	0	0	0
QITGTSSTSSPGNTT	906	0	0	0
ITGTSSTSSPGNTTV	907	0	0	0
TGTSSTSSPGNTTVN	908	0	311.5	311.5
TSSTSSPGNTTVNTA	910	0	0	0
SSTSSPGNTTVNTAQ	911	0	0	0
STSSPGNTTVNTAQS	912	0	0	0
TSSPGNTTVNTAQSA	913	0	0	0
SSPGNTTVNTAQSAT	914	0	0	0
SPGNTTVNTAQSATH	915	0	0	0
PGNTTVNTAQSATHS	916	0	0	0
GNTTVNTAQSATHSN	917	0	46.3	46.3
NTTVNTAQSATHSNS	918	0	0	0
TTVNTAQSATHSNSQ	919	0	0	0
VNTAQSATHSNSQNQ	921	0	0	0
NTAQSATHSNSQNQQ	922	0	0	0
AQSATHSNSQNQQSN	924	0	0	0
QSATHSNSQNQQSNA	925	0	0	0
SATHSNSQNQQSNAS	926	0	0	0
ATHSNSQNQQSNASS	927	0	0	0
HSNSQNQQSNASSTN	929	0	0	0
SNSQNQQSNASSTNT	930	0	0	0
NSQNQQSNASSTNTQ	931	0	0	0
SQNQQSNASSTNTQN	932	0	0	0
QNQQSNASSTNTQNG	933	0	0	0
NQQSNASSTNTQNGV	934	0	0	0
QQSNASSTNTQNGVA	935	0	0	0
QSNASSTNTQNGVAV	936	0	0	0
SNASSTNTQNGVAVS	937	0	0	0
NASSTNTQNGVAVSS	938	0	0	0
ASSTNTQNGVAVSSG	939	0	0	0
SSTNTQNGVAVSSGP	940	0	0	0
STNTQNGVAVSSGPA	941	0	0	0
TNTQNGVAVSSGPAV	942	0	0	0
NTQNGVAVSSGPAVV	943	0	0	0
TQNGVAVSSGPAVVE	944	0	0	0
QNGVAVSSGPAVVEE	945	109.75	266.5	156.75
NGVAVSSGPAVVEES	946	0	0	0
GVAVSSGPAVVEESH	947	0	55.5	55.5
VAVSSGPAVVEESHD	948	257.65	377.5	119.85
AVSSGPAVVEESHDP	949	100.25	295.5	195.25
VSSGPAVVEESHDPL	950	78.25	195.5	117.25
SSGPAVVEESHDPLT	951	117.4	118.5	1.1
PAVVEESHDPLTVLS	954	0	0	0
AVVEESHDPLTVLSI	955	98	315	217
EESHDPLTVLSISND	958	307	831	524
ESHDPLTVLSISNDL	959	82	227	145
SHDPLTVLSISNDLK	960	0	0	0
HDPLTVLSISNDLKG	961	0	0	0
DPLTVLSISNDLKGI	962	0	0	0
PLTVLSISNDLKGIV	963	0	0	0
LTVLSISNDLKGIVS	964	0	0	0
TVLSISNDLKGIVSL	965	0	0	0
VLSISNDLKGIVSLL	966	0	0	0
LSISNDLKGIVSLLN	967	0	0	0
SISNDLKGIVSLLNL	968	0	0	0
ISNDLKGIVSLLNLG	969	0	0	0
NDLKGIVSLLNLGNK	971	0	0	0
DLKGIVSLLNLGNKT	972	0	0	0
LKGIVSLLNLGNKTK	973	0	0	0
KGIVSLLNLGNKTKV	974	0	0	0
GIVSLLNLGNKTKVP	975	0	0	0
IVSLLNLGNKTKVPN	976	0	0	0
VSLLNLGNKTKVPNP	977	0	0	0
SLLNLGNKTKVPNPL	978	0	0	0
LLNLGNKTKVPNPLT	979	0	0	0
LNLGNKTKVPNPLTI	980	0	0	0
NLGNKTKVPNPLTIS	981	0	0	0
LGNKTKVPNPLTIST	982	0	0	0
GNKTKVPNPLTISTT	983	0	0	0
KTKVPNPLTISTTEM	985	0	0	0
TKVPNPLTISTTEME	986	167.9	250.5	82.6
KVPNPLTISTTEMEK	987	0	0	0
VPNPLTISTTEMEKF	988	0	0	0
PNPLTISTTEMEKFY	989	0	0	0
NPLTISTTEMEKFYE	990	184.4	476.5	292.1
PLTISTTEMEKFYEN	991	388.4	657.5	269.1
TISTTEMEKFYENIL	993	25.5	42.5	17
ISTTEMEKFYENILK	994	0	0	0
STTEMEKFYENILKN	995	0	0	0
TTEMEKFYENILKNN	996	0	64.5	64.5
TEMEKFYENILKNND	997	302.4	334	31.6
EMEKFYENILKNNDT	998	48	140	92
KFYENILKNNDTYFN	1001	0	0	0
FYENILKNNDTYFND	1002	349.25	1000.5	651.25
YENILKNNDTYFNDD	1003	571.75	1426	854.25
ENILKNNDTYFNDDI	1004	459	1053.5	594.5
KNNDTYFNDDIKQFV	1008	0	0	0
NNDTYFNDDIKQFVK	1009	0	0	0
NDTYFNDDIKQFVKS	1010	0	0	0
TYFNDDIKQFVKSNS	1012	0	0	0
YFNDDIKQFVKSNSK	1013	0	0	0
FNDDIKQFVKSNSKV	1014	0	0	0
NDDIKQFVKSNSKVI	1015	0	0	0
DDIKQFVKSNSKVIT	1016	0	0	0
DIKQFVKSNSKVITG	1017	0	0	0
IKQFVKSNSKVITGL	1018	0	0	0
KQFVKSNSKVITGLT	1019	0	0	0
QFVKSNSKVITGLTE	1020	0	0	0
FVKSNSKVITGLTET	1021	0	0	0
VKSNSKVITGLTETQ	1022	0	0	0
KSNSKVITGLTETQK	1023	0	0	0
SNSKVITGLTETQKN	1024	0	0	0
NSKVITGLTETQKNA	1025	0	0	0
SKVITGLTETQKNAL	1026	0	0	0
KVITGLTETQKNALN	1027	0	0	0
VITGLTETQKNALND	1028	0	39.5	39.5
ITGLTETQKNALNDE	1029	229	364.5	135.5
TGLTETQKNALNDEI	1030	266.25	703	436.75
GLTETQKNALNDEIK	1031	0	0	0
LTETQKNALNDEIKK	1032	0	0	0
ETQKNALNDEIKKLK	1034	0	0	0
TQKNALNDEIKKLKD	1035	0	0	0
QKNALNDEIKKLKDT	1036	0	0	0
KNALNDEIKKLKDTL	1037	0	0	0
NALNDEIKKLKDTLQ	1038	0	0	0
ALNDEIKKLKDTLQL	1039	0	0	0
LNDEIKKLKDTLQLS	1040	0	0	0
IKKLKDTLQLSFDLY	1044	0	0	0
KKLKDTLQLSFDLYN	1045	0	0	0
KLKDTLQLSFDLYNK	1046	0	0	0
LKDTLQLSFDLYNKY	1047	0	0	0
KDTLQLSFDLYNKYK	1048	0	0	0
DTLQLSFDLYNKYKL	1049	0	0	0
LQLSFDLYNKYKLKL	1051	0	0	0
QLSFDLYNKYKLKLD	1052	0	0	0
LSFDLYNKYKLKLDR	1053	0	0	0
SFDLYNKYKLKLDRL	1054	0	0	0
FDLYNKYKLKLDRLF	1055	0	0	0
DLYNKYKLKLDRLFN	1056	0	0	0
KYKLKLDRLFNKKKE	1060	0	0	0
YKLKLDRLFNKKKEL	1061	0	0	0
KLKLDRLFNKKKELG	1062	0	0	0
LKLDRLFNKKKELGQ	1063	0	0	0
LDRLFNKKKELGQDK	1065	0	0	0
DRLFNKKKELGQDKM	1066	0	0	0
RLFNKKKELGQDKMQ	1067	0	0	0
LFNKKKELGQDKMQI	1068	0	0	0
FNKKKELGQDKMQIK	1069	0	0	0
NKKKELGQDKMQIKK	1070	0	0	0
KKKELGQDKMQIKKL	1071	0	0	0
KKELGQDKMQIKKLT	1072	0	0	0
KELGQDKMQIKKLTL	1073	0	0	0
ELGQDKMQIKKLTLL	1074	0	0	0
LGQDKMQIKKLTLLK	1075	0	0	0
GQDKMQIKKLTLLKE	1076	0	0	0
QDKMQIKKLTLLKEQ	1077	0	0	0
DKMQIKKLTLLKEQL	1078	0	0	0
KMQIKKLTLLKEQLE	1079	0	0	0
MQIKKLTLLKEQLES	1080	0	0	0
QIKKLTLLKEQLESK	1081	0	0	0
IKKLTLLKEQLESKL	1082	0	0	0
KKLTLLKEQLESKLN	1083	0	0	0
KLTLLKEQLESKLNS	1084	0	0	0
LTLLKEQLESKLNSL	1085	0	0	0
TLLKEQLESKLNSLN	1086	0	0	0
LLKEQLESKLNSLNN	1087	0	0	0
LKEQLESKLNSLNNP	1088	0	0	0
KEQLESKLNSLNNPH	1089	0	0	0
EQLESKLNSLNNPHN	1090	0	0	0
QLESKLNSLNNPHNV	1091	0	0	0
LESKLNSLNNPHNVL	1092	0	0	0
ESKLNSLNNPHNVLQ	1093	0	0	0
SKLNSLNNPHNVLQN	1094	0	0	0
KLNSLNNPHNVLQNF	1095	0	0	0
LNSLNNPHNVLQNFS	1096	0	0	0
NSLNNPHNVLQNFSV	1097	0	0	0
NPHNVLQNFSVFFNK	1101	0	0	0
PHNVLQNFSVFFNKK	1102	0	0	0
NVLQNFSVFFNKKKE	1104	0	0	0
VLQNFSVFFNKKKEA	1105	0	0	0
LQNFSVFFNKKKEAE	1106	0	159	159
QNFSVFFNKKKEAEI	1107	0	0	0
NFSVFFNKKKEAEIA	1108	0	0	0
FSVFFNKKKEAEIAE	1109	94.25	298.5	204.25
VFFNKKKEAEIAETE	1111	361.75	778	416.25
FFNKKKEAEIAETEN	1112	335	893	558
FNKKKEAEIAETENT	1113	205	485.5	280.5
NKKKEAEIAETENTL	1114	0	172.3	172.3
KKKEAEIAETENTLE	1115	206.25	351	144.75
KKEAEIAETENTLEN	1116	168.5	603	434.5
KEAEIAETENTLENT	1117	190	856	666
EAEIAETENTLENTK	1118	189.5	548.8	359.3
AEIAETENTLENTKI	1119	36.75	270.5	233.75
EIAETENTLENTKIL	1120	242.5	513.8	271.3
AETENTLENTKILLK	1122	0	0	0
ETENTLENTKILLKH	1123	72.25	156.3	84.05
TENTLENTKILLKHY	1124	0	0	0
ENTLENTKILLKHYK	1125	0	0	0
NTLENTKILLKHYKG	1126	0	0	0
TLENTKILLKHYKGL	1127	0	0	0
LENTKILLKHYKGLV	1128	0	0	0
ENTKILLKHYKGLVK	1129	0	0	0
TKILLKHYKGLVKYY	1131	0	0	0
KILLKHYKGLVKYYN	1132	0	0	0
ILLKHYKGLVKYYNG	1133	0	0	0
LKHYKGLVKYYNGES	1135	0	0	0
KHYKGLVKYYNGESS	1136	0	0	0
HYKGLVKYYNGESSP	1137	0	0	0
YKGLVKYYNGESSPL	1138	0	0	0
KGLVKYYNGESSPLK	1139	0	0	0
GLVKYYNGESSPLKT	1140	0	0	0
LVKYYNGESSPLKTL	1141	0	0	0
VKYYNGESSPLKTLS	1142	0	0	0
KYYNGESSPLKTLSE	1143	0	0	0
YYNGESSPLKTLSEV	1144	0	0	0
YNGESSPLKTLSEVS	1145	0	0	0
NGESSPLKTLSEVSI	1146	0	0	0
GESSPLKTLSEVSIQ	1147	0	0	0
SSPLKTLSEVSIQTE	1149	0	0	0
SPLKTLSEVSIQTED	1150	112	258.3	146.3
PLKTLSEVSIQTEDN	1151	0	375.5	375.5
LKTLSEVSIQTEDNY	1152	0	0	0
KTLSEVSIQTEDNYA	1153	0	0	0
TLSEVSIQTEDNYAN	1154	56.75	413.8	357.05
SEVSIQTEDNYANLE	1156	145.9	429.8	283.9
EVSIQTEDNYANLEK	1157	0	0	0
VSIQTEDNYANLEKF	1158	0	0	0
SIQTEDNYANLEKFR	1159	0	0	0
IQTEDNYANLEKFRV	1160	0	0	0
QTEDNYANLEKFRVL	1161	0	0	0
TEDNYANLEKFRVLS	1162	0	0	0
EDNYANLEKFRVLSK	1163	0	0	0
DNYANLEKFRVLSKI	1164	0	0	0
NYANLEKFRVLSKID	1165	0	0	0
YANLEKFRVLSKIDG	1166	0	0	0
ANLEKFRVLSKIDGK	1167	0	0	0
LEKFRVLSKIDGKLN	1169	0	0	0
EKFRVLSKIDGKLND	1170	46.75	48	1.25
KFRVLSKIDGKLNDN	1171	0	0	0
FRVLSKIDGKLNDNL	1172	0	0	0
RVLSKIDGKLNDNLH	1173	0	0	0
VLSKIDGKLNDNLHL	1174	0	0	0
LSKIDGKLNDNLHLG	1175	0	0	0
SKIDGKLNDNLHLGK	1176	0	0	0
KIDGKLNDNLHLGKK	1177	0	0	0
IDGKLNDNLHLGKKK	1178	0	0	0
DGKLNDNLHLGKKKL	1179	0	0	0
GKLNDNLHLGKKKLS	1180	0	0	0
KLNDNLHLGKKKLSF	1181	0	0	0
LNDNLHLGKKKLSFL	1182	0	0	0
NDNLHLGKKKLSFLS	1183	0	0	0
DNLHLGKKKLSFLSS	1184	0	0	0
NLHLGKKKLSFLSSG	1185	0	0	0
LHLGKKKLSFLSSGL	1186	0	0	0
HLGKKKLSFLSSGLH	1187	0	0	0
LGKKKLSFLSSGLHH	1188	0	0	0
GKKKLSFLSSGLHHL	1189	0	0	0
KKKLSFLSSGLHHLI	1190	0	0	0
KKLSFLSSGLHHLIT	1191	0	0	0
SFLSSGLHHLITELK	1194	0	0	0
SGLHHLITELKEVIK	1198	0	0	0
LHHLITELKEVIKNK	1200	0	0	0
HHLITELKEVIKNKN	1201	0	0	0
HLITELKEVIKNKNY	1202	0	0	0
LITELKEVIKNKNYT	1203	0	0	0
ITELKEVIKNKNYTG	1204	0	0	0
ELKEVIKNKNYTGNS	1206	0	0	0
LKEVIKNKNYTGNSP	1207	0	0	0
KEVIKNKNYTGNSPS	1208	0	0	0
EVIKNKNYTGNSPSE	1209	0	130	130
IKNKNYTGNSPSENN	1211	201.75	294.8	93.05
KNKNYTGNSPSENNK	1212	0	0	0
NKNYTGNSPSENNKK	1213	0	0	0
KNYTGNSPSENNKKV	1214	0	0	0
NYTGNSPSENNKKVN	1215	0	0	0
TGNSPSENNKKVNEA	1217	0	0	0
GNSPSENNKKVNEAL	1218	0	0	0
NSPSENNKKVNEALK	1219	0	0	0
SPSENNKKVNEALKS	1220	0	0	0
PSENNKKVNEALKSY	1221	0	0	0
SENNKKVNEALKSYE	1222	0	0	0
ENNKKVNEALKSYEN	1223	0	0	0
NNKKVNEALKSYENF	1224	0	0	0
NKKVNEALKSYENFL	1225	0	0	0
KKVNEALKSYENFLP	1226	0	0	0
KVNEALKSYENFLPE	1227	0	34.5	34.5
NEALKSYENFLPEAK	1229	0	0	0
EALKSYENFLPEAKV	1230	0	0	0
ALKSYENFLPEAKVT	1231	0	0	0
LKSYENFLPEAKVTT	1232	0	0	0
KSYENFLPEAKVTTV	1233	0	0	0
SYENFLPEAKVTTVV	1234	0	0	0
YENFLPEAKVTTVVT	1235	0	0	0
ENFLPEAKVTTVVTP	1236	0	0	0
NFLPEAKVTTVVTPP	1237	0	0	0
FLPEAKVTTVVTPPQ	1238	0	0	0
LPEAKVTTVVTPPQP	1239	0	0	0
EAKVTTVVTPPQPDV	1241	0	0	0
AKVTTVVTPPQPDVT	1242	0	0	0
KVTTVVTPPQPDVTP	1243	0	0	0
VTTVVTPPQPDVTPS	1244	0	0	0
TTVVTPPQPDVTPSP	1245	0	157	157
VVTPPQPDVTPSPLS	1247	0	0	0
VTPPQPDVTPSPLSV	1248	112.25	121	8.75
PPQPDVTPSPLSVRV	1250	0	0	0
PQPDVTPSPLSVRVS	1251	0	0	0
QPDVTPSPLSVRVSG	1252	0	0	0
PDVTPSPLSVRVSGS	1253	0	0	0
DVTPSPLSVRVSGSS	1254	0	0	0
VTPSPLSVRVSGSSG	1255	0	0	0
TPSPLSVRVSGSSGS	1256	0	0	0
PSPLSVRVSGSSGST	1257	0	0	0
SPLSVRVSGSSGSTK	1258	0	0	0
PLSVRVSGSSGSTKE	1259	0	0	0
LSVRVSGSSGSTKEE	1260	0	0	0
SVRVSGSSGSTKEET	1261	0	0	0
VRVSGSSGSTKEETQ	1262	0	0	0
RVSGSSGSTKEETQI	1263	0	0	0
VSGSSGSTKEETQIP	1264	0	0	0
SGSSGSTKEETQIPT	1265	0	0	0
GSSGSTKEETQIPTS	1266	0	0	0
SSGSTKEETQIPTSG	1267	0	0	0
SGSTKEETQIPTSGS	1268	0	0	0
GSTKEETQIPTSGSL	1269	0	0	0
STKEETQIPTSGSLL	1270	0	0	0
TKEETQIPTSGSLLT	1271	0	0	0
KEETQIPTSGSLLTE	1272	42.75	459	416.25
EETQIPTSGSLLTEL	1273	139.25	412	272.75
ETQIPTSGSLLTELQ	1274	0	47	47
TQIPTSGSLLTELQQ	1275	0	159	159
QIPTSGSLLTELQQV	1276	0	0	0
IPTSGSLLTELQQVV	1277	0	0	0
TSGSLLTELQQVVQL	1279	0	0	0
SGSLLTELQQVVQLQ	1280	0	0	0
GSLLTELQQVVQLQN	1281	0	0	0
TELQQVVQLQNYDEE	1285	999.15	1632	632.85	p38/p42
ELQQVVQLQNYDEED	1286	1249.75	3222	1972.25	p38/p42
LQQVVQLQNYDEEDD	1287	2085.9	3409.5	1323.6	p38/p42
QQVVQLQNYDEEDDS	1288	850.75	2392.5	1541.75	p38/p42
QVVQLQNYDEEDDSL	1289	1041.25	2041.8	1000.55	p38/p42
VVQLQNYDEEDDSLV	1290	729.5	1583	853.5	p38/p42
VQLQNYDEEDDSLVV	1291	648	1098.5	450.5	p38/p42
QLQNYDEEDDSLVVL	1292	198.75	679	480.25	p38/p42
LQNYDEEDDSLVVLP	1293	777	812.8	35.8
QNYDEEDDSLVVLPI	1294	357.75	433	75.25
DEEDDSLVVLPIFGE	1297	774.75	1541	766.25
EEDDSLVVLPIFGES	1298	534.9	929.3	394.4
EDDSLVVLPIFGESE	1299	616	1115.5	499.5
DDSLVVLPIFGESED	1300	420.3	791.3	371
DSLVVLPIFGESEDN	1301	0	329.5	329.5	p38/p42
SLVVLPIFGESEDND	1302	313.5	878.5	565	p38/p42
LVVLPIFGESEDNDE	1303	1232.15	2035.5	803.35	p38/p42
VVLPIFGESEDNDEY	1304	956.9	1511.8	554.9	p38/p42
VLPIFGESEDNDEYL	1305	944.15	972	27.85
PIFGESEDNDEYLDQ	1307	1125.4	1293.5	168.1
FGESEDNDEYLDQVV	1309	346.65	538.3	191.65
GESEDNDEYLDQVVT	1310	0	212.3	212.3
ESEDNDEYLDQVVTG	1311	132.75	305.8	173.05
SEDNDEYLDQVVTGE	1312	625.75	834.5	208.75
DNDEYLDQVVTGEAI	1314	523.25	590	66.75
EYLDQVVTGEAISVT	1317	0	0	0
YLDQVVTGEAISVTM	1318	0	0	0
DQVVTGEAISVTMDN	1320	0	0	0
QVVTGEAISVTMDNI	1321	0	0	0
VVTGEAISVTMDNIL	1322	0	0	0
GEAISVTMDNILSGF	1325	0	0	0
EAISVTMDNILSGFE	0	67	100.8	33.8
VTMDNILSGFENEYD	1330	381.25	1078	696.75
TMDNILSGFENEYDV	1331	406.25	706.5	300.25
ILSGFENEYDVIYLK	1335	0	0	0
LSGFENEYDVIYLKP	1336	0	0	0
SGFENEYDVIYLKPL	1337	0	0	0
GFENEYDVIYLKPLA	1338	0	0	0
FENEYDVIYLKPLAG	1339	0	0	0
NEYDVIYLKPLAGVY	1341	0	0	0
EYDVIYLKPLAGVYR	1342	0	0	0
YDVIYLKPLAGVYRS	1343	0	0	0
DVIYLKPLAGVYRSL	1344	0	0	0
VIYLKPLAGVYRSLK	1345	0	0	0
YLKPLAGVYRSLKKQ	1347	0	0	0
LKPLAGVYRSLKKQI	1348	0	0	0
KPLAGVYRSLKKQIE	1349	0	0	0
PLAGVYRSLKKQIEK	1350	0	0	0
LAGVYRSLKKQIEKN	1351	0	0	0
AGVYRSLKKQIEKNI	1352	0	0	0
GVYRSLKKQIEKNIF	1353	0	0	0
VYRSLKKQIEKNIFT	1354	0	0	0
YRSLKKQIEKNIFTF	1355	0	0	0
RSLKKQIEKNIFTFN	1356	0	0	0
SLKKQIEKNIFTFNL	1357	0	0	0
LKKQIEKNIFTFNLN	1358	0	0	0
KKQIEKNIFTFNLNL	1359	0	0	0
KQIEKNIFTFNLNLN	1360	0	0	0
QIEKNIFTFNLNLND	1361	0	0	0
IEKNIFTFNLNLNDI	1362	0	0	0
EKNIFTFNLNLNDIL	1363	0	0	0
KNIFTFNLNLNDILN	1364	0	0	0
NIFTFNLNLNDILNS	1365	0	0	0
IFTFNLNLNDILNSR	1366	0	0	0
FTFNLNLNDILNSRL	1367	0	0	0
TFNLNLNDILNSRLK	1368	0	0	0
FNLNLNDILNSRLKK	1369	0	0	0
NLNLNDILNSRLKKR	1370	0	0	0
NLNDILNSRLKKRKY	1372	0	0	0
LNDILNSRLKKRKYF	1373	0	0	0
NDILNSRLKKRKYFL	1374	0	0	0
DILNSRLKKRKYFLD	1375	0	0	0
ILNSRLKKRKYFLDV	1376	0	0	0
LNSRLKKRKYFLDVL	1377	0	0	0
NSRLKKRKYFLDVLE	1378	0	0	0
SRLKKRKYFLDVLES	1379	0	0	0
RLKKRKYFLDVLESD	1380	0	0	0
LKKRKYFLDVLESDL	1381	0	0	0
KKRKYFLDVLESDLM	1382	0	0	0
KRKYFLDVLESDLMQ	1383	0	0	0
RKYFLDVLESDLMQF	1384	103.25	144.5	41.25
KYFLDVLESDLMQFK	1385	0	0	0
YFLDVLESDLMQFKH	1386	0	0	0
FLDVLESDLMQFKHI	1387	0	0	0
LDVLESDLMQFKHIS	1388	0	0	0
DVLESDLMQFKHISS	1389	0	0	0
VLESDLMQFKHISSN	1390	0	0	0
ESDLMQFKHISSNEY	1392	272.9	661	388.1
SDLMQFKHISSNEYI	1393	0	0	0
DLMQFKHISSNEYII	1394	0	0	0
LMQFKHISSNEYIIE	1395	0	0	0
QFKHISSNEYIIEDS	1397	0	0	0
FKHISSNEYIIEDSF	1398	399.5	788	388.5
KHISSNEYIIEDSFK	1399	0	0	0
ISSNEYIIEDSFKLL	1401	0	0	0
SSNEYIIEDSFKLLN	1402	0	0	0
NEYIIEDSFKLLNSE	1404	91.75	257.3	165.55
YIIEDSFKLLNSEQK	1406	0	0	0
IEDSFKLLNSEQKNT	1408	0	0	0
DSFKLLNSEQKNTLL	1410	0	0	0
SFKLLNSEQKNTLLK	1411	0	0	0
FKLLNSEQKNTLLKS	1412	0	0	0
KLLNSEQKNTLLKSY	1413	0	0	0
LNSEQKNTLLKSYKY	1415	0	0	0
NSEQKNTLLKSYKYI	1416	0	0	0
SEQKNTLLKSYKYIK	1417	0	0	0
EQKNTLLKSYKYIKE	1418	0	0	0
QKNTLLKSYKYIKES	1419	0	0	0
KNTLLKSYKYIKESV	1420	0	0	0
NTLLKSYKYIKESVE	1421	0	90	90
TLLKSYKYIKESVEN	1422	140	156	16
LLKSYKYIKESVEND	1423	365.25	575	209.75
LKSYKYIKESVENDI	1424	335.4	424.5	89.1
KSYKYIKESVENDIK	1425	0	0	0
SYKYIKESVENDIKF	1426	0	0	0
YKYIKESVENDIKFA	1427	0	0	0
KYIKESVENDIKFAQ	1428	0	0	0
KESVENDIKFAQEGI	1431	0	0	0
ESVENDIKFAQEGIS	1432	112.25	148.8	36.55
ENDIKFAQEGISYYE	1435	748.15	1450	701.85
NDIKFAQEGISYYEK	1436	0	0	0
DIKFAQEGISYYEKV	1437	0	0	0
IKFAQEGISYYEKVL	1438	0	0	0
KFAQEGISYYEKVLA	1439	0	0	0
FAQEGISYYEKVLAK	1440	0	0	0
AQEGISYYEKVLAKY	1441	0	0	0
QEGISYYEKVLAKYK	1442	0	0	0
EGISYYEKVLAKYKD	1443	81.75	142.3	60.55
GISYYEKVLAKYKDD	1444	0	183.5	183.5
ISYYEKVLAKYKDDL	1445	0	0	0
SYYEKVLAKYKDDLE	1446	79.5	194.5	115
EKVLAKYKDDLESIK	1449	0	0	0
KVLAKYKDDLESIKK	1450	0	0	0
VLAKYKDDLESIKKV	1451	0	0	0
LAKYKDDLESIKKVI	1452	0	0	0
AKYKDDLESIKKVIK	1453	0	0	0
KYKDDLESIKKVIKE	1454	0	0	0
KDDLESIKKVIKEEK	1456	0	0	0
DDLESIKKVIKEEKE	1457	65.15	181	115.85
DLESIKKVIKEEKEK	1458	0	0	0
LESIKKVIKEEKEKF	1459	0	0	0
ESIKKVIKEEKEKFP	1460	0	0	0
SIKKVIKEEKEKFPS	1461	0	0	0
IKKVIKEEKEKFPSS	1462	0	0	0
KKVIKEEKEKFPSSP	1463	0	0	0
KVIKEEKEKFPSSPP	1464	0	0	0
VIKEEKEKFPSSPPT	1465	0	0	0
KEEKEKFPSSPPTTP	1467	0	125	125
EEKEKFPSSPPTTPP	1468	139.9	193.5	53.6
EKEKFPSSPPTTPPS	1469	100.25	121	20.75
KEKFPSSPPTTPPSP	1470	0	154.5	154.5
EKFPSSPPTTPPSPA	1471	17.75	81.5	63.75
KFPSSPPTTPPSPAK	1472	0	0	0
FPSSPPTTPPSPAKT	1473	0	0	0
PSSPPTTPPSPAKTD	1474	15	229	214
SSPPTTPPSPAKTDE	1475	38	306	268
SPPTTPPSPAKTDEQ	1476	47.75	143	95.25
PPTTPPSPAKTDEQK	1477	0	0	0
PTTPPSPAKTDEQKK	1478	0	0	0
TTPPSPAKTDEQKKE	1479	0	0	0
PPSPAKTDEQKKESK	1481	0	0	0
PSPAKTDEQKKESKF	1482	0	0	0
SPAKTDEQKKESKFL	1483	0	0	0
PAKTDEQKKESKFLP	1484	0	0	0
AKTDEQKKESKFLPF	1485	0	0	0
KTDEQKKESKFLPFL	1486	0	0	0
TDEQKKESKFLPFLT	1487	0	0	0
EQKKESKFLPFLTNI	1489	0	0	0
QKKESKFLPFLTNIE	1490	0	0	0
KKESKFLPFLTNIET	1491	0	0	0
KESKFLPFLTNIETL	1492	0	0	0
SKFLPFLTNIETLYN	1494	0	0	0
LPFLTNIETLYNNLV	1497	0	0	0
PFLTNIETLYNNLVN	1498	0	0	0
FLTNIETLYNNLVNK	1499	0	0	0
LTNIETLYNNLVNKI	1500	0	0	0
NIETLYNNLVNKIDD	1502	167.65	323	155.35
YNNLVNKIDDYLINL	1507	0	0	0
NNLVNKIDDYLINLK	1508	0	0	0
NLVNKIDDYLINLKA	1509	0	0	0
LVNKIDDYLINLKAK	1510	0	0	0
VNKIDDYLINLKAKI	1511	0	0	0
NKIDDYLINLKAKIN	1512	0	0	0
KIDDYLINLKAKIND	1513	85.75	206.5	120.75
DYLINLKAKINDCNV	1516	0	0	0
YLINLKAKINDCNVE	1517	0	121.5	121.5
LINLKAKINDCNVEK	1518	0	0	0
INLKAKINDCNVEKD	1519	0	172	172
NLKAKINDCNVEKDE	1520	240.4	659.8	419.4
LKAKINDCNVEKDEA	1521	0	0	0
KAKINDCNVEKDEAH	1522	0	0	0
AKINDCNVEKDEAHV	1523	0	0	0
KINDCNVEKDEAHVK	1524	0	0	0
INDCNVEKDEAHVKI	1525	0	0	0
NDCNVEKDEAHVKIT	1526	0	0	0
DCNVEKDEAHVKITK	1527	0	0	0
CNVEKDEAHVKITKL	1528	0	0	0
NVEKDEAHVKITKLS	1529	0	0	0
VEKDEAHVKITKLSD	1530	0	0	0
KDEAHVKITKLSDLK	1532	0	0	0
DEAHVKITKLSDLKA	1533	0	0	0
EAHVKITKLSDLKAI	1534	0	0	0
AHVKITKLSDLKAID	1535	0	0	0
HVKITKLSDLKAIDD	1536	0	152	152
VKITKLSDLKAIDDK	1537	0	0	0
KITKLSDLKAIDDKI	1538	0	0	0
ITKLSDLKAIDDKID	1539	59.25	267.5	208.25
TKLSDLKAIDDKIDL	1540	0	87.5	87.5
LSDLKAIDDKIDLFK	1542	0	0	0
SDLKAIDDKIDLFKN	1543	0	0	0
DLKAIDDKIDLFKNP	1544	0	32.5	32.5
LKAIDDKIDLFKNPY	1545	0	0	0
KAIDDKIDLFKNPYD	1546	0	185	185
AIDDKIDLFKNPYDF	1547	332.25	395.8	63.55
IDDKIDLFKNPYDFE	1548	461.05	816	354.95
DDKIDLFKNPYDFEA	1549	16.75	384.3	367.55
KIDLFKNPYDFEAIK	1551	0	0	0
IDLFKNPYDFEAIKK	1552	0	0	0
DLFKNPYDFEAIKKL	1553	0	0	0
LFKNPYDFEAIKKLI	1554	0	0	0
FKNPYDFEAIKKLIN	1555	0	0	0
KNPYDFEAIKKLIND	1556	0	0	0
NPYDFEAIKKLINDD	1557	226.25	440.5	214.25
PYDFEAIKKLINDDT	1558	64.25	454.8	390.55
YDFEAIKKLINDDTK	1559	0	0	0
DFEAIKKLINDDTKK	1560	0	0	0
FEAIKKLINDDTKKD	1561	0	0	0
EAIKKLINDDTKKDM	1562	0	0	0
AIKKLINDDTKKDML	1563	0	0	0
IKKLINDDTKKDMLG	1564	0	0	0
KKLINDDTKKDMLGK	1565	0	0	0
KLINDDTKKDMLGKL	1566	0	0	0
LINDDTKKDMLGKLL	1567	0	0	0
INDDTKKDMLGKLLS	1568	0	0	0
NDDTKKDMLGKLLST	1569	0	0	0
DDTKKDMLGKLLSTG	1570	0	0	0
DTKKDMLGKLLSTGL	1571	0	0	0
TKKDMLGKLLSTGLV	1572	0	0	0
KKDMLGKLLSTGLVQ	1573	0	0	0
KDMLGKLLSTGLVQN	1574	0	0	0
MLGKLLSTGLVQNFP	1576	0	82	82
LGKLLSTGLVQNFPN	1577	0	0	0
GKLLSTGLVQNFPNT	1578	0	0	0
KLLSTGLVQNFPNTI	1579	0	0	0
LLSTGLVQNFPNTII	1580	0	0	0
LSTGLVQNFPNTIIS	1581	0	0	0
STGLVQNFPNTIISK	1582	0	0	0
TGLVQNFPNTIISKL	1583	0	0	0
GLVQNFPNTIISKLI	1584	0	0	0
VQNFPNTIISKLIEG	1586	0	0	0
QNFPNTIISKLIEGK	1587	0	0	0
NFPNTIISKLIEGKF	1588	0	0	0
PNTIISKLIEGKFQD	1590	0	0	0
NTIISKLIEGKFQDM	1591	0	0	0
TIISKLIEGKFQDML	1592	0	0	0
IISKLIEGKFQDMLN	1593	0	0	0
ISKLIEGKFQDMLNI	1594	0	0	0
SKLIEGKFQDMLNIS	1595	0	0	0
KLIEGKFQDMLNISQ	1596	0	0	0
GKFQDMLNISQHQCV	1600	0	0	0
KFQDMLNISQHQCVK	1601	0	0	0
FQDMLNISQHQCVKK	1602	0	0	0
QDMLNISQHQCVKKQ	1603	0	0	0
DMLNISQHQCVKKQC	1604	0	0	0
MLNISQHQCVKKQCP	1605	0	0	0
LNISQHQCVKKQCPE	1606	0	0	0
NISQHQCVKKQCPEN	1607	0	5.5	5.5
ISQHQCVKKQCPENS	1608	0	0	0
SQHQCVKKQCPENSG	1609	0	0	0
QHQCVKKQCPENSGC	1610	0	0	0
HQCVKKQCPENSGCF	1611	0	0	0
QCVKKQCPENSGCFR	1612	0	0	0
CVKKQCPENSGCFRH	1613	0	0	0
VKKQCPENSGCFRHL	1614	0	0	0
KKQCPENSGCFRHLD	1615	0	0	0
KQCPENSGCFRHLDE	1616	133.15	202.5	69.35
CPENSGCFRHLDERE	1618	657.65	1510.5	852.85
PENSGCFRHLDEREE	1619	944.25	2498.3	1554.05
ENSGCFRHLDEREEC	1620	511.5	1944.8	1433.3
NSGCFRHLDEREECK	1621	0	0	0
SGCFRHLDEREECKC	1622	0	23.5	23.5
GCFRHLDEREECKCL	1623	0	0	0
CFRHLDEREECKCLL	1624	0	0	0
FRHLDEREECKCLLN	1625	0	0	0
RHLDEREECKCLLNY	1626	0	0	0
HLDEREECKCLLNYK	1627	0	0	0
DEREECKCLLNYKQE	1629	417	683.3	266.3
EREECKCLLNYKQEG	1630	160.65	555.5	394.85
EECKCLLNYKQEGDK	1632	167.25	218	50.75
CKCLLNYKQEGDKCV	1634	0	0	0
KCLLNYKQEGDKCVE	1635	223.25	344	120.75
CLLNYKQEGDKCVEN	1636	132.9	337	204.1
LLNYKQEGDKCVENP	1637	137.75	278.5	140.75
LNYKQEGDKCVENPN	1638	172.4	249	76.6
NYKQEGDKCVENPNP	1639	29.4	392.5	363.1
YKQEGDKCVENPNPT	1640	0	244	244
KQEGDKCVENPNPTC	1641	0	0	0
QEGDKCVENPNPTCN	1642	29.5	134	104.5
EGDKCVENPNPTCNE	1643	268.9	1041.5	772.6	p33/p19
GDKCVENPNPTCNEN	1644	88.25	657.8	569.55	p33/p19
DKCVENPNPTCNENN	1645	143.9	469.5	325.6
VENPNPTCNENNGGC	1648	0	146	146
ENPNPTCNENNGGCD	1649	196.25	793.5	597.25
NPNPTCNENNGGCDA	1650	72.4	296.5	224.1
PNPTCNENNGGCDAD	1651	174	881.5	707.5
NPTCNENNGGCDADA	1652	231.5	479.8	248.3
PTCNENNGGCDADAT	1653	111.75	471.5	359.75
TCNENNGGCDADATC	1654	0	151.8	151.8
NENNGGCDADATCTE	1656	50.25	411.5	361.25
ENNGGCDADATCTEE	1657	336.5	1134	797.5
NNGGCDADATCTEED	1658	551.5	1146.5	595
NGGCDADATCTEEDS	1659	381.15	860	478.85
GGCDADATCTEEDSG	1660	170.25	408.3	238.05
GCDADATCTEEDSGS	1661	142.65	312.5	169.85
CDADATCTEEDSGSS	1662	210.25	427.5	217.25
DADATCTEEDSGSSR	1663	561	828	267
ADATCTEEDSGSSRK	1664	0	0	0
DATCTEEDSGSSRKK	1665	0	0	0
ATCTEEDSGSSRKKI	1666	0	0	0
TEEDSGSSRKKITCE	1669	374.9	708.5	333.6
EEDSGSSRKKITCEC	1670	232.25	449.5	217.25
EDSGSSRKKITCECT	1671	0	114.5	114.5
DSGSSRKKITCECTK	1672	0	0	0
SGSSRKKITCECTKP	1673	0	0	0
GSSRKKITCECTKPD	1674	0	40.5	40.5
SSRKKITCECTKPDS	1675	30.75	107.3	76.55
SRKKITCECTKPDSY	1676	0	0	0
RKKITCECTKPDSYP	1677	0	0	0
KKITCECTKPDSYPL	1678	0	0	0
KITCECTKPDSYPLF	1679	0	0	0
ITCECTKPDSYPLFD	1680	521.25	532.8	11.55
TCECTKPDSYPLFDG	1681	90	186.5	96.5
CECTKPDSYPLFDGI	1682	72.4	92.8	20.4
CTKPDSYPLFDGIFC	1684	0	0	0
KPDSYPLFDGIFCSS	1686	0	0	0
SYPLFDGIFCSSSNF	1689	0	0	0
YPLFDGIFCSSSNFL	1690	0	0	0
PLFDGIFCSSSNFLG	1691	0	0	0
FDGIFCSSSNFLGIS	1693	0	0	0
GIFCSSSNFLGISFL	1695	0	0	0
IFCSSSNFLGISFLL	1696	0	0	0
FCSSSNFLGISFLLI	1697	0	0	0
CSSSNFLGISFLLIL	1698	0	0	0
SSSNFLGISFLLILM	1699	0	0	0
SSNFLGISFLLILML	1700	0	0	0
SNFLGISFLLILMLI	1701	0	0	0
NFLGISFLLILMLIL	1702	0	0	0
FLGISFLLILMLILY	1703	0	0	0
LGISFLLILMLILYS	1704	0	0	0
GISFLLILMLILYSF	1705	0	0	0
ISFLLILMLILYSFI	1706	0	0	0
SFLLILMLILYSFIG	1707	0	0	0
FLLILMLILYSFIGS	1708	0	0	0
LLILMLILYSFIGSG	1709	0	0	0
LILMLILYSFIGSGS	1710	0	0	0
ILMLILYSFIGSGSG	1711	0	0	0
LMLILYSFIGSGSGS	1712	0	0	0
MLILYSFIGSGSGSG	1713	0	0	0
GSGSGSGMKIIFFLC		0	0	0
SGSGSGMKIIFFLCS		0	0	0
GSGSGMKIIFFLCSF		0	0	0
SGSGMKIIFFLCSFL		0	0	0
GSGMKIIFFLCSFLF		0	0	0
SGMKIIFFLCSFLFF		0	0	0
GMKIIFFLCSFLFFI		0	0	0
