# Supplementary material for: Multifunctional IgG/IgM antibodies and cellular cytotoxicity are elicited by the full-length MSP1 SumayaVac-1 malaria vaccine
Source: NPJ Vaccines. 2023 Aug 9;8:112. doi: 10.1038/s41541-023-00701-2 (PMC10412566; doi:10.1038/s41541-023-00701-2)
Supplement: Supplementary file 7 — supplementary data file 5 [file 41541_2023_701_MOESM7_ESM.xlsx]

## Sheet: Fig 6A and B-IgM C1q
IgM ADRB
Sample #	D0	D85				Sample #	D0	D85	D182	D210	D365
3	0.2435	0.1295				3	0.2435	0.1295	0.169	0.1735	0.104
4	0.362	0.358				6	0.2105	1.014	0.1025	0.752	0.389
6	0.2105	1.014				9	0.197	0.146	0.198	0.1805	0.1155
7	0.1845	0.214				12	0.1895	0.1495	0.087	0.387	0.1165
9	0.197	0.146				13	0.168	0.2685	0.1855	0.213	0.091
10	0.113	0.134				14	0.17	1.1735	0.1065	0.202	0.169
11	0.0925	0.113				15	0.069	0.1865	0.072	0.178	0.08
12	0.1895	0.1495				21	0.131	0.685	0.403	0.9165	0.138
13	0.168	0.2685				22	0.21	0.226	0.161	0.2105	0.115
14	0.17	1.1735				28	0.0785	0.314	0.111	0.7725	0.1615
15	0.069	0.1865				29	0.079	0.275	0.2855	0.3655	0.153
16	0.1035	1.299				30	0.1255	0.1925	0.219	0.2495	0.182
19	0.101	1.6845				32	0.1095	1.238	0.182	0.3945	0.115
21	0.131	0.685
22	0.21	0.226
24	0.078	0.121				Dunn's multiple comparisons test	Rank sum diff,	Significant?	Summary	Adjusted P Value
25	0.166	0.18				D0 vs. D85	-22	No	ns	0.0636
26	0.0715	0.1635				D0 vs. D182	-5	No	ns	>0,9999
27	0.084	0.511				D0 vs. D210	-27	Yes	**	0.0081
28	0.0785	0.314				D0 vs. D365	4	No	ns	>0,9999
29	0.079	0.275				D85 vs. D182	17	No	ns	0.3498
30	0.1255	0.1925				D85 vs. D210	-5	No	ns	>0,9999
31	0.11	0.2635				D85 vs. D365	26	Yes	*	0.0126
32	0.1095	1.238				D182 vs. D210	-22	No	ns	0.0636
						D182 vs. D365	9	No	ns	>0,9999
						D210 vs. D365	31	Yes	**	0.0012
Wilcoxon matched-pairs signed rank test	D0 vs D85
P value	0.0002
Exact or approximate P value?	Exact
P value summary	***
Significantly different (P < 0.05)?	Yes
One- or two-tailed P value?	Two-tailed
Sum of positive, negative ranks	270,0 , -30,00
Sum of signed ranks (W)	240
Number of pairs	24
Number of ties (ignored)	0

## Sheet: Fig 6A-IgM C3b
IgM ADRB
Sample #	D0	D85
6	0.406	2.1735
13	0.2335	0.532
14	0.292	2.099
16	0.1945	2.4635
19	0.7595	2.404
21	2.3365	0.4295
27	0.2765	2.2435
28	0.2315	0.1525
29	0.1675	2.6005
31	0.2095	2.215
32	0.374	2.403
12	0.116	1.5145
25	0.37	1.3605
Wilcoxon matched-pairs signed rank test
P value	0.0081
Exact or approximate P value?	Exact
P value summary	**
Significantly different (P < 0.05)?	Yes
One- or two-tailed P value?	Two-tailed
Sum of positive, negative ranks	82,00 , -9,000
Sum of signed ranks (W)	73
Number of pairs	13
Number of ties (ignored)	0

## Sheet: Fig 6A-IgM C5-C9
IgM C5-C9
Sample #	D0	D85
6	0.588	3.1765
13	0.2475	1.1765
14	0.1875	2.727
16	0.188	3.0035
19	0.372	3.1305
21	0.1595	2.771
27	0.1745	2.733
28	0.1665	1.369
29	0.139	2.0385
31	0.479	2.249
32	0.354	2.761
12	0.56	1.612
25	0.1975	0.7855
Wilcoxon matched-pairs signed rank test
P value	0.0002
Exact or approximate P value?	Exact
P value summary	***
Significantly different (P < 0.05)?	Yes
One- or two-tailed P value?	Two-tailed
Sum of positive, negative ranks	91,00 , 0,000
Sum of signed ranks (W)	91
Number of pairs	13
Number of ties (ignored)	0

## Sheet: Fig 6A and B-IgM OPA monocytes
OPA monocytes
Sample #	D0	D85					Sample #	D0	D85	D182	D210	D365
3	3.17	5.61					3	3.17	5.61	4.32	4.78	5.2
4	3.53	9.3					6	3.48	6.87	4.01	5.19	4.83
6	3.48	6.87					9	4.81	8.42	5.37	6.21	4.95
7	3.84	12.65					12	5.12	8.12	6.32	7.43	6.14
9	4.81	8.42					13	4.05	5.72	4.86	5.07	4.75
10	3.07	8.95					14	4.37	8.09	4.76	7.23	8.05
11	0.0925	0.113					15	8.8	14.95	9.07	14.45	12.9
12	5.12	8.12					21	4.88	6.37	6.55	9.95	8.91
13	4.05	5.72					22	4.31	5.4	5.74	5.36	5.11
14	4.37	8.09					28	3.93	10.07	8.31	9.19	8.57
15	8.8	14.95					29	4.18	10.2	6.55	8.95	6.15
16	5.24	9.13					30	6.03	6.83	8.02	9.39	8.14
19	4.79	6.6					32	4.01	6.26	4.97	7.15	5.35
21	4.88	6.37
22	4.31	5.4
24	3.57	3.75					Dunn's multiple comparisons test	Rank sum diff,	Significant?	Summary	Adjusted P Value
25	5.18	6.93					D0 vs. D85	-44	Yes	****	<0,0001
26	6.7	7.6					D0 vs. D182	-22	No	ns	0.0636
27	3.5	4.86					D0 vs. D210	-39	Yes	****	<0,0001
28	3.93	10.07					D0 vs. D365	-25	Yes	*	0.0193
29	4.18	10.2					D85 vs. D182	22	No	ns	0.0636
30	6.03	6.83					D85 vs. D210	5	No	ns	>0,9999
31	3.11	3.49					D85 vs. D365	19	No	ns	0.1844
32	4.01	6.26					D182 vs. D210	-17	No	ns	0.3498
							D182 vs. D365	-3	No	ns	>0,9999
Wilcoxon matched-pairs signed rank test	D0 vs D85						D210 vs. D365	14	No	ns	0.8248
P value	<0,0001
Exact or approximate P value?	Exact
P value summary	****
Significantly different (P < 0.05)?	Yes
One- or two-tailed P value?	Two-tailed
Sum of positive, negative ranks	300,0 , 0,000
Sum of signed ranks (W)	300
Number of pairs	24
Number of ties (ignored)	0
Wilcoxon matched-pairs signed rank test	D0 vs D365
P value	<0,0001
Exact or approximate P value?	Exact
P value summary	****
Significantly different (P < 0.05)?	Yes
One- or two-tailed P value?	Two-tailed
Sum of positive, negative ranks	136,0 , 0,000
Sum of signed ranks (W)	136
Number of pairs	16
Number of ties (ignored)	0

## Sheet: Fig 6A and B-IgM ADRB
IgM ADRB
Sample #	D0	D85				Sample #	D0	D85	D182	D210	D365
3	105.5	102.5				3	105.5	102.5	94	136	96.5
4	151	100.5				6	94.5	92.5	121.5	111.5	92
6	94.5	92.5				9	129.5	126.5	98	125	85
7	157.5	148.5				12	71.5	86.5	115.5	85	91.5
9	129.5	126.5				13	72.5	117.5	114.5	106	81.5
10	134	124.5				14	76	84.5	104	106	97
11	114	159				15	71.5	93.5	97	79.5	101
12	71.5	86.5				21	127.5	113	101	99	113.5
13	72.5	117.5				22	114	136.5	128	102.5	88.5
14	76	84.5				28	94.5	153	108	118	108.5
15	71.5	93.5				29	104.5	95.5	169	135.5	103.5
16	113	108				30	99.5	109	113	102.5	94
19	127	166.5				32	114	101.5	88.5	115	120
21	127.5	113
22	114	136.5
24	135.5	135
25	112	105				Dunn's multiple comparisons test	Rank sum diff,	Significant?	Summary	Adjusted P Value
26	106	140.5				D0 vs. D85	-9	No	ns	>0,9999
27	130.5	184				D0 vs. D182	-11	No	ns	>0,9999
28	94.5	153				D0 vs. D210	-9	No	ns	>0,9999
29	104.5	95.5				D0 vs. D365	-1	No	ns	>0,9999
30	99.5	109				D85 vs. D182	-2	No	ns	>0,9999
31	125	117				D85 vs. D210	0	No	ns	>0,9999
32	114	101.5				D85 vs. D365	8	No	ns	>0,9999
						D182 vs. D210	2	No	ns	>0,9999
						D182 vs. D365	10	No	ns	>0,9999
Wilcoxon matched-pairs signed rank test	D0 vs D85					D210 vs. D365	8	No	ns	>0,9999
P value	0.2319
Exact or approximate P value?	Exact
P value summary	ns
Significantly different (P < 0.05)?	No
One- or two-tailed P value?	Two-tailed
Sum of positive, negative ranks	192,5 , -107,5
Sum of signed ranks (W)	85
Number of pairs	24
Number of ties (ignored)	0

## Sheet: Fig 6A and B-IgM Ab-NK CD107a
IgM Ab-NK INFg
Sample #	D0	D85				Sample #	D0	D85	D182	D210	D365
3	7.73	7.31				3	7.73	7.31	6.35	10.28	6.06
6	14.8	21.55				6	14.8	21.55	9.3	14	13.95
13	6.52	8.83				13	6.52	8.83	6.99	36.1	6.67
14	5.79	38.35				14	5.79	38.35	6.23	15.7	5.79
15	6.09	21.45				15	6.09	21.45	6.57	20.15	5.74
21	6.24	29.75				21	6.24	29.75	23	28	8.76
28	5.59	8.77				28	5.59	8.77	7.14	13.65	4.94
29	5.81	35.2				29	5.81	35.2	13.1	14.9	8.11
32	5.73	6.71				32	5.73	6.71	5.76	7.37	9.16
Wilcoxon matched-pairs signed rank test	D0 vs D85					Dunn's multiple comparisons test	Rank sum diff,	Significant?	Summary	Adjusted P Value
P value	0.0078					D0 vs. D85	-21.5	Yes	*	0.0135
Exact or approximate P value?	Exact					D0 vs. D182	-5.5	No	ns	>0,9999
P value summary	**					D0 vs. D210	-20.5	Yes	*	0.0224
Significantly different (P < 0.05)?	Yes					D0 vs. D365	0	No	ns	>0,9999
One- or two-tailed P value?	Two-tailed					D85 vs. D182	16	No	ns	0.1707
Sum of positive, negative ranks	44,00 , -1,000					D85 vs. D210	1	No	ns	>0,9999
Sum of signed ranks (W)	43					D85 vs. D365	21.5	Yes	*	0.0135
Number of pairs	9					D182 vs. D210	-15	No	ns	0.2535
Number of ties (ignored)	0					D182 vs. D365	5.5	No	ns	>0,9999
						D210 vs. D365	20.5	Yes	*	0.0224

## Sheet: Fig 6A and B-IgM Ab-NK INFg
IgM Ab-NK INFg
Sample #	D0	D85				Sample #	D0	D85	D182	D210	D365
3	2.11	1.4				3	2.11	1.4	1.03	2.87	0.65
6	6.51	10.4				6	6.51	10.4	1.88	3.93	4.17
13	0.42	1.72				13	0.42	1.72	0.97	14.55	1.29
14	0.8	23.5				14	0.8	23.5	0.92	6.04	0.59
15	0.41	7.85				15	0.41	7.85	0.47	8.19	0.71
21	0.89	14.75				21	0.89	14.75	9.26	12.45	2.04
28	0.35	2.05				28	0.35	2.05	1.46	4.46	0.53
29	0.49	13.65				29	0.49	13.65	3.76	4.19	1.73
32	0.28	0.61				32	0.28	0.61	0.59	1.58	2.6
Wilcoxon matched-pairs signed rank test	D0 vs D85					Dunn's multiple comparisons test	Rank sum diff,	Significant?	Summary	Adjusted P Value
P value	0.0117					D0 vs. D85	-22	Yes	*	0.0104
Exact or approximate P value?	Exact					D0 vs. D182	-5	No	ns	>0,9999
P value summary	*					D0 vs. D210	-22	Yes	*	0.0104
Significantly different (P < 0.05)?	Yes					D0 vs. D365	-6	No	ns	>0,9999
One- or two-tailed P value?	Two-tailed					D85 vs. D182	17	No	ns	0.1127
Sum of positive, negative ranks	43,00 , -2,000					D85 vs. D210	0	No	ns	>0,9999
Sum of signed ranks (W)	41					D85 vs. D365	16	No	ns	0.1707
Number of pairs	9					D182 vs. D210	-17	No	ns	0.1127
Number of ties (ignored)	0					D182 vs. D365	-1	No	ns	>0,9999
						D210 vs. D365	16	No	ns	0.1707

## Sheet: Fig 6C- Corr.Matrix IgM 
Sample #	Day	IgM	AbC'	monocytes OPA	ADRB
3	D0	140.8	0.11	3.17	105.5		Spearman r	IgM	AbC'	CD107	IFNγ	Monocyte OPA	ADRB
6	D0	114.7	0.077	3.48	94.5		IgM	1*	0,380986889781936*	0,576520192371039*	0,563475854799394*	0,645485390869703*	-0,0417394171038607*
9	D0	59.2	0.08975	4.81	129.5		AbC'	0.380987	1*	0,689999341195072*	0,696521509980895*	0,25661297243557*	0,121396805073186*
12	D0	22.3	0.08425	5.12	71.5		CD107	0.57652	0.689999	1*	0,960043481125239*	0,333300392182682*	0,107428760201807*
13	D0	48.9	0.06325	4.05	72.5		IFNγ	0.563476	0.696522	0.960043	1*	0,328688605771773*	0,115928183732033*
14	D0	105.4	0.0935	4.37	76		Monocyte OPA	0.645485	0.256613	0.3333	0.328689	1*	0,031923305070284*
21	D0	233.7	0.0545	4.88	127.5		ADRB	-0.0417394	0.121397	0.107429	0.115928	0.0319233	1*
22	D0	192.1	0.1335	4.31	114		P values	IgM	AbC'	CD107	IFNγ	Monocyte OPA	ADRB
28	D0	19.1	0.00825	3.93	94.5		IgM		0.00982265	3.40136e-05	5.57387e-05	1.68896e-06	0.785441
29	D0	15.6	0	4.18	104.5		AbC'	0.00982265		1.57625e-07	1.07473e-07	0.0888311	0.426973
30	D0	183.7	0.042	6.03	99.5		CD107	3.40136e-05	1.57625e-07		2.07692e-25	0.0252647	0.482423
32	D0	71.8	0.026	4.01	114		IFNγ	5.57387e-05	1.07473e-07	2.07692e-25		0.027488	0.448242
3	D85	1228	0.00175	5.61	102.5		Monocyte OPA	1.68896e-06	0.0888311	0.0252647	0.027488		0.835092
6	D85	1831.4	0.8805	6.87	92.5		ADRB	0.785441	0.426973	0.482423	0.448242	0.835092
9	D85	1589.3	0.01475	8.42	126.5		Coef. Of Int	IgM	AbC'	CD107	IFNγ	Monocyte OPA	ADRB
12	D85	1553.7	0.016	8.12	86.5		IgM		0,08960 to 0,6123	0,3327 to 0,7481	0,3154 to 0,7395	0,4269 to 0,7928	-0,3392 to 0,2633
13	D85	383.9	0.135	5.72	117.5		AbC'	0,08960 to 0,6123		0,4904 to 0,8208	0,4999 to 0,8249	-0,04885 to 0,5182	-0,1871 to 0,4081
14	D85	2722.6	1.097	8.09	84.5		CD107	0,3327 to 0,7481	0,4904 to 0,8208		0,9268 to 0,9784	0,03515 to 0,5770	-0,2008 to 0,3963
21	D85	1301.6	0.6085	6.37	113		IFNγ	0,3154 to 0,7395	0,4999 to 0,8249	0,9268 to 0,9784		0,02998 to 0,5735	-0,1925 to 0,4035
22	D85	833.2	0.1495	5.4	136.5		Monocyte OPA	0,4269 to 0,7928	-0,04885 to 0,5182	0,03515 to 0,5770	0,02998 to 0,5735		-0,2724 to 0,3304
28	D85	425.5	0.2375	10.07	153		ADRB	-0,3392 to 0,2633	-0,1871 to 0,4081	-0,2008 to 0,3963	-0,1925 to 0,4035	-0,2724 to 0,3304
29	D85	4907.7	0.1915	10.2	95.5
30	D85	6667.9	0.109	6.83	109
32	D85	673.7	1.1545	6.26	101.5
3	D182	372	0.05875	4.32	94
6	D182	696.1	0	4.01	121.5
9	D182	660.6	0.08225	5.37	98
12	D182	208.6	0	6.32	115.5
13	D182	113.8	0.06875	4.86	114.5
14	D182	725	0.03	4.76	104
21	D182	425.5	0.3265	6.55	101
22	D182	421.1	0.0845	5.74	128
28	D182	1763	0.0345	8.31	108
29	D182	196.6	0.202	6.55	169
30	D182	1244.2	0.1355	8.02	113
32	D182	196.6	0.0985	4.97	88.5
3	D210	502.1	0.04	4.78	136
6	D210	2459.1	0.6185	5.19	111.5
9	D210	1003.4	0.047	6.21	125
12	D210	662.7	0.28075	7.43	85
13	D210	305.7	0.0795	5.07	106
14	D210	2821.2	0.1255	7.23	106
21	D210	851.5	0.84	9.95	99
22	D210	484.1	0.134	5.36	102.5
28	D210	1118.5	0.696	9.19	118
29	D210	1216.8	0.282	8.95	135.5
30	D210	1844.5	0.166	9.39	102.5
32	D210	195.6	0.311	7.15	115
3	D365	207.1	0	5.2	96.5
6	D365	594.3	0.25775	4.83	92
9	D365	361.9	0	4.95	85
12	D365	143.7	0	6.14	91.5
13	D365	101.3	0	4.75	81.5
14	D365	1197.2	0.0925	8.05	97
21	D365	356.2	0.0615	8.91	113.5
22	D365	242.9	0.0385	5.11	88.5
28	D365	77.6	0.08525	8.57	108.5
29	D365	219.4	0.0695	6.15	103.5
30	D365	1065.5	0.0985	8.14	94
32	D365	110.2	0.0315	5.35	120

## Sheet: Fig 6D-GIA IgM
GIA IgM
Sample #	D0+S	D0-S	D85+S	D85-S	WHO	DiCo
13-5	-8.84	-7.94	-5.1	-6.09
13-2	-3.54	0.17	-2.22	16
14-5	2.79	-6.07	30.63	-13.79
14-2	2.27	-4.74	0.14	-22.28
15-5	5.43	-9.07	-0.57	-8.84
15-2	1.75	-6.25	0.47	-8.46
WHO					12
DiCo						68.7
