# Supplementary material for: Multifunctional IgG/IgM antibodies and cellular cytotoxicity are elicited by the full-length MSP1 SumayaVac-1 malaria vaccine
Source: NPJ Vaccines. 2023 Aug 9;8:112. doi: 10.1038/s41541-023-00701-2 (PMC10412566; doi:10.1038/s41541-023-00701-2)
Supplement: Supplementary file 8 — supplementary data file 6 [file 41541_2023_701_MOESM8_ESM.xlsx]

## Sheet: Fig 7A- CD38+
CD4+/CD38+	D0 %	D85 %		CD8+/CD38+	D0 %	D85 %		Tfh/CD38+	D0 %	D85 %
3	18.15	21.68		3	5.72	4.49		3	7.87	11.86
4	21.59	47.01		4	3.66	14.45		4	12.36	24.47
6	12.83	34.9		6	2.78	17.77		6	6.25	18.75
7	14.02	29.43		7	4.43	7.72		7	10.26	12.5
9	12.01	46.66		9	2.07	13.17		9	4.76	14.04
10	34.53	57.38		10	8.72	13.16		10	12	19.61
11	48.95	61.25		11	20	30.46		11	12.28	29.31
12	8.04	20.51		12	2.51	5.56		12	4.76	10.17
13	12.37	28.97		13	6.64	12.35		13	4.1	9.64
14	38	22.33		14	28.25	10.02		14	18.92	7.48
15	28.08	39.58		15	9.7	8.22		15	15.46	19.19
16	18.77	33.52		16	4.58	10.36		16	10.45	18.18
19	52.47	57.23		19	21.86	29.27		19	22.39	23.21
21	32.96	45.72		21	12.86	16.22		21	14.29	26.25
22	18.18	36.62		22	10.96	9.07		22	16.67	14.29
24	54.32	59.72		24	25	24.49		24	25	18.87
25	21.36	29.62		25	9.02	5.64		25	13	13.24
26	18.46	28.2		26	7.89	10.03		26	13.33	14.91
27	53.9	65.09		27	31.89	35.14		27	25	20
28	52.89	58.19		28	14.89	17.64		28	22.22	20.51
29	50.56	49.87		29	10.7	9.25		29	13.46	9.68
30	32.02	35.57		30	19.61	20.33		30	20	16.36
31	33.4	38.3		31	24.3	27.67		31	41.79	35.19
32	41.96	52.46		32	17.96	18.94		32	32.89	27.66
Wilcoxon matched-pairs signed rank test				Wilcoxon matched-pairs signed rank test				Wilcoxon matched-pairs signed rank test
P value	<0,0001			P value	0.0105			P value	0.16
Exact or approximate P value?	Exact			Exact or approximate P value?	Exact			Exact or approximate P value?	Exact
P value summary	****			P value summary	*			P value summary	ns
Significantly different (P < 0.05)?	Yes			Significantly different (P < 0.05)?	Yes			Significantly different (P < 0.05)?	No
One- or two-tailed P value?	Two-tailed			One- or two-tailed P value?	Two-tailed			One- or two-tailed P value?	Two-tailed
Sum of positive, negative ranks	281,0 , -19,00			Sum of positive, negative ranks	238,0 , -62,00			Sum of positive, negative ranks	200,0 , -100,0
Sum of signed ranks (W)	262			Sum of signed ranks (W)	176			Sum of signed ranks (W)	100
Number of pairs	24			Number of pairs	24			Number of pairs	24
Number of ties (ignored)	0			Number of ties (ignored)	0			Number of ties (ignored)	0

## Sheet: Fig 7A- PD1+
CD4+ / PD1+	D0	D85		CD8+ / PD1+	D0	D85		Tfh+ / PD1+	D0	D85
3	9.88	12.62		3	12.44	29.68		3	17.97	28.81
4	78.39	9.9		4	53.22	14.32		4	77.53	24.47
6	52.51	34.07		6	27.04	28.54		6	64.84	42.71
7	32.64	12.03		7	31.41	17.33		7	51.28	28.17
9	13.35	18.98		9	36.63	27.32		9	44.44	50
10	11.94	22.31		10	24.03	27.54		10	48	39.22
11	28.42	23.57		11	15.5	18.1		11	42.11	32.2
12	14.33	12.55		12	12	12.77		12	36.51	32.2
13	25.64	12.67		13	12.8	10.77		13	37.7	27.71
14	39.12	17.17		14	25.19	17.84		14	53.15	30.84
15	42.59	27.4		15	21.92	13.56		15	59.38	44
16	28.36	18.99		16	46.9	29.7		16	33.33	24.24
19	11.54	17.11		19	33.01	37.8		19	41.54	31.48
21	17.2	18		21	26.79	22.45		21	51.89	36.25
22	28.69	15.29		22	23.13	8.86		22	50	29.41
24	10.85	9.78		24	24.81	20.15		24	41.25	31.13
25	9.23	7.64		25	27	18.15		25	39	26.47
26	34.93	21.09		26	28.95	17.46		26	34.83	26.96
27	19.35	10.28		27	11.35	4.5		27	44.44	31.43
28	12.6	7.97		28	15.27	12.79		28	54.29	40
29	15.37	11.7		29	27.68	22.66		29	48.08	33.33
30	10.48	9.55		30	30.93	25.47		30	40.48	29.09
31	25.24	23.39		31	37.05	23.82		31	50	36.11
32	21.26	16.29		32	24.07	15.84		32	45.33	32.63
Wilcoxon matched-pairs signed rank test				Wilcoxon matched-pairs signed rank test				Wilcoxon matched-pairs signed rank test
P value	0.0028			P value	0.002			P value	<0,0001
Exact or approximate P value?	Exact			Exact or approximate P value?	Exact			Exact or approximate P value?	Exact
P value summary	**			P value summary	**			P value summary	****
Significantly different (P < 0.05)?	Yes			Significantly different (P < 0.05)?	Yes			Significantly different (P < 0.05)?	Yes
One- or two-tailed P value?	Two-tailed			One- or two-tailed P value?	Two-tailed			One- or two-tailed P value?	Two-tailed
Sum of positive, negative ranks	49,00 , -251,0			Sum of positive, negative ranks	46,00 , -254,0			Sum of positive, negative ranks	12,00 , -288,0
Sum of signed ranks (W)	-202			Sum of signed ranks (W)	-208			Sum of signed ranks (W)	-276
Number of pairs	24			Number of pairs	24			Number of pairs	24
Number of ties (ignored)	0			Number of ties (ignored)	0			Number of ties (ignored)	0

## Sheet: Fig 7B- rel. gene exp.
	INFg			TNFa			IL-2			IL-10
Sample #	D0	D85		D0	D85		D0	D85		D0	D85
3	2.13	5.09		1.35	1.23		0.88	4.49		14.1	4.49
4	3.29	6.19		2.12	1.01		2.19	9.5		7.97	11.88
6	1.05	6.1		1.38	1.27		0.34	6.81		7.71	3.5
10	30.81	505.95		4.95	5.1		1.73	2.3		11.7	6.98
11	1.97	45.48		1.48	2.24		0.35	10.74		8.18	7.93
12	0.59	173.53		1.06	3.81		0.58	27.92		4.44	9.51
19	23.75	7.24		1.63	1.94		1.36	5.91		13.45	10.64
26	1.55	7.23		1.19	1.74		4.82	3.9		5.27	7.91
27	15.17	13.46		5.49	4.35		1.38	18.05		29.54	28.42
25	0.36	8.7		1.98	2.05		0.61	6.72		27.22	8.63
30	4.13	41.1		3.92	2.11		0.84	4.14		30.59	19.66
31	1.2	8.5		2.04	2.8		1.01	34.7		4.56	6.14
median	2.05	8.6		1.805	2.08		0.945	6.765		9.94	8.28
INFg	Wilcoxon matched-pairs signed rank test			TNFa	Wilcoxon matched-pairs signed rank test		IL-2	Wilcoxon matched-pairs signed rank test		IL-10	Wilcoxon matched-pairs signed rank test
	P value	0.0161			P value	0.7754		P value	0.0015		P value	0.2036
	Exact or approximate P value?	Exact			Exact or approximate P value?	Exact		Exact or approximate P value?	Exact		Exact or approximate P value?	Exact
	P value summary	*			P value summary	ns		P value summary	**		P value summary	ns
	Significantly different (P < 0.05)?	Yes			Significantly different (P < 0.05)?	No		Significantly different (P < 0.05)?	Yes		Significantly different (P < 0.05)?	No
	One- or two-tailed P value?	Two-tailed			One- or two-tailed P value?	Two-tailed		One- or two-tailed P value?	Two-tailed		One- or two-tailed P value?	Two-tailed
	Sum of positive, negative ranks	69,00 , -9,000			Sum of positive, negative ranks	43,00 , -35,00		Sum of positive, negative ranks	76,00 , -2,000		Sum of positive, negative ranks	22,00 , -56,00
	Sum of signed ranks (W)	60			Sum of signed ranks (W)	8		Sum of signed ranks (W)	74		Sum of signed ranks (W)	-34
	Number of pairs	12			Number of pairs	12		Number of pairs	12		Number of pairs	12
	Number of ties (ignored)	0			Number of ties (ignored)	0		Number of ties (ignored)	0		Number of ties (ignored)	0

## Sheet: Fig 7C-Multiplex 
MFI=median fluorescence intensity
ID	timepoint	condition	IL 2 MFI	IL 10 MFI	IFN gamma MFI	TNF alpha MFI	Granzym B MFI	Granzym A MFI
3	day 0	50microgram	10	3271	14.25	253.75	36.75	466		Wilcoxon matched-pairs signed rank test IL-2
3	day 85	50microgram	38	2648	25.75	151	29.5	157.75		P value	0.0001
4	day 0	50microgram	6	971.5	7.75	60.5	11.5	48.5		Exact or approximate P value?	Exact
4	day 85	50microgram	38	1483	29.5	108.5	71.5	149.25		P value summary	***
6	day 0	50microgram	3.75	59.25	0.75	17	1.5	21.75		Significantly different (P < 0.05)?	Yes
6	day 85	50microgram	176	2021.5	27.75	103.25	40.75	269.25		One- or two-tailed P value?	Two-tailed
10	day 0	50microgram	12.25	4514.25	52	2039.5	466.75	2705.25		Sum of positive, negative ranks	105,0 , 0,000
10	day 85	50microgram	31.75	4846.5	639.5	3099.5	1470	7201.5		Sum of signed ranks (W)	105
9	day 0	50microgram	17.5	6425.5	34.25	2554.75	69.25	528		Number of pairs	14
9	day 85	50microgram	21.75	7169	86.75	2425.5	131.75	172.5		Number of ties (ignored)	0
11	day 0	50microgram	14	6026.25	14	1101.25	210.25	1960.75
11	day 85	50microgram	21	5211.5	44.75	1184.25	625.25	1577.25
12	day 0	50microgram	9	3081.25	10.75	554.25	117	1547.25		Wilcoxon matched-pairs signed rank test IL-10
12	day 85	50microgram	91.5	3039.5	72.75	762.25	648.5	3295		P value	0.391
19	day 0	150microgram	10.5	4523.75	8.75	1359	230	2531.5		Exact or approximate P value?	Exact
19	day 85	150microgram	13.5	3164	13.5	1208	226.5	4649.75		P value summary	ns
26	day 0	150microgram	9.75	4241	10.75	781	40.25	982		Significantly different (P < 0.05)?	No
26	day 85	150microgram	20	3960	13.75	781.25	74.75	2086.75		One- or two-tailed P value?	Two-tailed
27	day 0	150microgram	13.5	5186	12.5	851	240.5	1167		Sum of positive, negative ranks	38,00 , -67,00
27	day 85	150microgram	41	3217.75	10.75	229.5	328.25	1250.75		Sum of signed ranks (W)	-29
25	day 0	25microgram	11.5	3429	9.5	1199.25	41.75	847		Number of pairs	14
25	day 85	25microgram	17	691.25	18.25	224.25	228.25	3663.5		Number of ties (ignored)	0
30	day 0	25microgram	13	5141.25	15	1325	198.75	956.75
30	day 85	25microgram	48	3570	164.25	2027.75	622.25	1839.75
31	day 0	25microgram	9	2160.75	7.5	605.75	26	522.75		Wilcoxon matched-pairs signed rank test INFg
31	day 85	25microgram	26.25	2771.5	19	1218	125.5	1645.25		P value	0.0006
32	day 0	150microgram	16.25	6970.5	23	2059.25	215.5	136.25		Exact or approximate P value?	Exact
32	day 85	150microgram	21.5	7337.75	20.75	1877.25	357.75	229		P value summary	***
11 unstim	day 0	50microgram	11.25	61.5	5.75	63.5	81.25	1640.25		Significantly different (P < 0.05)?	Yes
11 unstim	day 85	50microgram	10.5	34.5	6.75	61.25	62	800.75		One- or two-tailed P value?	Two-tailed
30 unstim	day 0	25microgram	24.25	65.5	7	50	25	558.5		Sum of positive, negative ranks	102,0 , -3,000
30 unstim	day 85	25microgram	24	21.5	12.5	87.75	125.75	2095.25		Sum of signed ranks (W)	99
										Number of pairs	14
										Number of ties (ignored)	0
										Wilcoxon matched-pairs signed rank test TNFa
										P value	0.8603
										Exact or approximate P value?	Exact
										P value summary	ns
										Significantly different (P < 0.05)?	No
										One- or two-tailed P value?	Two-tailed
										Sum of positive, negative ranks	72,00 , -64,00
										Sum of signed ranks (W)	8
										Number of pairs	16
										Number of ties (ignored)	0
										Wilcoxon matched-pairs signed rank test Granzyme A
										P value	0.0295
										Exact or approximate P value?	Exact
										P value summary	*
										Significantly different (P < 0.05)?	Yes
										One- or two-tailed P value?	Two-tailed
										Sum of positive, negative ranks	87,00 , -18,00
										Sum of signed ranks (W)	69
										Number of pairs	14
										Number of ties (ignored)	0
										Wilcoxon matched-pairs signed rank test Granzyme B
										P value	0.0006
										Exact or approximate P value?	Exact
										P value summary	***
										Significantly different (P < 0.05)?	Yes
										One- or two-tailed P value?	Two-tailed
										Sum of positive, negative ranks	102,0 , -3,000
										Sum of signed ranks (W)	99
										Number of pairs	14
										Number of ties (ignored)	0

## Sheet: Fig 7D-Corr. qPCR multiplex
Individual correlations qPCR vs Luminex			Correlation matrix
Spearman r	INFg		Spearman r	IFN-y qPCR	IFN-y Lumi	TNF-a qPCR	TNF-a Lumi	IL-2 qPCR	IL-2 Lumi	IL-10 qPCR	IL-10 Lumi
r	0.6693		IFN-y qPCR	1	0.669278	0.621739	0.466087	0.585217	0.620405	0.26	0.313043
95% confidence interval	0,3532 to 0,8482		IFN-y Lumi	0.669278	1	0.253264	0.340296	0.504787	0.75332	0.0147955	0.200174
			TNF-a qPCR	0.621739	0.253264	1	0.503478	0.177391	0.190994	0.433913	0.361739
P value			TNF-a Lumi	0.466087	0.340296	0.503478	1	-0.0678261	0.0904938	0.326957	0.74
P (two-tailed)	0.0003		IL-2 qPCR	0.585217	0.504787	0.177391	-0.0678261	1	0.714814	-0.104348	-0.215652
P value summary	***		IL-2 Lumi	0.620405	0.75332	0.190994	0.0904938	0.714814	1	0.0469872	0.0348053
Exact or approximate P value?	Approximate		IL-10 qPCR	0.26	0.0147955	0.433913	0.326957	-0.104348	0.0469872	1	0.370435
Significant? (alpha = 0.05)	Yes		IL-10 Lumi	0.313043	0.200174	0.361739	0.74	-0.215652	0.0348053	0.370435	1
Number of XY Pairs	24		P. value	IFN-y qPCR	IFN-y Lumi	TNF-a qPCR	TNF-a Lumi	IL-2 qPCR	IL-2 Lumi	IL-10 qPCR	IL-10 Lumi
			IFN-y qPCR		0.000348306	0.00118141	0.0216984	0.00266423	0.00121918	0.219832	0.136367
			IFN-y Lumi	0.000348306		0.232443	0.103718	0.0118793	2.14708e-05	0.945295	0.348328
Spearman r	IL-2		TNF-a qPCR	0.00118141	0.232443		0.0121373	0.406963	0.371324	0.034135	0.0824002
r	0.7148		TNF-a Lumi	0.0216984	0.103718	0.0121373		0.752835	0.674102	0.118887	3.57593e-05
95% confidence interval	0,4273 to 0,8710		IL-2 qPCR	0.00266423	0.0118793	0.406963	0.752835		8.67824e-05	0.627509	0.311514
			IL-2 Lumi	0.00121918	2.14708e-05	0.371324	0.674102	8.67824e-05		0.827413	0.871734
P value			IL-10 qPCR	0.219832	0.945295	0.034135	0.118887	0.627509	0.827413		0.0747679
P (two-tailed)	<0,0001		IL-10 Lumi	0.136367	0.348328	0.0824002	3.57593e-05	0.311514	0.871734	0.0747679
P value summary	****
Exact or approximate P value?	Approximate		Confidence Interval of r	IFN-y qPCR	IFN-y Lumi	TNF-a qPCR	TNF-a Lumi	IL-2 qPCR	IL-2 Lumi	IL-10 qPCR	IL-10 Lumi
Significant? (alpha = 0.05)	Yes		IFN-y qPCR		0,3532 to 0,8482	0,2798 to 0,8237	0,06463 to 0,7377	0,2260 to 0,8043	0,2778 to 0,8230	-0,1725 to 0,6084	-0,1159 to 0,6436
			IFN-y Lumi	0,3532 to 0,8482		-0,1795 to 0,6039	-0,08571 to 0,6611	0,1149 to 0,7599	0,4932 to 0,8898	-0,4016 to 0,4261	-0,2331 to 0,5671
Number of XY Pairs	24		TNF-a qPCR	0,2798 to 0,8237	-0,1795 to 0,6039		0,1131 to 0,7592	-0,2553 to 0,5509	-0,2421 to 0,5606	0,02436 to 0,7187	-0,06138 to 0,6746
			TNF-a Lumi	0,06463 to 0,7377	-0,08571 to 0,6611	0,1131 to 0,7592		-0,4686 to 0,3561	-0,3360 to 0,4862	-0,1006 to 0,6526	0,4701 to 0,8834
			IL-2 qPCR	0,2260 to 0,8043	0,1149 to 0,7599	-0,2553 to 0,5509	-0,4686 to 0,3561		0,4273 to 0,8710	-0,4968 to 0,3236	-0,5780 to 0,2177
Spearman r	IL-10		IL-2 Lumi	0,2778 to 0,8230	0,4932 to 0,8898	-0,2421 to 0,5606	-0,3360 to 0,4862	0,4273 to 0,8710		-0,3742 to 0,4521	-0,3847 to 0,4424
r	0.3704		IL-10 qPCR	-0,1725 to 0,6084	-0,4016 to 0,4261	0,02436 to 0,7187	-0,1006 to 0,6526	-0,4968 to 0,3236	-0,3742 to 0,4521		-0,05137 to 0,6801
95% confidence interval	-0,05137 to 0,6801		IL-10 Lumi	-0,1159 to 0,6436	-0,2331 to 0,5671	-0,06138 to 0,6746	0,4701 to 0,8834	-0,5780 to 0,2177	-0,3847 to 0,4424	-0,05137 to 0,6801
P value
P (two-tailed)	0.0748
P value summary	ns
Exact or approximate P value?	Approximate
Significant? (alpha = 0.05)	No
Number of XY Pairs	24
Spearman r	TNFa
r	0.5035
95% confidence interval	0,1131 to 0,7592
P value
P (two-tailed)	0.0121
P value summary	*
Exact or approximate P value?	Approximate
Significant? (alpha = 0.05)	Yes
Number of XY Pairs	24

## Sheet: Fig S7A-CD4+ T cells
D0 %	D85 %
63.6424	59.6918
64.1985	66.614
60.0801	57.8497
63.8197	64.672
59.1043	61.5425
72.1057	67.9411
50.9437	51.5184
60.0408	60.268
55.2498	48.8995
75.6913	76.792
48.7901	45.8126
56.6352	54.9251
70.9701	71.9409
62.6679	64.4889
66.3559	65.5363
43.0946	44.9487
47.769	47.1467
70.1855	70.5226
42.2903	49.1612
68.8889	72.5113
65.3744	66.699
65.5643	64.6841
56.8974	63.6688

## Sheet: Fig S7A-CD8+ T cells
Sample #	D0 %	D85 %
21	44	35
24	32
25	32	29
28	33	32
30	29	27
31	28	25
3	26	30
4	41	41
6	36	37
7	31	38
9	20	19
10	44	46
11	38	39
12	23	22
13	34	32
14	29	30
15	43	43
16	47	48
19	23	22
22	51	45
26	24	21
27	30	29
29	25	25
32	32	29
1	37	38
2	30	29
5	29	28
8	29	27
17	25	24
18	40	40
20	44	40
23	29	27

## Sheet: Fig S7B B-cell populations
transitional D0 %	transitional D85 %	naive D0 %	naive D85 %	pre-switch memory D0 %	pre-switch memory D85 %	switch memory D0 %	switch memory D85 %	exhausted memory D0 %	exhausted memory D85 %
2	3	75	69	10	14	10	14	4	4
3	6	69	57	14	21	14	19	4	3
6	1	57	55	21	19	19	25	3	1
1	4	55	63	19	9	25	25	1	4
4	3	63	67	9	22	25	10	4	1
3	6	67	55	22	41	10	3	1	1
6	2	55	52	41	41	3	5	1	1
2	15	52	78	41	10	5	10	1	2
15	10	78	79	10	10	10	10	2	1
10	7	79	81	10	5	10	10	1	4
7	2	81	79	5	7	10	12	4	2
2	8	79	63	7	17	12	18	2	2
8	4	63	67	17	14	18	17	2	1
4	5	67	72	14	4	17	24	1	1
5	4	72	70	4	5	24	24	1	1
4	6	70	71	5	6	24	19	1	3
6	4	71	66	6	7	19	24	3	3
4	12	66	79	7	14	24	6	3	1
12	7	79	75	14	17	6	7	1	1
7	4	75	58	17	11	7	29	1	2
4	4	58	61	11	10	29	27	2	2
4	6	61	76	10	10	27	14	2	1
6	6	76	81	10	5	14	13	1	1
6	3	81	53	5	22	13	24	1	1
3	2	53	58	22	37	24	3	1	2
2	4	58	71	37	16	3	13	2	1
4	3	71	62	16	17	13	19	1	2
3	0	62	47	17	30	19	18	2	5
0	0	47	35	30	46	18	16	5	2
0	3	35	69	46	13	16	15	2	3
3	3	69	70	13	16	15	12	3	2
3	1	70	43	16	25	12	30	2	2
1	1	43	45	25	25	30	29	2	1
1	3	45	56	25	14	29	28	1	3
3	4	56	57	14	13	28	27	3	3
4	1	57	70	13	18	27	10	3	2
1	3	70	67	18	21	10	11	2	2
3	4	67	78	21	10	11	11	2	1
4	4	78	80	10	11	11	8	1	1
4	6	80	83	11	8	8	9	1	1
6	4	83	81	8	9	9	9	1	1
4	4	81	78	9	10	9	11	1	1
4	6	78	84	10	6	11	9	1	2
6	4	84	71	6	9	9	15	2	5
4	5	71	79	9	9	15	9	5	3
5	2	79	62	9	22	9	14	3	2
2	2	62	67	22	12	14	18	2	3

## Sheet: Fig S7C-gd T -cells
D0 %	D85 %
1	2
2	6
6	6
6	3
3	2
2	13
13	13
13	2
2	3
3	7
7	9
9	4
4	5
5	7
7	7
7	2
2	2
2	3
3	3
3	19
19	17
17	21
21	18
18	6
6	7
7	3
3	3
3	5
5	5
5	3
3	4
4	3
3	3
3	2
2	1
1	4
4	3
3	7
7	10
10	9
9	10
10	8
8	9
9	18
18	17
17	8
8	5

## Sheet: Fig S7D and S8A-Tfh subsets
D0	Tfh1 %	Tfh1 17 %	Tfh2 %	Tfh17 %			D85	Tfh1 %	Tfh1 17 %	Tfh2 %	Tfh17 %
28	28.5714	5.71429	34.2857	31.4286			28	27.5	10	30	32.5
30	40	17.7778	15.5556	26.6667			30	44.4444	16.6667	16.6667	22.2222
31	27.2727	16.6667	21.2121	34.8485			25	37.8788	10.6061	30.303	21.2121
24	33.3333	9.52381	28.5714	28.5714			21	38.75	16.25	22.5	22.5
25	36.4583	12.5	26.0417	25			24	32.0755	10.3774	30.1887	27.3585
21	36.1905	18.0952	18.0952	27.619			31	27.5229	18.3486	22.9358	31.1927
10	26	18	18	38			10	32.6923	13.4615	19.2308	34.6154
11	38.5965	8.77193	35.0877	17.5439			19	27.2727	14.5455	23.6364	34.5455
9	34.375	18.75	12.5	34.375			9	29.0909	20	12.7273	38.1818
12	26.9841	7.93651	41.2698	23.8095			12	25.8621	6.89655	41.3793	25.8621
16	24.2424	21.2121	19.697	34.8485			11	40.678	6.77966	37.2881	15.2542
19	22.7273	15.1515	24.2424	37.8788			16	30.303	13.6364	24.2424	31.8182
4	29.2135	19.1011	20.2247	31.4607			7	28.169	9.85915	21.1268	40.8451
15	18.5567	11.3402	22.6804	47.4227			13	23.8095	25	13.0952	38.0952
14	33.3333	16.2162	27.027	23.4234			4	28.7234	15.9574	23.4043	31.9149
7	29.9145	11.9658	19.6581	38.4615			6	31.5789	14.7368	22.1053	31.5789
13	24.3902	24.3902	13.8211	37.3984			15	21.2121	10.101	23.2323	45.4545
3	31.4961	16.5354	19.685	32.2835			14	36.7925	14.1509	27.3585	21.6981
6	31.25	17.9688	16.4062	34.375			3	29.9145	18.8034	18.8034	32.4786
22	29.1667	16.6667	20.8333	33.3333			22	33.3333	13.8889	22.2222	30.5556
27	34.2857	14.2857	22.8571	28.5714			27	35.2941	17.6471	20.5882	26.4706
29	43.1373	13.7255	19.6078	23.5294			29	38.7097	20.9677	14.5161	25.8065
32	36.8421	15.7895	23.6842	23.6842			32	37.8947	16.8421	23.1579	22.1053
26	23.5955	4.49438	42.6966	29.2135			26	23.2759	5.17241	44.8276	26.7241

[truncated: 6 more sheets: Fig S7E-ICOS+, Fig S8B-CD4+  memory subsets, Fig S8C-CD8+  memory subsets, Fig S9-Multiplex  sera, Fig S10A-qPCR Cytokines FC, all phenotypes]
