# Supplementary material for: Multifunctional IgG/IgM antibodies and cellular cytotoxicity are elicited by the full-length MSP1 SumayaVac-1 malaria vaccine
Source: NPJ Vaccines. 2023 Aug 9;8:112. doi: 10.1038/s41541-023-00701-2 (PMC10412566; doi:10.1038/s41541-023-00701-2)
Supplement: Supplementary file 9 — supplementary data file 7 [file 41541_2023_701_MOESM9_ESM.xlsx]

## Sheet: Fig 8A Granzyme A and B
MFI=median fluorescence intensity
ID	timepoint	condition	Granzym B MFI	Granzym A MFI
3	day 0	50microgram	36.75	466
3	day 85	50microgram	29.5	157.75		Wilcoxon matched-pairs signed rank test Granzyme A
4	day 0	50microgram	11.5	48.5		P value	0.0295
4	day 85	50microgram	71.5	149.25		Exact or approximate P value?	Exact
6	day 0	50microgram	1.5	21.75		P value summary	*
6	day 85	50microgram	40.75	269.25		Significantly different (P < 0.05)?	Yes
10	day 0	50microgram	466.75	2705.25		One- or two-tailed P value?	Two-tailed
10	day 85	50microgram	1470	7201.5		Sum of positive, negative ranks	87,00 , -18,00
9	day 0	50microgram	69.25	528		Sum of signed ranks (W)	69
9	day 85	50microgram	131.75	172.5		Number of pairs	14
11	day 0	50microgram	210.25	1960.75		Number of ties (ignored)	0
11	day 85	50microgram	625.25	1577.25
12	day 0	50microgram	117	1547.25
12	day 85	50microgram	648.5	3295		Wilcoxon matched-pairs signed rank test Granzyme B
19	day 0	150microgram	230	2531.5		P value	0.0006
19	day 85	150microgram	226.5	4649.75		Exact or approximate P value?	Exact
26	day 0	150microgram	40.25	982		P value summary	***
26	day 85	150microgram	74.75	2086.75		Significantly different (P < 0.05)?	Yes
27	day 0	150microgram	240.5	1167		One- or two-tailed P value?	Two-tailed
27	day 85	150microgram	328.25	1250.75		Sum of positive, negative ranks	102,0 , -3,000
25	day 0	25microgram	41.75	847		Sum of signed ranks (W)	99
25	day 85	25microgram	228.25	3663.5		Number of pairs	14
30	day 0	25microgram	198.75	956.75		Number of ties (ignored)	0
30	day 85	25microgram	622.25	1839.75
31	day 0	25microgram	26	522.75
31	day 85	25microgram	125.5	1645.25
32	day 0	150microgram	215.5	136.25
32	day 85	150microgram	357.75	229
11 unstim	day 0	50microgram	81.25	1640.25
11 unstim	day 85	50microgram	62	800.75
30 unstim	day 0	25microgram	25	558.5
30 unstim	day 85	25microgram	125.75	2095.25

## Sheet: Fig 8B and S11- CD8+ sorting
CD8+ sorting
Sample	CD4+ (%)	CD8+ (%)	CD4+/CD8+ (%)	CD4-/CD8- (%)
PBMCs	55.7	40.4	0.26	3.5
Retained	85.4	11	0.48	2.74
Flow Through	0.017	94.7	0.049	5.1

## Sheet: Fig 8CD-ELISPOT CD8+ enriched
ELISPOT CD8+ enriched
Sample #	day 0	day 85		Wilcoxon matched-pairs signed rank test
#29	41	174		P value	0.0312
#22	262	948		Exact or approximate P value?	Exact
#28	69	560		P value summary	*
#9	-9.17	26.9		Significantly different (P < 0.05)?	Yes
#30	37	95		One- or two-tailed P value?	Two-tailed
#32	21	44		Sum of positive, negative ranks	21,00 , 0,000
				Sum of signed ranks (W)	21
				Number of pairs	6
				Number of ties (ignored)	0

## Sheet: Fig S11-CD56+ subsets
CD56+ subsets
	CD56+ all	CD56bright	CD56dim
PBMCs	19.6	11.6	7.33
Retained	27.7	19.1	7.73
Flow Through	7.46	0.5	6.99
geometric mean intensity:
	PBMCs	Retained	Flow Through
CD56+ all	5565	6382	2461
